# Supplementary material for: Borg extrachromosomal elements of methane-oxidizing archaea have conserved and expressed genetic repertoires
Source: Nat Commun. 2024 Jun 26;15:5414. doi: 10.1038/s41467-024-49548-8 (PMC11208441; doi:10.1038/s41467-024-49548-8)
Supplement: Supplementary file 4 — Supplementary Data 1–17 [file 41467_2024_49548_MOESM4_ESM.xlsx]

## Sheet: 1. Taxonomy
Supplementary Data 1. Taxonomic classification of all Borg proteins based on uniprot and uniref comparisons.
domain	count	% classified	% overall
Eukaryota	110	1.5	0.5
unknown	774	10.2	3.8
Archaea	4007	53	19.6
Bacteria	2472	32.7	12.1
Fungi	43	0.6	0.2
Viruses	54	0.7	0.3
Metazoa	78	1	0.4
Viridiplantae	16	0.2	0.1
all genes	20469
total unclassified	12875
total classified	7554

## Sheet: 2. Borg annotations
Supplementary Data 2. Annotations and features of all proteins encoded in the 17 Borgs.
index	Borg	protein	ggkbase	gene start	gene end	GC genes	orf	length	TMH	Topology	Localization	KOFAM	KOFAM definition	PFAM	PFAM description	InterPro annotations accession	Interpro description	subfamily	PFAM subfamily	PFAM subfam	marker protein	near marker (16/17)	universal protein
0	Black	1	BLACK-SR-VP_26_10_2019_C_40cm_scaffold_23_FINAL_IR_1	315	782	0.299	BLACK-SR-VP_26_10_2019_C_40cm_scaffold_23_FINAL_IR_1	155	0	o	Cytoplasmic			PF01541	GIY-YIG catalytic domain	IPR000305	GIY-YIG endonuclease	subfam1817	PF09517.10	RE_Eco29kI	FALSE	FALSE	FALSE
1	Black	2	BLACK-SR-VP_26_10_2019_C_40cm_scaffold_23_FINAL_IR_2	813	1277	0.305	BLACK-SR-VP_26_10_2019_C_40cm_scaffold_23_FINAL_IR_2	154	0	o	Unknown							subfam2156			FALSE	FALSE	FALSE
2	Black	3	BLACK-SR-VP_26_10_2019_C_40cm_scaffold_23_FINAL_IR_3	1449	1550	0.412	BLACK-SR-VP_26_10_2019_C_40cm_scaffold_23_FINAL_IR_3	33	0	i	Cytoplasmic							subfam0471			FALSE	FALSE	FALSE
3	Black	4	BLACK-SR-VP_26_10_2019_C_40cm_scaffold_23_FINAL_IR_4	1706	2092	0.501	BLACK-SR-VP_26_10_2019_C_40cm_scaffold_23_FINAL_IR_4	128	0	o	Cytoplasmic							subfam1834			FALSE	FALSE	TRUE
4	Black	5	BLACK-SR-VP_26_10_2019_C_40cm_scaffold_23_FINAL_IR_5	2874	3227	0.381	BLACK-SR-VP_26_10_2019_C_40cm_scaffold_23_FINAL_IR_5	117	0	o	Cytoplasmic							subfam2327			FALSE	FALSE	FALSE
5	Black	6	BLACK-SR-VP_26_10_2019_C_40cm_scaffold_23_FINAL_IR_6	3337	3717	0.386	BLACK-SR-VP_26_10_2019_C_40cm_scaffold_23_FINAL_IR_6	126	0	i	Cytoplasmic	K21374	7-deoxyloganetin glucosyltransferase [EC:2.4.1.324]					subfam1896			FALSE	FALSE	FALSE
6	Black	7	BLACK-SR-VP_26_10_2019_C_40cm_scaffold_23_FINAL_IR_7	3953	4504	0.35	BLACK-SR-VP_26_10_2019_C_40cm_scaffold_23_FINAL_IR_7	183	0	o	Cytoplasmic							subfam1128			FALSE	FALSE	FALSE
7	Black	8	BLACK-SR-VP_26_10_2019_C_40cm_scaffold_23_FINAL_IR_8	4521	4673	0.346	BLACK-SR-VP_26_10_2019_C_40cm_scaffold_23_FINAL_IR_8	50	0	i	Cytoplasmic							subfam2019			FALSE	FALSE	FALSE
8	Black	9	BLACK-SR-VP_26_10_2019_C_40cm_scaffold_23_FINAL_IR_9	4718	4852	0.452	BLACK-SR-VP_26_10_2019_C_40cm_scaffold_23_FINAL_IR_9	44	0	i	Cytoplasmic										FALSE	FALSE	FALSE
9	Black	10	BLACK-SR-VP_26_10_2019_C_40cm_scaffold_23_FINAL_IR_10	5095	6036	0.279	BLACK-SR-VP_26_10_2019_C_40cm_scaffold_23_FINAL_IR_10	313	0	o	Cytoplasmic							subfam1200	PF09924.9	DUF2156	FALSE	FALSE	FALSE
10	Black	11	BLACK-SR-VP_26_10_2019_C_40cm_scaffold_23_FINAL_IR_11	6072	6632	0.337	BLACK-SR-VP_26_10_2019_C_40cm_scaffold_23_FINAL_IR_11	186	0	o	Cytoplasmic							subfam1075			FALSE	FALSE	FALSE
11	Black	12	BLACK-SR-VP_26_10_2019_C_40cm_scaffold_23_FINAL_IR_12	6676	6912	0.414	BLACK-SR-VP_26_10_2019_C_40cm_scaffold_23_FINAL_IR_12	78	0	o	Cytoplasmic							subfam1006	PF09538.10	FYDLN_acid	FALSE	FALSE	FALSE
12	Black	13	BLACK-SR-VP_26_10_2019_C_40cm_scaffold_23_FINAL_IR_13	7092	7262	0.327	BLACK-SR-VP_26_10_2019_C_40cm_scaffold_23_FINAL_IR_13	56	0	o	Cytoplasmic							subfam0439			FALSE	FALSE	FALSE
13	Black	14	BLACK-SR-VP_26_10_2019_C_40cm_scaffold_23_FINAL_IR_14	7382	7519	0.406	BLACK-SR-VP_26_10_2019_C_40cm_scaffold_23_FINAL_IR_14	45	0	i	Cytoplasmic							subfam2143			FALSE	FALSE	FALSE
14	Black	15	BLACK-SR-VP_26_10_2019_C_40cm_scaffold_23_FINAL_IR_15	7702	8166	0.398	BLACK-SR-VP_26_10_2019_C_40cm_scaffold_23_FINAL_IR_15	154	0	o	Cytoplasmic							subfam1564			FALSE	FALSE	FALSE
15	Black	16	BLACK-SR-VP_26_10_2019_C_40cm_scaffold_23_FINAL_IR_16	8159	8338	0.372	BLACK-SR-VP_26_10_2019_C_40cm_scaffold_23_FINAL_IR_16	59	1	i13-35o	CytoplasmicMembrane							subfam2211			FALSE	FALSE	FALSE
16	Black	17	BLACK-SR-VP_26_10_2019_C_40cm_scaffold_23_FINAL_IR_17	8348	8512	0.279	BLACK-SR-VP_26_10_2019_C_40cm_scaffold_23_FINAL_IR_17	54	0	i	Unknown										FALSE	FALSE	FALSE
17	Black	18	BLACK-SR-VP_26_10_2019_C_40cm_scaffold_23_FINAL_IR_18	8671	9108	0.349	BLACK-SR-VP_26_10_2019_C_40cm_scaffold_23_FINAL_IR_18	145	0	o	Cytoplasmic							subfam1511			FALSE	FALSE	FALSE
18	Black	19	BLACK-SR-VP_26_10_2019_C_40cm_scaffold_23_FINAL_IR_19	9122	9292	0.398	BLACK-SR-VP_26_10_2019_C_40cm_scaffold_23_FINAL_IR_19	56	0	o	Cytoplasmic							subfam1803			FALSE	FALSE	FALSE
19	Black	20	BLACK-SR-VP_26_10_2019_C_40cm_scaffold_23_FINAL_IR_20	9372	9923	0.321	BLACK-SR-VP_26_10_2019_C_40cm_scaffold_23_FINAL_IR_20	183	0	o	Cytoplasmic							subfam1586			FALSE	FALSE	FALSE
20	Black	21	BLACK-SR-VP_26_10_2019_C_40cm_scaffold_23_FINAL_IR_21	9925	10596	0.406	BLACK-SR-VP_26_10_2019_C_40cm_scaffold_23_FINAL_IR_21	223	0	o	Cytoplasmic							subfam1888			FALSE	FALSE	FALSE
21	Black	22	BLACK-SR-VP_26_10_2019_C_40cm_scaffold_23_FINAL_IR_22	10849	11268	0.352	BLACK-SR-VP_26_10_2019_C_40cm_scaffold_23_FINAL_IR_22	139	0	o	Cytoplasmic							subfam1887			FALSE	FALSE	FALSE
22	Black	23	BLACK-SR-VP_26_10_2019_C_40cm_scaffold_23_FINAL_IR_23	11367	12251	0.354	BLACK-SR-VP_26_10_2019_C_40cm_scaffold_23_FINAL_IR_23	294	0	o	Cytoplasmic							subfam0737			FALSE	FALSE	FALSE
23	Black	24	BLACK-SR-VP_26_10_2019_C_40cm_scaffold_23_FINAL_IR_24	12327	12842	0.31	BLACK-SR-VP_26_10_2019_C_40cm_scaffold_23_FINAL_IR_24	171	0	o	Unknown							subfam1037			FALSE	FALSE	FALSE
24	Black	25	BLACK-SR-VP_26_10_2019_C_40cm_scaffold_23_FINAL_IR_25	13161	13295	0.37	BLACK-SR-VP_26_10_2019_C_40cm_scaffold_23_FINAL_IR_25	44	0	i	Cytoplasmic							subfam1670	PF11023.8	DUF2614	FALSE	FALSE	FALSE
25	Black	26	BLACK-SR-VP_26_10_2019_C_40cm_scaffold_23_FINAL_IR_26	13267	13641	0.387	BLACK-SR-VP_26_10_2019_C_40cm_scaffold_23_FINAL_IR_26	124	0	o	Cytoplasmic							subfam2555			FALSE	FALSE	FALSE
26	Black	27	BLACK-SR-VP_26_10_2019_C_40cm_scaffold_23_FINAL_IR_27	13643	13807	0.291	BLACK-SR-VP_26_10_2019_C_40cm_scaffold_23_FINAL_IR_27	54	0	i	Cytoplasmic							subfam1653			FALSE	FALSE	FALSE
27	Black	28	BLACK-SR-VP_26_10_2019_C_40cm_scaffold_23_FINAL_IR_28	13814	14236	0.343	BLACK-SR-VP_26_10_2019_C_40cm_scaffold_23_FINAL_IR_28	140	0	o	Cytoplasmic							subfam0105	PF03692.15	CxxCxxCC	FALSE	FALSE	FALSE
28	Black	29	BLACK-SR-VP_26_10_2019_C_40cm_scaffold_23_FINAL_IR_29	14241	14528	0.347	BLACK-SR-VP_26_10_2019_C_40cm_scaffold_23_FINAL_IR_29	95	0	o	Cytoplasmic							subfam0602			FALSE	FALSE	FALSE
29	Black	30	BLACK-SR-VP_26_10_2019_C_40cm_scaffold_23_FINAL_IR_30	14560	14676	0.342	BLACK-SR-VP_26_10_2019_C_40cm_scaffold_23_FINAL_IR_30	38	1	o15-34i	CytoplasmicMembrane							subfam1949			FALSE	FALSE	FALSE
30	Black	31	BLACK-SR-VP_26_10_2019_C_40cm_scaffold_23_FINAL_IR_31	14734	15066	0.3	BLACK-SR-VP_26_10_2019_C_40cm_scaffold_23_FINAL_IR_31	110	0	i	Cytoplasmic	K17070	dichloromethane dehalogenase [EC:4.5.1.3]	PF00085	Thioredoxin	IPR013766	Thioredoxin domain	subfam0601	PF02630.14|PF01323.20	SCO1-SenC DSBA	FALSE	FALSE	TRUE
31	Black	32	BLACK-SR-VP_26_10_2019_C_40cm_scaffold_23_FINAL_IR_32	15121	15384	0.311	BLACK-SR-VP_26_10_2019_C_40cm_scaffold_23_FINAL_IR_32	87	0	o	Cytoplasmic							subfam0690			FALSE	FALSE	FALSE
32	Black	33	BLACK-SR-VP_26_10_2019_C_40cm_scaffold_23_FINAL_IR_33	15416	15961	0.361	BLACK-SR-VP_26_10_2019_C_40cm_scaffold_23_FINAL_IR_33	181	0	o	Cytoplasmic							subfam1682			FALSE	FALSE	FALSE
33	Black	34	BLACK-SR-VP_26_10_2019_C_40cm_scaffold_23_FINAL_IR_34	15972	16217	0.317	BLACK-SR-VP_26_10_2019_C_40cm_scaffold_23_FINAL_IR_34	81	0	i	Cytoplasmic							subfam1994			FALSE	FALSE	FALSE
34	Black	35	BLACK-SR-VP_26_10_2019_C_40cm_scaffold_23_FINAL_IR_35	16221	16451	0.346	BLACK-SR-VP_26_10_2019_C_40cm_scaffold_23_FINAL_IR_35	76	0	o	Cytoplasmic							subfam0537			FALSE	FALSE	FALSE
35	Black	36	BLACK-SR-VP_26_10_2019_C_40cm_scaffold_23_FINAL_IR_36	16545	16799	0.294	BLACK-SR-VP_26_10_2019_C_40cm_scaffold_23_FINAL_IR_36	84	1	o15-37i	CytoplasmicMembrane							subfam0463			FALSE	FALSE	FALSE
36	Black	37	BLACK-SR-VP_26_10_2019_C_40cm_scaffold_23_FINAL_IR_37	16870	17298	0.394	BLACK-SR-VP_26_10_2019_C_40cm_scaffold_23_FINAL_IR_37	142	0	o	Cytoplasmic							subfam0427			FALSE	FALSE	FALSE
37	Black	38	BLACK-SR-VP_26_10_2019_C_40cm_scaffold_23_FINAL_IR_38	17373	17582	0.376	BLACK-SR-VP_26_10_2019_C_40cm_scaffold_23_FINAL_IR_38	69	0	o	Cytoplasmic							subfam1777			FALSE	FALSE	FALSE
38	Black	39	BLACK-SR-VP_26_10_2019_C_40cm_scaffold_23_FINAL_IR_39	17851	18024	0.287	BLACK-SR-VP_26_10_2019_C_40cm_scaffold_23_FINAL_IR_39	57	0	i	Cytoplasmic							subfam1129			FALSE	FALSE	FALSE
39	Black	40	BLACK-SR-VP_26_10_2019_C_40cm_scaffold_23_FINAL_IR_40	18048	18263	0.352	BLACK-SR-VP_26_10_2019_C_40cm_scaffold_23_FINAL_IR_40	71	0	i	Cytoplasmic							subfam2020			FALSE	FALSE	FALSE
40	Black	41	BLACK-SR-VP_26_10_2019_C_40cm_scaffold_23_FINAL_IR_41	18324	18653	0.303	BLACK-SR-VP_26_10_2019_C_40cm_scaffold_23_FINAL_IR_41	109	2	i9-31o41-63i	CytoplasmicMembrane							subfam1781			FALSE	FALSE	FALSE
41	Black	42	BLACK-SR-VP_26_10_2019_C_40cm_scaffold_23_FINAL_IR_42	18716	19003	0.358	BLACK-SR-VP_26_10_2019_C_40cm_scaffold_23_FINAL_IR_42	95	0	o	Unknown			PF10077	Uncharacterized protein conserved in bacteria (DUF2314)	IPR018756	Domain of unknown function DUF2314	subfam0888	PF10077.9	DUF2314	FALSE	FALSE	FALSE
42	Black	43	BLACK-SR-VP_26_10_2019_C_40cm_scaffold_23_FINAL_IR_43	19078	19905	0.297	BLACK-SR-VP_26_10_2019_C_40cm_scaffold_23_FINAL_IR_43	275	0	o	Cytoplasmic							subfam0431	PF11645.8	PDDEXK_5	FALSE	FALSE	TRUE
43	Black	44	BLACK-SR-VP_26_10_2019_C_40cm_scaffold_23_FINAL_IR_44	19946	22792	0.368	BLACK-SR-VP_26_10_2019_C_40cm_scaffold_23_FINAL_IR_44	948	0	o	Cytoplasmic			PF00270|PF00271	DEAD/DEAH box helicase|Helicase conserved C-terminal domain	IPR011545|IPR001650	DEAD/DEAH box helicase domain|Helicase, C-terminal	subfam0615	PF02399.15	Herpes_ori_bp	TRUE	FALSE	FALSE
44	Black	45	BLACK-SR-VP_26_10_2019_C_40cm_scaffold_23_FINAL_IR_45	22827	23147	0.34	BLACK-SR-VP_26_10_2019_C_40cm_scaffold_23_FINAL_IR_45	106	0	i	Cytoplasmic							subfam1313			FALSE	FALSE	FALSE
45	Black	46	BLACK-SR-VP_26_10_2019_C_40cm_scaffold_23_FINAL_IR_46	23198	23335	0.326	BLACK-SR-VP_26_10_2019_C_40cm_scaffold_23_FINAL_IR_46	45	0	o	Cytoplasmic							subfam1144			FALSE	FALSE	FALSE
46	Black	47	BLACK-SR-VP_26_10_2019_C_40cm_scaffold_23_FINAL_IR_47	23409	23903	0.345	BLACK-SR-VP_26_10_2019_C_40cm_scaffold_23_FINAL_IR_47	164	2	i116-133o137-159i	Cytoplasmic							subfam2116			FALSE	FALSE	FALSE
47	Black	48	BLACK-SR-VP_26_10_2019_C_40cm_scaffold_23_FINAL_IR_48	23933	24154	0.252	BLACK-SR-VP_26_10_2019_C_40cm_scaffold_23_FINAL_IR_48	73	0	o	Cytoplasmic							subfam0994			FALSE	FALSE	FALSE
48	Black	49	BLACK-SR-VP_26_10_2019_C_40cm_scaffold_23_FINAL_IR_49	24175	24339	0.279	BLACK-SR-VP_26_10_2019_C_40cm_scaffold_23_FINAL_IR_49	54	0	i	Cytoplasmic							subfam2164			FALSE	FALSE	FALSE
49	Black	50	BLACK-SR-VP_26_10_2019_C_40cm_scaffold_23_FINAL_IR_50	24342	24734	0.361	BLACK-SR-VP_26_10_2019_C_40cm_scaffold_23_FINAL_IR_50	130	0	o	Cytoplasmic							subfam2473			FALSE	FALSE	TRUE
50	Black	51	BLACK-SR-VP_26_10_2019_C_40cm_scaffold_23_FINAL_IR_51	24796	25125	0.318	BLACK-SR-VP_26_10_2019_C_40cm_scaffold_23_FINAL_IR_51	109	0	i	Cytoplasmic							subfam2502			FALSE	FALSE	FALSE
51	Black	52	BLACK-SR-VP_26_10_2019_C_40cm_scaffold_23_FINAL_IR_52	25176	25424	0.365	BLACK-SR-VP_26_10_2019_C_40cm_scaffold_23_FINAL_IR_52	82	0	i	Cytoplasmic							subfam2458			FALSE	FALSE	FALSE
52	Black	53	BLACK-SR-VP_26_10_2019_C_40cm_scaffold_23_FINAL_IR_53	25462	25863	0.306	BLACK-SR-VP_26_10_2019_C_40cm_scaffold_23_FINAL_IR_53	133	0	o	Unknown							subfam1038			FALSE	FALSE	FALSE
53	Black	54	BLACK-SR-VP_26_10_2019_C_40cm_scaffold_23_FINAL_IR_54	25961	26173	0.3	BLACK-SR-VP_26_10_2019_C_40cm_scaffold_23_FINAL_IR_54	70	0	i	Cytoplasmic							subfam2035	PF18073.1	Rubredoxin_2	FALSE	FALSE	FALSE
54	Black	55	BLACK-SR-VP_26_10_2019_C_40cm_scaffold_23_FINAL_IR_55	26119	26607	0.348	BLACK-SR-VP_26_10_2019_C_40cm_scaffold_23_FINAL_IR_55	162	0	o	Cytoplasmic							subfam1416			FALSE	FALSE	FALSE
55	Black	56	BLACK-SR-VP_26_10_2019_C_40cm_scaffold_23_FINAL_IR_56	26698	27885	0.352	BLACK-SR-VP_26_10_2019_C_40cm_scaffold_23_FINAL_IR_56	395	0	o	Cytoplasmic	K10979	DNA end-binding protein Ku	PF02735	Ku70/Ku80 beta-barrel domain	IPR006164	Ku70/Ku80 beta-barrel domain	subfam0158	PF02735.16	Ku	FALSE	FALSE	FALSE
56	Black	57	BLACK-SR-VP_26_10_2019_C_40cm_scaffold_23_FINAL_IR_57	27902	28132	0.411	BLACK-SR-VP_26_10_2019_C_40cm_scaffold_23_FINAL_IR_57	76	0	o	Cytoplasmic							subfam2289			FALSE	FALSE	FALSE
57	Black	58	BLACK-SR-VP_26_10_2019_C_40cm_scaffold_23_FINAL_IR_58	28140	29063	0.326	BLACK-SR-VP_26_10_2019_C_40cm_scaffold_23_FINAL_IR_58	307	0	o	Cytoplasmic			PF01068	ATP dependent DNA ligase domain	IPR012310	DNA ligase, ATP-dependent, central	subfam0292	PF16542.5|PF04679.15	PNKP_ligase DNA_ligase_A_C	FALSE	FALSE	FALSE
58	Black	59	BLACK-SR-VP_26_10_2019_C_40cm_scaffold_23_FINAL_IR_59	29150	29707	0.389	BLACK-SR-VP_26_10_2019_C_40cm_scaffold_23_FINAL_IR_59	185	0	o	Cytoplasmic	K08281	nicotinamidase/pyrazinamidase [EC:3.5.1.19 3.5.1.-]	PF00857	Isochorismatase family	IPR000868	Isochorismatase-like	subfam0432	PF00857.20	Isochorismatase	FALSE	FALSE	FALSE
59	Black	60	BLACK-SR-VP_26_10_2019_C_40cm_scaffold_23_FINAL_IR_60	29878	30054	0.249	BLACK-SR-VP_26_10_2019_C_40cm_scaffold_23_FINAL_IR_60	58	0	o	Cytoplasmic							subfam1691			FALSE	FALSE	FALSE
60	Black	61	BLACK-SR-VP_26_10_2019_C_40cm_scaffold_23_FINAL_IR_61	30093	30383	0.244	BLACK-SR-VP_26_10_2019_C_40cm_scaffold_23_FINAL_IR_61	96	0	o	Cytoplasmic							subfam1832	PF13151.6	DUF3990	FALSE	FALSE	FALSE
61	Black	62	BLACK-SR-VP_26_10_2019_C_40cm_scaffold_23_FINAL_IR_62	30387	31007	0.349	BLACK-SR-VP_26_10_2019_C_40cm_scaffold_23_FINAL_IR_62	206	0	o	Cytoplasmic							subfam1950			FALSE	FALSE	FALSE
62	Black	63	BLACK-SR-VP_26_10_2019_C_40cm_scaffold_23_FINAL_IR_63	31021	31341	0.259	BLACK-SR-VP_26_10_2019_C_40cm_scaffold_23_FINAL_IR_63	106	0	o	Cytoplasmic							subfam0260			FALSE	FALSE	FALSE
63	Black	64	BLACK-SR-VP_26_10_2019_C_40cm_scaffold_23_FINAL_IR_64	31370	31981	0.32	BLACK-SR-VP_26_10_2019_C_40cm_scaffold_23_FINAL_IR_64	203	0	o	Cytoplasmic							subfam0691			FALSE	FALSE	FALSE
64	Black	65	BLACK-SR-VP_26_10_2019_C_40cm_scaffold_23_FINAL_IR_65	32049	32555	0.347	BLACK-SR-VP_26_10_2019_C_40cm_scaffold_23_FINAL_IR_65	168	0	o	Cytoplasmic			PF13298	DNA polymerase Ligase (LigD)	IPR014144	DNA ligase D, 3'-phosphoesterase domain	subfam0211	PF13298.6	LigD_N	FALSE	FALSE	FALSE
65	Black	66	BLACK-SR-VP_26_10_2019_C_40cm_scaffold_23_FINAL_IR_66	32577	33029	0.272	BLACK-SR-VP_26_10_2019_C_40cm_scaffold_23_FINAL_IR_66	150	0	o	Cytoplasmic							subfam2215			FALSE	FALSE	FALSE
66	Black	67	BLACK-SR-VP_26_10_2019_C_40cm_scaffold_23_FINAL_IR_67	33090	33941	0.354	BLACK-SR-VP_26_10_2019_C_40cm_scaffold_23_FINAL_IR_67	283	0	o	Cytoplasmic			PF00254	FKBP-type peptidyl-prolyl cis-trans isomerase	IPR001179	FKBP-type peptidyl-prolyl cis-trans isomerase domain	subfam1931	PF18023.1	FKBP_N_2	FALSE	FALSE	FALSE
67	Black	68	BLACK-SR-VP_26_10_2019_C_40cm_scaffold_23_FINAL_IR_68	34127	34474	0.29	BLACK-SR-VP_26_10_2019_C_40cm_scaffold_23_FINAL_IR_68	115	0	o	Cytoplasmic							subfam2141			FALSE	FALSE	FALSE
68	Black	69	BLACK-SR-VP_26_10_2019_C_40cm_scaffold_23_FINAL_IR_69	34676	35293	0.343	BLACK-SR-VP_26_10_2019_C_40cm_scaffold_23_FINAL_IR_69	205	0	o	Unknown							subfam0869			FALSE	FALSE	FALSE
69	Black	70	BLACK-SR-VP_26_10_2019_C_40cm_scaffold_23_FINAL_IR_70	35235	35324	0.278	BLACK-SR-VP_26_10_2019_C_40cm_scaffold_23_FINAL_IR_70	29	0	i	Unknown										FALSE	FALSE	FALSE
70	Black	71	BLACK-SR-VP_26_10_2019_C_40cm_scaffold_23_FINAL_IR_71	35360	36076	0.363	BLACK-SR-VP_26_10_2019_C_40cm_scaffold_23_FINAL_IR_71	238	0	o	Cytoplasmic							subfam0713			FALSE	FALSE	FALSE
71	Black	72	BLACK-SR-VP_26_10_2019_C_40cm_scaffold_23_FINAL_IR_72	36106	36933	0.303	BLACK-SR-VP_26_10_2019_C_40cm_scaffold_23_FINAL_IR_72	275	0	o	Cytoplasmic							subfam0621			FALSE	FALSE	FALSE
72	Black	73	BLACK-SR-VP_26_10_2019_C_40cm_scaffold_23_FINAL_IR_73	37056	37205	0.32	BLACK-SR-VP_26_10_2019_C_40cm_scaffold_23_FINAL_IR_73	49	0	i	Cytoplasmic							subfam0779			FALSE	FALSE	FALSE
73	Black	74	BLACK-SR-VP_26_10_2019_C_40cm_scaffold_23_FINAL_IR_74	37202	37306	0.267	BLACK-SR-VP_26_10_2019_C_40cm_scaffold_23_FINAL_IR_74	34	0	o	Unknown										FALSE	FALSE	FALSE
74	Black	75	BLACK-SR-VP_26_10_2019_C_40cm_scaffold_23_FINAL_IR_75	37316	37522	0.357	BLACK-SR-VP_26_10_2019_C_40cm_scaffold_23_FINAL_IR_75	68	0	i	Cytoplasmic							subfam1076			FALSE	FALSE	FALSE
75	Black	76	BLACK-SR-VP_26_10_2019_C_40cm_scaffold_23_FINAL_IR_76	37601	37738	0.341	BLACK-SR-VP_26_10_2019_C_40cm_scaffold_23_FINAL_IR_76	45	0	o	Cytoplasmic							subfam2589			FALSE	FALSE	FALSE
76	Black	77	BLACK-SR-VP_26_10_2019_C_40cm_scaffold_23_FINAL_IR_77	37725	38120	0.308	BLACK-SR-VP_26_10_2019_C_40cm_scaffold_23_FINAL_IR_77	131	0	i	Cytoplasmic							subfam0091			FALSE	FALSE	FALSE
77	Black	78	BLACK-SR-VP_26_10_2019_C_40cm_scaffold_23_FINAL_IR_78	38127	38288	0.34	BLACK-SR-VP_26_10_2019_C_40cm_scaffold_23_FINAL_IR_78	53	0	i	Cytoplasmic							subfam0530			FALSE	FALSE	FALSE
78	Black	79	BLACK-SR-VP_26_10_2019_C_40cm_scaffold_23_FINAL_IR_79	38355	39278	0.364	BLACK-SR-VP_26_10_2019_C_40cm_scaffold_23_FINAL_IR_79	307	0	o	Cytoplasmic	K03841	fructose-1,6-bisphosphatase I [EC:3.1.3.11]	PF18913|PF00316	Fructose-1-6-bisphosphatase, C-terminal domain|Fructose-1-6-bisphosphatase, N-terminal domain	IPR044015|IPR033391	Fructose-1-6-bisphosphatase class 1, C-terminal|Fructose-1-6-bisphosphatase class I, N-terminal	subfam1086	PF00316.20	FBPase	FALSE	FALSE	FALSE
79	Black	80	BLACK-SR-VP_26_10_2019_C_40cm_scaffold_23_FINAL_IR_80	39315	39434	0.25	BLACK-SR-VP_26_10_2019_C_40cm_scaffold_23_FINAL_IR_80	39	1	i13-32o	Cytoplasmic										FALSE	FALSE	FALSE
80	Black	81	BLACK-SR-VP_26_10_2019_C_40cm_scaffold_23_FINAL_IR_81	39472	40413	0.307	BLACK-SR-VP_26_10_2019_C_40cm_scaffold_23_FINAL_IR_81	313	0	o	Cytoplasmic							subfam1127			FALSE	FALSE	FALSE
81	Black	82	BLACK-SR-VP_26_10_2019_C_40cm_scaffold_23_FINAL_IR_82	40442	40597	0.224	BLACK-SR-VP_26_10_2019_C_40cm_scaffold_23_FINAL_IR_82	51	0	o	Unknown							subfam1165			FALSE	FALSE	FALSE
82	Black	83	BLACK-SR-VP_26_10_2019_C_40cm_scaffold_23_FINAL_IR_83	40636	41460	0.322	BLACK-SR-VP_26_10_2019_C_40cm_scaffold_23_FINAL_IR_83	274	0	o	Cytoplasmic							subfam0620			FALSE	FALSE	FALSE
83	Black	84	BLACK-SR-VP_26_10_2019_C_40cm_scaffold_23_FINAL_IR_84	41596	41970	0.315	BLACK-SR-VP_26_10_2019_C_40cm_scaffold_23_FINAL_IR_84	124	0	o	Cytoplasmic							subfam0768			FALSE	FALSE	FALSE
84	Black	85	BLACK-SR-VP_26_10_2019_C_40cm_scaffold_23_FINAL_IR_85	42005	42991	0.336	BLACK-SR-VP_26_10_2019_C_40cm_scaffold_23_FINAL_IR_85	328	0	o	Cytoplasmic			PF14716|PF14791|PF14520	Helix-hairpin-helix domain|DNA polymerase beta thumb	IPR010996|IPR029398|-	DNA polymerase beta-like, N-terminal domain|DNA polymerase beta, thumb domain|-	subfam0274	PF14716.6|PF14520.6|PF14792.6|PF14791.6	HHH_8 HHH_5 DNA_pol_B_palm DNA_pol_B_thumb	FALSE	FALSE	FALSE
85	Black	86	BLACK-SR-VP_26_10_2019_C_40cm_scaffold_23_FINAL_IR_86	43292	43408	0.274	BLACK-SR-VP_26_10_2019_C_40cm_scaffold_23_FINAL_IR_86	38	1	o10-32i	CytoplasmicMembrane										FALSE	FALSE	FALSE
86	Black	87	BLACK-SR-VP_26_10_2019_C_40cm_scaffold_23_FINAL_IR_87	43641	44108	0.314	BLACK-SR-VP_26_10_2019_C_40cm_scaffold_23_FINAL_IR_87	155	0	o	Cytoplasmic							subfam2383			FALSE	FALSE	FALSE
87	Black	88	BLACK-SR-VP_26_10_2019_C_40cm_scaffold_23_FINAL_IR_88	44074	44274	0.328	BLACK-SR-VP_26_10_2019_C_40cm_scaffold_23_FINAL_IR_88	66	2	i13-30o35-54i	CytoplasmicMembrane							subfam1403			FALSE	FALSE	FALSE
88	Black	89	BLACK-SR-VP_26_10_2019_C_40cm_scaffold_23_FINAL_IR_89	44311	44634	0.352	BLACK-SR-VP_26_10_2019_C_40cm_scaffold_23_FINAL_IR_89	107	0	i	Cytoplasmic			PF09876	Predicted metal-binding protein (DUF2103)	IPR018664	Protein of unknown function DUF2103, metal-binding	subfam0332	PF09876.9	DUF2103	FALSE	FALSE	FALSE
89	Black	90	BLACK-SR-VP_26_10_2019_C_40cm_scaffold_23_FINAL_IR_90	44709	44855	0.299	BLACK-SR-VP_26_10_2019_C_40cm_scaffold_23_FINAL_IR_90	48	1	o6-28i	Cytoplasmic							subfam1818			FALSE	FALSE	FALSE
90	Black	91	BLACK-SR-VP_26_10_2019_C_40cm_scaffold_23_FINAL_IR_91	44996	45865	0.362	BLACK-SR-VP_26_10_2019_C_40cm_scaffold_23_FINAL_IR_91	289	0	o	Cytoplasmic							subfam0538			FALSE	FALSE	FALSE
91	Black	92	BLACK-SR-VP_26_10_2019_C_40cm_scaffold_23_FINAL_IR_92	45962	46138	0.316	BLACK-SR-VP_26_10_2019_C_40cm_scaffold_23_FINAL_IR_92	58	0	i	Cytoplasmic							subfam0497			FALSE	FALSE	FALSE
92	Black	93	BLACK-SR-VP_26_10_2019_C_40cm_scaffold_23_FINAL_IR_93	46150	46284	0.378	BLACK-SR-VP_26_10_2019_C_40cm_scaffold_23_FINAL_IR_93	44	0	o	Cytoplasmic										FALSE	FALSE	FALSE
93	Black	94	BLACK-SR-VP_26_10_2019_C_40cm_scaffold_23_FINAL_IR_94	46325	47221	0.272	BLACK-SR-VP_26_10_2019_C_40cm_scaffold_23_FINAL_IR_94	298	0	o	Cytoplasmic							subfam1226			FALSE	FALSE	FALSE
94	Black	95	BLACK-SR-VP_26_10_2019_C_40cm_scaffold_23_FINAL_IR_95	47230	47520	0.388	BLACK-SR-VP_26_10_2019_C_40cm_scaffold_23_FINAL_IR_95	96	0	o	Cytoplasmic							subfam2451			FALSE	FALSE	FALSE
95	Black	96	BLACK-SR-VP_26_10_2019_C_40cm_scaffold_23_FINAL_IR_96	47574	47864	0.423	BLACK-SR-VP_26_10_2019_C_40cm_scaffold_23_FINAL_IR_96	96	0	i	Cytoplasmic							subfam0440			FALSE	FALSE	FALSE
96	Black	97	BLACK-SR-VP_26_10_2019_C_40cm_scaffold_23_FINAL_IR_97	48587	48988	0.415	BLACK-SR-VP_26_10_2019_C_40cm_scaffold_23_FINAL_IR_97	133	0	o	Cytoplasmic							subfam1834			FALSE	FALSE	TRUE
97	Black	98	BLACK-SR-VP_26_10_2019_C_40cm_scaffold_23_FINAL_IR_98	49222	49545	0.336	BLACK-SR-VP_26_10_2019_C_40cm_scaffold_23_FINAL_IR_98	107	0	i	Cytoplasmic							subfam1307			FALSE	FALSE	FALSE
98	Black	99	BLACK-SR-VP_26_10_2019_C_40cm_scaffold_23_FINAL_IR_99	49581	50126	0.308	BLACK-SR-VP_26_10_2019_C_40cm_scaffold_23_FINAL_IR_99	181	0	o	Cytoplasmic							subfam1923			FALSE	FALSE	FALSE
99	Black	100	BLACK-SR-VP_26_10_2019_C_40cm_scaffold_23_FINAL_IR_100	50302	50454	0.307	BLACK-SR-VP_26_10_2019_C_40cm_scaffold_23_FINAL_IR_100	50	0	o	Cytoplasmic										FALSE	FALSE	FALSE
100	Black	101	BLACK-SR-VP_26_10_2019_C_40cm_scaffold_23_FINAL_IR_101	50460	50723	0.303	BLACK-SR-VP_26_10_2019_C_40cm_scaffold_23_FINAL_IR_101	87	0	o	Cytoplasmic							subfam0585			FALSE	FALSE	FALSE
101	Black	102	BLACK-SR-VP_26_10_2019_C_40cm_scaffold_23_FINAL_IR_102	50791	51093	0.343	BLACK-SR-VP_26_10_2019_C_40cm_scaffold_23_FINAL_IR_102	100	0	o	Cytoplasmic							subfam0967			FALSE	FALSE	FALSE
102	Black	103	BLACK-SR-VP_26_10_2019_C_40cm_scaffold_23_FINAL_IR_103	51127	51366	0.308	BLACK-SR-VP_26_10_2019_C_40cm_scaffold_23_FINAL_IR_103	79	0	o	Cytoplasmic							subfam1419			FALSE	FALSE	FALSE
103	Black	104	BLACK-SR-VP_26_10_2019_C_40cm_scaffold_23_FINAL_IR_104	51459	52289	0.339	BLACK-SR-VP_26_10_2019_C_40cm_scaffold_23_FINAL_IR_104	276	0	o	Cytoplasmic							subfam1148			FALSE	FALSE	TRUE
104	Black	105	BLACK-SR-VP_26_10_2019_C_40cm_scaffold_23_FINAL_IR_105	52312	52956	0.369	BLACK-SR-VP_26_10_2019_C_40cm_scaffold_23_FINAL_IR_105	214	0	o	Cytoplasmic							subfam0780			TRUE	FALSE	FALSE
105	Black	106	BLACK-SR-VP_26_10_2019_C_40cm_scaffold_23_FINAL_IR_106	53156	53335	0.306	BLACK-SR-VP_26_10_2019_C_40cm_scaffold_23_FINAL_IR_106	59	2	i12-34o38-57i	CytoplasmicMembrane							subfam1936			FALSE	FALSE	FALSE
106	Black	107	BLACK-SR-VP_26_10_2019_C_40cm_scaffold_23_FINAL_IR_107	53373	54110	0.322	BLACK-SR-VP_26_10_2019_C_40cm_scaffold_23_FINAL_IR_107	245	0	o	Cytoplasmic			PF09414	RNA ligase	IPR021122	RNA ligase domain, REL/Rln2	subfam1956	PF09511.10	RNA_lig_T4_1	TRUE	FALSE	FALSE
107	Black	108	BLACK-SR-VP_26_10_2019_C_40cm_scaffold_23_FINAL_IR_108	54256	54594	0.301	BLACK-SR-VP_26_10_2019_C_40cm_scaffold_23_FINAL_IR_108	112	0	i	Cytoplasmic							subfam0342			FALSE	FALSE	FALSE
108	Black	109	BLACK-SR-VP_26_10_2019_C_40cm_scaffold_23_FINAL_IR_109	54672	54986	0.346	BLACK-SR-VP_26_10_2019_C_40cm_scaffold_23_FINAL_IR_109	104	0	o	Cytoplasmic							subfam0092			FALSE	FALSE	FALSE
109	Black	110	BLACK-SR-VP_26_10_2019_C_40cm_scaffold_23_FINAL_IR_110	55014	55832	0.31	BLACK-SR-VP_26_10_2019_C_40cm_scaffold_23_FINAL_IR_110	272	0	o	Cytoplasmic							subfam0607			TRUE	FALSE	FALSE
110	Black	111	BLACK-SR-VP_26_10_2019_C_40cm_scaffold_23_FINAL_IR_111	56171	56500	0.336	BLACK-SR-VP_26_10_2019_C_40cm_scaffold_23_FINAL_IR_111	109	0	o	Cytoplasmic							subfam1322			FALSE	TRUE	FALSE
111	Black	112	BLACK-SR-VP_26_10_2019_C_40cm_scaffold_23_FINAL_IR_112	56608	58551	0.315	BLACK-SR-VP_26_10_2019_C_40cm_scaffold_23_FINAL_IR_112	647	11	i54-76o147-169i185-207o212-229i238-255o260-275i282-304o343-365i372-391o396-418i425-444o	CytoplasmicMembrane			PF02516	Oligosaccharyl transferase STT3 subunit	IPR003674	Oligosaccharyl transferase, STT3 subunit	subfam0987	PF10034.9	Dpy19	FALSE	FALSE	FALSE
112	Black	113	BLACK-SR-VP_26_10_2019_C_40cm_scaffold_23_FINAL_IR_113	58667	58972	0.324	BLACK-SR-VP_26_10_2019_C_40cm_scaffold_23_FINAL_IR_113	101	0	i	Cytoplasmic							subfam1026			FALSE	FALSE	FALSE
113	Black	114	BLACK-SR-VP_26_10_2019_C_40cm_scaffold_23_FINAL_IR_114	59048	59167	0.317	BLACK-SR-VP_26_10_2019_C_40cm_scaffold_23_FINAL_IR_114	39	0	i	Extracellular							subfam2001			FALSE	FALSE	FALSE
114	Black	115	BLACK-SR-VP_26_10_2019_C_40cm_scaffold_23_FINAL_IR_115	59164	61620	0.352	BLACK-SR-VP_26_10_2019_C_40cm_scaffold_23_FINAL_IR_115	818	0	o	Unknown			PF00136|PF03104	DNA polymerase family B|DNA polymerase family B, exonuclease domain	IPR006134|IPR006133	DNA-directed DNA polymerase, family B, multifunctional domain|DNA-directed DNA polymerase, family B, exonuclease domain	subfam0942	PF03104.19|PF00136.21	DNA_pol_B_exo1 DNA_pol_B	FALSE	FALSE	TRUE
115	Black	116	BLACK-SR-VP_26_10_2019_C_40cm_scaffold_23_FINAL_IR_116	61775	62227	0.302	BLACK-SR-VP_26_10_2019_C_40cm_scaffold_23_FINAL_IR_116	150	0	o	Cytoplasmic							subfam0747			FALSE	FALSE	FALSE
116	Black	117	BLACK-SR-VP_26_10_2019_C_40cm_scaffold_23_FINAL_IR_117	62224	62553	0.318	BLACK-SR-VP_26_10_2019_C_40cm_scaffold_23_FINAL_IR_117	109	0	o	Cytoplasmic							subfam1245			FALSE	FALSE	FALSE
117	Black	118	BLACK-SR-VP_26_10_2019_C_40cm_scaffold_23_FINAL_IR_118	62611	63234	0.255	BLACK-SR-VP_26_10_2019_C_40cm_scaffold_23_FINAL_IR_118	207	0	o	Cytoplasmic			PF12694	Circularly permutated YpsA SLOG family	IPR024755	Circularly permutated YpsA SLOG	subfam0180	PF12694.7	cpYpsA	FALSE	FALSE	FALSE
118	Black	119	BLACK-SR-VP_26_10_2019_C_40cm_scaffold_23_FINAL_IR_119	63257	63460	0.265	BLACK-SR-VP_26_10_2019_C_40cm_scaffold_23_FINAL_IR_119	67	1	o4-21i	CytoplasmicMembrane							subfam1963			FALSE	FALSE	FALSE
119	Black	120	BLACK-SR-VP_26_10_2019_C_40cm_scaffold_23_FINAL_IR_120	63519	63803	0.291	BLACK-SR-VP_26_10_2019_C_40cm_scaffold_23_FINAL_IR_120	94	0	o	Cytoplasmic							subfam0752			FALSE	TRUE	FALSE
120	Black	121	BLACK-SR-VP_26_10_2019_C_40cm_scaffold_23_FINAL_IR_121	63898	67026	0.314	BLACK-SR-VP_26_10_2019_C_40cm_scaffold_23_FINAL_IR_121	1042	0	o	Unknown			PF00271|PF04851|PF14528|PF14890	Helicase conserved C-terminal domain|Type III restriction enzyme, res subunit|LAGLIDADG-like domain|Intein splicing domain	IPR001650|IPR006935|IPR004860|-	Helicase, C-terminal|Helicase/UvrB, N-terminal|Homing endonuclease, LAGLIDADG|-	subfam0999	PF05203.16	Hom_end_hint	FALSE	FALSE	TRUE
121	Black	122	BLACK-SR-VP_26_10_2019_C_40cm_scaffold_23_FINAL_IR_122	66974	67447	0.327	BLACK-SR-VP_26_10_2019_C_40cm_scaffold_23_FINAL_IR_122	157	0	o	Cytoplasmic							subfam1130	PF12677.7|PF06044.12	DUF3797 DpnI	FALSE	FALSE	FALSE
122	Black	123	BLACK-SR-VP_26_10_2019_C_40cm_scaffold_23_FINAL_IR_123	67453	67677	0.302	BLACK-SR-VP_26_10_2019_C_40cm_scaffold_23_FINAL_IR_123	74	0	i	Cytoplasmic							subfam0625	PF06044.12	DpnI	FALSE	FALSE	FALSE
123	Black	124	BLACK-SR-VP_26_10_2019_C_40cm_scaffold_23_FINAL_IR_124	67863	68315	0.285	BLACK-SR-VP_26_10_2019_C_40cm_scaffold_23_FINAL_IR_124	150	0	o	Cytoplasmic							subfam0150			TRUE	FALSE	FALSE
124	Black	125	BLACK-SR-VP_26_10_2019_C_40cm_scaffold_23_FINAL_IR_125	68303	68437	0.296	BLACK-SR-VP_26_10_2019_C_40cm_scaffold_23_FINAL_IR_125	44	0	i	Unknown										FALSE	FALSE	FALSE
125	Black	126	BLACK-SR-VP_26_10_2019_C_40cm_scaffold_23_FINAL_IR_126	68540	68803	0.386	BLACK-SR-VP_26_10_2019_C_40cm_scaffold_23_FINAL_IR_126	87	2	i32-51o56-78i	CytoplasmicMembrane							subfam2544			FALSE	FALSE	FALSE
126	Black	127	BLACK-SR-VP_26_10_2019_C_40cm_scaffold_23_FINAL_IR_127	68800	69108	0.411	BLACK-SR-VP_26_10_2019_C_40cm_scaffold_23_FINAL_IR_127	102	1	o23-57i	CytoplasmicMembrane							subfam2544			FALSE	FALSE	FALSE
127	Black	128	BLACK-SR-VP_26_10_2019_C_40cm_scaffold_23_FINAL_IR_128	69738	70040	0.386	BLACK-SR-VP_26_10_2019_C_40cm_scaffold_23_FINAL_IR_128	100	0	o	Cytoplasmic										FALSE	FALSE	FALSE
128	Black	129	BLACK-SR-VP_26_10_2019_C_40cm_scaffold_23_FINAL_IR_129	71074	71433	0.317	BLACK-SR-VP_26_10_2019_C_40cm_scaffold_23_FINAL_IR_129	119	0	i	Cytoplasmic							subfam1478			FALSE	FALSE	FALSE
129	Black	130	BLACK-SR-VP_26_10_2019_C_40cm_scaffold_23_FINAL_IR_130	71449	73065	0.397	BLACK-SR-VP_26_10_2019_C_40cm_scaffold_23_FINAL_IR_130	538	0	o	Cytoplasmic			PF05731	TROVE domain	IPR008858	TROVE domain	subfam2132	PF05731.11	TROVE	TRUE	FALSE	FALSE
130	Black	131	BLACK-SR-VP_26_10_2019_C_40cm_scaffold_23_FINAL_IR_131	73205	73492	0.361	BLACK-SR-VP_26_10_2019_C_40cm_scaffold_23_FINAL_IR_131	95	0	i	Cytoplasmic							subfam0022			FALSE	FALSE	FALSE
131	Black	132	BLACK-SR-VP_26_10_2019_C_40cm_scaffold_23_FINAL_IR_132	73489	73590	0.304	BLACK-SR-VP_26_10_2019_C_40cm_scaffold_23_FINAL_IR_132	33	0	i	Cytoplasmic										FALSE	FALSE	FALSE
132	Black	133	BLACK-SR-VP_26_10_2019_C_40cm_scaffold_23_FINAL_IR_133	73577	74692	0.355	BLACK-SR-VP_26_10_2019_C_40cm_scaffold_23_FINAL_IR_133	371	0	o	Cytoplasmic							subfam0273	PF04139.13	Rad9	TRUE	FALSE	FALSE
133	Black	134	BLACK-SR-VP_26_10_2019_C_40cm_scaffold_23_FINAL_IR_134	74692	75795	0.272	BLACK-SR-VP_26_10_2019_C_40cm_scaffold_23_FINAL_IR_134	367	0	o	Cytoplasmic							subfam2252			FALSE	FALSE	FALSE
134	Black	135	BLACK-SR-VP_26_10_2019_C_40cm_scaffold_23_FINAL_IR_135	75980	76498	0.447	BLACK-SR-VP_26_10_2019_C_40cm_scaffold_23_FINAL_IR_135	172	0	o	Cytoplasmic							subfam0643			FALSE	FALSE	TRUE
135	Black	136	BLACK-SR-VP_26_10_2019_C_40cm_scaffold_23_FINAL_IR_136	76531	77304	0.332	BLACK-SR-VP_26_10_2019_C_40cm_scaffold_23_FINAL_IR_136	257	0	o	Cytoplasmic							subfam0431	PF11645.8	PDDEXK_5	FALSE	FALSE	TRUE
136	Black	137	BLACK-SR-VP_26_10_2019_C_40cm_scaffold_23_FINAL_IR_137	77650	78012	0.295	BLACK-SR-VP_26_10_2019_C_40cm_scaffold_23_FINAL_IR_137	120	0	o	Cytoplasmic							subfam1848			TRUE	FALSE	FALSE
137	Black	138	BLACK-SR-VP_26_10_2019_C_40cm_scaffold_23_FINAL_IR_138	78071	78682	0.34	BLACK-SR-VP_26_10_2019_C_40cm_scaffold_23_FINAL_IR_138	203	0	o	Cytoplasmic							subfam0464	PF00303.19	Thymidylat_synt	FALSE	FALSE	FALSE
138	Black	139	BLACK-SR-VP_26_10_2019_C_40cm_scaffold_23_FINAL_IR_139	78669	78902	0.333	BLACK-SR-VP_26_10_2019_C_40cm_scaffold_23_FINAL_IR_139	77	0	o	Unknown										FALSE	FALSE	FALSE
139	Black	140	BLACK-SR-VP_26_10_2019_C_40cm_scaffold_23_FINAL_IR_140	78911	79240	0.309	BLACK-SR-VP_26_10_2019_C_40cm_scaffold_23_FINAL_IR_140	109	0	o	Unknown							subfam1813			FALSE	FALSE	FALSE
140	Black	141	BLACK-SR-VP_26_10_2019_C_40cm_scaffold_23_FINAL_IR_141	79382	80191	0.337	BLACK-SR-VP_26_10_2019_C_40cm_scaffold_23_FINAL_IR_141	269	0	o	Cytoplasmic			PF13479	AAA domain	-	-	subfam0375	PF00154.21	RecA	FALSE	TRUE	FALSE
141	Black	142	BLACK-SR-VP_26_10_2019_C_40cm_scaffold_23_FINAL_IR_142	80209	80442	0.325	BLACK-SR-VP_26_10_2019_C_40cm_scaffold_23_FINAL_IR_142	77	0	i	Unknown							subfam1709			FALSE	TRUE	FALSE
142	Black	143	BLACK-SR-VP_26_10_2019_C_40cm_scaffold_23_FINAL_IR_143	80532	80804	0.326	BLACK-SR-VP_26_10_2019_C_40cm_scaffold_23_FINAL_IR_143	90	0	o	Cytoplasmic							subfam1964			FALSE	FALSE	FALSE
143	Black	144	BLACK-SR-VP_26_10_2019_C_40cm_scaffold_23_FINAL_IR_144	80856	81101	0.325	BLACK-SR-VP_26_10_2019_C_40cm_scaffold_23_FINAL_IR_144	81	0	o	Cytoplasmic							subfam1246			FALSE	FALSE	FALSE
144	Black	145	BLACK-SR-VP_26_10_2019_C_40cm_scaffold_23_FINAL_IR_145	81635	81775	0.333	BLACK-SR-VP_26_10_2019_C_40cm_scaffold_23_FINAL_IR_145	46	0	i	Cytoplasmic										FALSE	FALSE	FALSE
145	Black	146	BLACK-SR-VP_26_10_2019_C_40cm_scaffold_23_FINAL_IR_146	81908	82051	0.354	BLACK-SR-VP_26_10_2019_C_40cm_scaffold_23_FINAL_IR_146	47	0	i	Cytoplasmic							subfam0519			FALSE	FALSE	FALSE
146	Black	147	BLACK-SR-VP_26_10_2019_C_40cm_scaffold_23_FINAL_IR_147	82061	82573	0.302	BLACK-SR-VP_26_10_2019_C_40cm_scaffold_23_FINAL_IR_147	170	0	o	Cytoplasmic							subfam1491			TRUE	FALSE	FALSE
147	Black	148	BLACK-SR-VP_26_10_2019_C_40cm_scaffold_23_FINAL_IR_148	82570	82734	0.261	BLACK-SR-VP_26_10_2019_C_40cm_scaffold_23_FINAL_IR_148	54	1	o15-37i	CytoplasmicMembrane										FALSE	FALSE	FALSE
148	Black	149	BLACK-SR-VP_26_10_2019_C_40cm_scaffold_23_FINAL_IR_149	82839	83663	0.339	BLACK-SR-VP_26_10_2019_C_40cm_scaffold_23_FINAL_IR_149	274	0	o	Cytoplasmic							subfam2229			FALSE	FALSE	FALSE
149	Black	150	BLACK-SR-VP_26_10_2019_C_40cm_scaffold_23_FINAL_IR_150	83732	84169	0.301	BLACK-SR-VP_26_10_2019_C_40cm_scaffold_23_FINAL_IR_150	145	0	o	Cytoplasmic							subfam0405			FALSE	FALSE	FALSE
150	Black	151	BLACK-SR-VP_26_10_2019_C_40cm_scaffold_23_FINAL_IR_151	84319	85770	0.371	BLACK-SR-VP_26_10_2019_C_40cm_scaffold_23_FINAL_IR_151	483	0	o	Cytoplasmic			PF01555	DNA methylase	IPR002941	DNA methylase N-4/N-6	subfam0757	PF01555.18|PF06962.12|PF01555.18	N6_N4_Mtase rRNA_methylase N6_N4_Mtase	FALSE	FALSE	FALSE
151	Black	152	BLACK-SR-VP_26_10_2019_C_40cm_scaffold_23_FINAL_IR_152	85767	85904	0.217	BLACK-SR-VP_26_10_2019_C_40cm_scaffold_23_FINAL_IR_152	45	0	i	Unknown										FALSE	FALSE	FALSE
152	Black	153	BLACK-SR-VP_26_10_2019_C_40cm_scaffold_23_FINAL_IR_153	85922	86461	0.335	BLACK-SR-VP_26_10_2019_C_40cm_scaffold_23_FINAL_IR_153	179	0	o	Cytoplasmic										FALSE	FALSE	FALSE
153	Black	154	BLACK-SR-VP_26_10_2019_C_40cm_scaffold_23_FINAL_IR_154	86548	87069	0.337	BLACK-SR-VP_26_10_2019_C_40cm_scaffold_23_FINAL_IR_154	173	0	o	Cytoplasmic							subfam0238	PF14464.6	Prok-JAB	FALSE	FALSE	TRUE
154	Black	155	BLACK-SR-VP_26_10_2019_C_40cm_scaffold_23_FINAL_IR_155	87099	87368	0.378	BLACK-SR-VP_26_10_2019_C_40cm_scaffold_23_FINAL_IR_155	89	0	o	Cytoplasmic							subfam0166			FALSE	FALSE	TRUE
155	Black	156	BLACK-SR-VP_26_10_2019_C_40cm_scaffold_23_FINAL_IR_156	87402	87863	0.338	BLACK-SR-VP_26_10_2019_C_40cm_scaffold_23_FINAL_IR_156	153	0	o	Cytoplasmic			PF13597	Anaerobic ribonucleoside-triphosphate reductase	IPR012833	Ribonucleoside-triphosphate reductase, anaerobic	subfam0216	PF03604.13|PF13597.6	DNA_RNApol_7kD NRDD	TRUE	FALSE	FALSE
156	Black	157	BLACK-SR-VP_26_10_2019_C_40cm_scaffold_23_FINAL_IR_157	87881	88603	0.339	BLACK-SR-VP_26_10_2019_C_40cm_scaffold_23_FINAL_IR_157	240	0	o	Cytoplasmic							subfam1108			TRUE	FALSE	FALSE
157	Black	158	BLACK-SR-VP_26_10_2019_C_40cm_scaffold_23_FINAL_IR_158	88796	89323	0.269	BLACK-SR-VP_26_10_2019_C_40cm_scaffold_23_FINAL_IR_158	175	0	o	Cytoplasmic							subfam2426			FALSE	FALSE	TRUE
158	Black	159	BLACK-SR-VP_26_10_2019_C_40cm_scaffold_23_FINAL_IR_159	89394	90359	0.319	BLACK-SR-VP_26_10_2019_C_40cm_scaffold_23_FINAL_IR_159	321	1	o5-22i	Cytoplasmic	K09760	DNA recombination protein RmuC	PF02646	RmuC family	IPR003798	DNA recombination RmuC	subfam1578	PF02646.16	RmuC	FALSE	FALSE	FALSE
159	Black	160	BLACK-SR-VP_26_10_2019_C_40cm_scaffold_23_FINAL_IR_160	90380	91342	0.346	BLACK-SR-VP_26_10_2019_C_40cm_scaffold_23_FINAL_IR_160	320	0	o	Cytoplasmic			PF09588	YqaJ-like viral recombinase domain	IPR019080	YqaJ viral recombinase	subfam2517	PF01771.17	Viral_alk_exo	TRUE	FALSE	FALSE
160	Black	161	BLACK-SR-VP_26_10_2019_C_40cm_scaffold_23_FINAL_IR_161	91517	91720	0.304	BLACK-SR-VP_26_10_2019_C_40cm_scaffold_23_FINAL_IR_161	67	0	o	Cytoplasmic							subfam2106			FALSE	FALSE	FALSE
161	Black	162	BLACK-SR-VP_26_10_2019_C_40cm_scaffold_23_FINAL_IR_162	91759	92046	0.347	BLACK-SR-VP_26_10_2019_C_40cm_scaffold_23_FINAL_IR_162	95	0	i	Cytoplasmic							subfam1262			FALSE	TRUE	FALSE
162	Black	163	BLACK-SR-VP_26_10_2019_C_40cm_scaffold_23_FINAL_IR_163	92009	92578	0.296	BLACK-SR-VP_26_10_2019_C_40cm_scaffold_23_FINAL_IR_163	189	0	o	Cytoplasmic							subfam2075	PF06189.12	5-nucleotidase	FALSE	FALSE	TRUE
163	Black	164	BLACK-SR-VP_26_10_2019_C_40cm_scaffold_23_FINAL_IR_164	92580	93767	0.381	BLACK-SR-VP_26_10_2019_C_40cm_scaffold_23_FINAL_IR_164	395	0	o	Extracellular	K19297	subtilase cytotoxin, subunit A	PF05922|PF00082	Peptidase inhibitor I9|Subtilase family	IPR010259|IPR000209	Peptidase S8 propeptide/proteinase inhibitor I9|Peptidase S8/S53 domain	subfam2117	PF00082.22	Peptidase_S8	FALSE	FALSE	FALSE
164	Black	165	BLACK-SR-VP_26_10_2019_C_40cm_scaffold_23_FINAL_IR_165	93952	95226	0.319	BLACK-SR-VP_26_10_2019_C_40cm_scaffold_23_FINAL_IR_165	424	0	o	Cytoplasmic			PF13649	Methyltransferase domain	IPR041698	Methyltransferase domain 25	subfam2586	PF05891.12	Methyltransf_PK	FALSE	FALSE	FALSE
165	Black	166	BLACK-SR-VP_26_10_2019_C_40cm_scaffold_23_FINAL_IR_166	95296	95451	0.179	BLACK-SR-VP_26_10_2019_C_40cm_scaffold_23_FINAL_IR_166	51	2	i9-26o30-47i	Unknown							subfam2072			FALSE	FALSE	FALSE
166	Black	167	BLACK-SR-VP_26_10_2019_C_40cm_scaffold_23_FINAL_IR_167	95524	95706	0.388	BLACK-SR-VP_26_10_2019_C_40cm_scaffold_23_FINAL_IR_167	60	0	o	Cytoplasmic							subfam0687			FALSE	FALSE	FALSE
167	Black	168	BLACK-SR-VP_26_10_2019_C_40cm_scaffold_23_FINAL_IR_168	95914	96108	0.287	BLACK-SR-VP_26_10_2019_C_40cm_scaffold_23_FINAL_IR_168	64	0	i	Cytoplasmic							subfam2152			FALSE	FALSE	FALSE
168	Black	169	BLACK-SR-VP_26_10_2019_C_40cm_scaffold_23_FINAL_IR_169	96221	96637	0.369	BLACK-SR-VP_26_10_2019_C_40cm_scaffold_23_FINAL_IR_169	138	0	o	Cytoplasmic			PF03013	Pyrimidine dimer DNA glycosylase	IPR004260	Pyrimidine dimer DNA glycosylase	subfam1965	PF03013.14	Pyr_excise	FALSE	FALSE	FALSE
169	Black	170	BLACK-SR-VP_26_10_2019_C_40cm_scaffold_23_FINAL_IR_170	96716	96877	0.29	BLACK-SR-VP_26_10_2019_C_40cm_scaffold_23_FINAL_IR_170	53	0	o	Cytoplasmic							subfam0465			FALSE	FALSE	FALSE
170	Black	171	BLACK-SR-VP_26_10_2019_C_40cm_scaffold_23_FINAL_IR_171	96915	97256	0.295	BLACK-SR-VP_26_10_2019_C_40cm_scaffold_23_FINAL_IR_171	113	0	o	Unknown							subfam1370	PF18741.1	MTES_1575	TRUE	FALSE	FALSE
171	Black	172	BLACK-SR-VP_26_10_2019_C_40cm_scaffold_23_FINAL_IR_172	98004	100208	0.448	BLACK-SR-VP_26_10_2019_C_40cm_scaffold_23_FINAL_IR_172	734	1	i7-24o	Extracellular			PF10342|PF02368|PF01833	Ser-Thr-rich glycosyl-phosphatidyl-inositol-anchored membrane family|Bacterial Ig-like domain (group 2)|IPT/TIG domain	IPR018466|IPR003343|IPR002909	Kre9/Knh1 family|Bacterial Ig-like, group 2|IPT domain	subfam1387	PF02335.15|PF13447.6|PF13447.6	Cytochrom_C552 Multi-haem_cyto Multi-haem_cyto	FALSE	FALSE	FALSE
172	Black	173	BLACK-SR-VP_26_10_2019_C_40cm_scaffold_23_FINAL_IR_173	100359	102368	0.402	BLACK-SR-VP_26_10_2019_C_40cm_scaffold_23_FINAL_IR_173	669	1	i13-35o	Extracellular			PF01833|PF10342|PF02368	IPT/TIG domain|Ser-Thr-rich glycosyl-phosphatidyl-inositol-anchored membrane family|Bacterial Ig-like domain (group 2)	IPR002909|IPR018466|IPR003343	IPT domain|Kre9/Knh1 family|Bacterial Ig-like, group 2	subfam1387	PF02335.15|PF13447.6|PF13447.6	Cytochrom_C552 Multi-haem_cyto Multi-haem_cyto	FALSE	FALSE	FALSE
173	Black	174	BLACK-SR-VP_26_10_2019_C_40cm_scaffold_23_FINAL_IR_174	102526	102642	0.239	BLACK-SR-VP_26_10_2019_C_40cm_scaffold_23_FINAL_IR_174	38	0	i	Extracellular										FALSE	FALSE	FALSE
174	Black	175	BLACK-SR-VP_26_10_2019_C_40cm_scaffold_23_FINAL_IR_175	102639	104441	0.373	BLACK-SR-VP_26_10_2019_C_40cm_scaffold_23_FINAL_IR_175	600	1	i13-35o	Extracellular			PF10342|PF00082	Ser-Thr-rich glycosyl-phosphatidyl-inositol-anchored membrane family|Subtilase family	IPR018466|IPR000209	Kre9/Knh1 family|Peptidase S8/S53 domain	subfam1175	PF00082.22	Peptidase_S8	FALSE	FALSE	FALSE
175	Black	176	BLACK-SR-VP_26_10_2019_C_40cm_scaffold_23_FINAL_IR_176	104474	105139	0.38	BLACK-SR-VP_26_10_2019_C_40cm_scaffold_23_FINAL_IR_176	221	1	i5-27o	Unknown							subfam2491	PF13447.6|PF03264.14	Multi-haem_cyto Cytochrom_NNT	FALSE	FALSE	TRUE
176	Black	177	BLACK-SR-VP_26_10_2019_C_40cm_scaffold_23_FINAL_IR_177	105499	106110	0.446	BLACK-SR-VP_26_10_2019_C_40cm_scaffold_23_FINAL_IR_177	203	1	i5-27o	Unknown							subfam2491	PF13447.6|PF03264.14	Multi-haem_cyto Cytochrom_NNT	FALSE	FALSE	TRUE
177	Black	178	BLACK-SR-VP_26_10_2019_C_40cm_scaffold_23_FINAL_IR_178	106469	106720	0.286	BLACK-SR-VP_26_10_2019_C_40cm_scaffold_23_FINAL_IR_178	83	0	o	Cytoplasmic							subfam0623			FALSE	FALSE	FALSE
178	Black	179	BLACK-SR-VP_26_10_2019_C_40cm_scaffold_23_FINAL_IR_179	106717	108210	0.299	BLACK-SR-VP_26_10_2019_C_40cm_scaffold_23_FINAL_IR_179	497	1	i5-27o	Unknown							subfam1619	PF16158.5|PF05753.14	N_BRCA1_IG TRAP_beta	FALSE	FALSE	FALSE
179	Black	180	BLACK-SR-VP_26_10_2019_C_40cm_scaffold_23_FINAL_IR_180	108262	108921	0.327	BLACK-SR-VP_26_10_2019_C_40cm_scaffold_23_FINAL_IR_180	219	1	i7-29o	Cytoplasmic			PF13435	Cytochrome c554 and c-prime	IPR023155	Cytochrome c-552/4	subfam1369	PF02085.16|PF03264.14|PF13447.6|PF02335.15	Cytochrom_CIII Cytochrom_NNT Multi-haem_cyto Cytochrom_C552	FALSE	FALSE	FALSE
180	Black	181	BLACK-SR-VP_26_10_2019_C_40cm_scaffold_23_FINAL_IR_181	108978	109424	0.315	BLACK-SR-VP_26_10_2019_C_40cm_scaffold_23_FINAL_IR_181	148	1	i7-29o	Cytoplasmic							subfam1227			FALSE	FALSE	FALSE
181	Black	182	BLACK-SR-VP_26_10_2019_C_40cm_scaffold_23_FINAL_IR_182	109434	109580	0.265	BLACK-SR-VP_26_10_2019_C_40cm_scaffold_23_FINAL_IR_182	48	1	i25-47o	CytoplasmicMembrane										FALSE	FALSE	FALSE
182	Black	183	BLACK-SR-VP_26_10_2019_C_40cm_scaffold_23_FINAL_IR_183	109591	110331	0.321	BLACK-SR-VP_26_10_2019_C_40cm_scaffold_23_FINAL_IR_183	246	3	o10-29i75-97o216-238i	CytoplasmicMembrane	K13280	signal peptidase I [EC:3.4.21.89]	PF10502	Signal peptidase, peptidase S26	IPR019533	Peptidase S26	subfam1269	PF00717.23	Peptidase_S24	FALSE	FALSE	FALSE
183	Black	184	BLACK-SR-VP_26_10_2019_C_40cm_scaffold_23_FINAL_IR_184	110404	112383	0.362	BLACK-SR-VP_26_10_2019_C_40cm_scaffold_23_FINAL_IR_184	659	1	i7-26o	Unknown							subfam0117	PF03264.14	Cytochrom_NNT	FALSE	FALSE	FALSE
184	Black	185	BLACK-SR-VP_26_10_2019_C_40cm_scaffold_23_FINAL_IR_185	112415	113365	0.304	BLACK-SR-VP_26_10_2019_C_40cm_scaffold_23_FINAL_IR_185	316	6	i29-51o56-78i162-184o188-207i219-241o245-267i	CytoplasmicMembrane							subfam0100			FALSE	FALSE	FALSE
185	Black	186	BLACK-SR-VP_26_10_2019_C_40cm_scaffold_23_FINAL_IR_186	113423	114748	0.306	BLACK-SR-VP_26_10_2019_C_40cm_scaffold_23_FINAL_IR_186	441	2	i7-29o413-432i	Unknown							subfam1195	PF07705.11	CARDB	FALSE	FALSE	FALSE
186	Black	187	BLACK-SR-VP_26_10_2019_C_40cm_scaffold_23_FINAL_IR_187	114760	115173	0.256	BLACK-SR-VP_26_10_2019_C_40cm_scaffold_23_FINAL_IR_187	137	1	i108-130o	Cytoplasmic							subfam0282	PF09639.10	YjcQ	FALSE	FALSE	FALSE
187	Black	188	BLACK-SR-VP_26_10_2019_C_40cm_scaffold_23_FINAL_IR_188	115231	116031	0.332	BLACK-SR-VP_26_10_2019_C_40cm_scaffold_23_FINAL_IR_188	266	2	i7-29o241-263i	Cytoplasmic							subfam0921			FALSE	FALSE	FALSE
188	Black	189	BLACK-SR-VP_26_10_2019_C_40cm_scaffold_23_FINAL_IR_189	116124	116792	0.302	BLACK-SR-VP_26_10_2019_C_40cm_scaffold_23_FINAL_IR_189	222	2	i7-29o195-214i	Cytoplasmic							subfam0279	PF00127.20	Copper-bind	FALSE	FALSE	TRUE
189	Black	190	BLACK-SR-VP_26_10_2019_C_40cm_scaffold_23_FINAL_IR_190	117026	119029	0.272	BLACK-SR-VP_26_10_2019_C_40cm_scaffold_23_FINAL_IR_190	667	9	i16-38o101-123i144-166o199-216i229-251o295-317i330-352o362-384i397-416o	CytoplasmicMembrane			PF13231	Dolichyl-phosphate-mannose-protein mannosyltransferase	IPR038731	Glycosyltransferase RgtA/B/C/D-like	subfam1916	PF02516.14	STT3	FALSE	FALSE	FALSE
190	Black	191	BLACK-SR-VP_26_10_2019_C_40cm_scaffold_23_FINAL_IR_191	119477	120115	0.363	BLACK-SR-VP_26_10_2019_C_40cm_scaffold_23_FINAL_IR_191	212	0	o	CytoplasmicMembrane	K21216	glycosyltransferase [EC:2.4.1.-]	PF00535	Glycosyl transferase family 2	IPR001173	Glycosyltransferase 2-like	subfam0199	PF09488.10	Osmo_MPGsynth	FALSE	FALSE	TRUE
191	Black	192	BLACK-SR-VP_26_10_2019_C_40cm_scaffold_23_FINAL_IR_192	120126	120980	0.296	BLACK-SR-VP_26_10_2019_C_40cm_scaffold_23_FINAL_IR_192	284	5	o15-37i39-61o71-93i95-117o150-172i	CytoplasmicMembrane			PF07760	Protein of unknown function (DUF1616)	IPR011674	Domain of unknown function DUF1616	subfam1489	PF07760.11	DUF1616	FALSE	FALSE	FALSE
192	Black	193	BLACK-SR-VP_26_10_2019_C_40cm_scaffold_23_FINAL_IR_193	121008	121619	0.276	BLACK-SR-VP_26_10_2019_C_40cm_scaffold_23_FINAL_IR_193	203	5	o20-42i55-72o76-98i115-137o152-167i	CytoplasmicMembrane							subfam1546			FALSE	FALSE	FALSE
193	Black	194	BLACK-SR-VP_26_10_2019_C_40cm_scaffold_23_FINAL_IR_194	121629	122546	0.29	BLACK-SR-VP_26_10_2019_C_40cm_scaffold_23_FINAL_IR_194	305	0	o	Unknown	K00745		PF00535	Glycosyl transferase family 2	IPR001173	Glycosyltransferase 2-like	subfam0515	PF03142.15	Chitin_synth_2	FALSE	FALSE	TRUE
194	Black	195	BLACK-SR-VP_26_10_2019_C_40cm_scaffold_23_FINAL_IR_195	122533	122625	0.247	BLACK-SR-VP_26_10_2019_C_40cm_scaffold_23_FINAL_IR_195	30	0	i	Unknown										FALSE	FALSE	FALSE
195	Black	196	BLACK-SR-VP_26_10_2019_C_40cm_scaffold_23_FINAL_IR_196	122622	123494	0.323	BLACK-SR-VP_26_10_2019_C_40cm_scaffold_23_FINAL_IR_196	290	1	i255-277o	Unknown	K00745		PF00535	Glycosyl transferase family 2	IPR001173	Glycosyltransferase 2-like	subfam0515	PF03142.15	Chitin_synth_2	FALSE	FALSE	TRUE
196	Black	197	BLACK-SR-VP_26_10_2019_C_40cm_scaffold_23_FINAL_IR_197	123533	125353	0.288	BLACK-SR-VP_26_10_2019_C_40cm_scaffold_23_FINAL_IR_197	606	13	i12-30o40-59i66-88o140-162i171-188o192-214i227-249o264-286i293-315o330-352i365-384o389-411i423-445o	CytoplasmicMembrane							subfam1536	PF04188.13|PF09971.9	Mannosyl_trans2 DUF2206	FALSE	FALSE	FALSE
197	Black	198	BLACK-SR-VP_26_10_2019_C_40cm_scaffold_23_FINAL_IR_198	125350	126666	0.312	BLACK-SR-VP_26_10_2019_C_40cm_scaffold_23_FINAL_IR_198	438	12	i21-43o53-75i87-109o124-146i159-181o185-202i223-245o250-272i293-315o325-347i359-381o386-403i	CytoplasmicMembrane			PF14667|PF13440	Polysaccharide biosynthesis C-terminal domain|Polysaccharide biosynthesis protein	IPR029303|-	Polysaccharide biosynthesis protein, C-terminal domain|-	subfam1482	PF16933.5	PelG	FALSE	FALSE	FALSE
198	Black	199	BLACK-SR-VP_26_10_2019_C_40cm_scaffold_23_FINAL_IR_199	126714	128561	0.299	BLACK-SR-VP_26_10_2019_C_40cm_scaffold_23_FINAL_IR_199	615	0	o	Cytoplasmic			PF00155|PF12804	Aminotransferase class I and II|MobA-like NTP transferase domain	IPR004839|IPR025877	Aminotransferase, class I/classII|MobA-like NTP transferase	subfam0521	PF00483.23|PF12897.7	NTP_transferase Aminotran_MocR	FALSE	FALSE	FALSE
199	Black	200	BLACK-SR-VP_26_10_2019_C_40cm_scaffold_23_FINAL_IR_200	128658	129401	0.276	BLACK-SR-VP_26_10_2019_C_40cm_scaffold_23_FINAL_IR_200	247	4	i52-74o113-130i137-159o222-244i	CytoplasmicMembrane			PF01066	CDP-alcohol phosphatidyltransferase	IPR000462	CDP-alcohol phosphatidyltransferase	subfam2300	PF01066.21	CDP-OH_P_transf	FALSE	FALSE	FALSE
200	Black	201	BLACK-SR-VP_26_10_2019_C_40cm_scaffold_23_FINAL_IR_201	129572	130396	0.337	BLACK-SR-VP_26_10_2019_C_40cm_scaffold_23_FINAL_IR_201	274	1	i7-26o	Unknown							subfam0781	PF01670.16	Glyco_hydro_12	FALSE	FALSE	FALSE
201	Black	202	BLACK-SR-VP_26_10_2019_C_40cm_scaffold_23_FINAL_IR_202	130474	132480	0.305	BLACK-SR-VP_26_10_2019_C_40cm_scaffold_23_FINAL_IR_202	668	1	i9-28o	Extracellular			PF01522	Polysaccharide deacetylase	IPR002509	NodB homology domain	subfam1782	PF09092.11|PF09960.9	Lyase_N DUF2194	FALSE	FALSE	FALSE
202	Black	203	BLACK-SR-VP_26_10_2019_C_40cm_scaffold_23_FINAL_IR_203	132538	133104	0.296	BLACK-SR-VP_26_10_2019_C_40cm_scaffold_23_FINAL_IR_203	188	0	o	Cytoplasmic							subfam1200	PF09924.9	DUF2156	FALSE	FALSE	FALSE
203	Black	204	BLACK-SR-VP_26_10_2019_C_40cm_scaffold_23_FINAL_IR_204	133130	134134	0.29	BLACK-SR-VP_26_10_2019_C_40cm_scaffold_23_FINAL_IR_204	334	0	o	Cytoplasmic			PF13480	Acetyltransferase (GNAT) domain	IPR038740	BioF2-like, acetyltransferase domain	subfam0650	PF02388.16	FemAB	FALSE	FALSE	FALSE
204	Black	205	BLACK-SR-VP_26_10_2019_C_40cm_scaffold_23_FINAL_IR_205	134224	135075	0.3	BLACK-SR-VP_26_10_2019_C_40cm_scaffold_23_FINAL_IR_205	283	0	o	Cytoplasmic			PF13394|PF04055	4Fe-4S single cluster domain|Radical SAM superfamily	-|IPR007197	-|Radical SAM	subfam0093	PF04055.21	Radical_SAM	FALSE	FALSE	FALSE
205	Black	206	BLACK-SR-VP_26_10_2019_C_40cm_scaffold_23_FINAL_IR_206	135933	136502	0.349	BLACK-SR-VP_26_10_2019_C_40cm_scaffold_23_FINAL_IR_206	189	0	o	Cytoplasmic	K13387	berbamunine synthase [EC:1.14.19.66]					subfam1385			FALSE	FALSE	TRUE
206	Black	207	BLACK-SR-VP_26_10_2019_C_40cm_scaffold_23_FINAL_IR_207	136629	136955	0.379	BLACK-SR-VP_26_10_2019_C_40cm_scaffold_23_FINAL_IR_207	108	0	o	Cytoplasmic							subfam2281	PF10771.9	DUF2582	FALSE	FALSE	FALSE
207	Black	208	BLACK-SR-VP_26_10_2019_C_40cm_scaffold_23_FINAL_IR_208	137284	137586	0.383	BLACK-SR-VP_26_10_2019_C_40cm_scaffold_23_FINAL_IR_208	100	2	i7-29o80-97i	Unknown							subfam0570	PF18204.1	PGF-CTERM	FALSE	FALSE	FALSE
208	Black	209	BLACK-SR-VP_26_10_2019_C_40cm_scaffold_23_FINAL_IR_209	137728	138282	0.314	BLACK-SR-VP_26_10_2019_C_40cm_scaffold_23_FINAL_IR_209	184	1	i53-75o	Unknown			PF08308|PF13240	PEGA domain|zinc-ribbon domain	IPR013229|IPR026870	PEGA|Zinc-ribbon domain	subfam2137	PF09889.9|PF08308.11	DUF2116 PEGA	FALSE	FALSE	FALSE
209	Black	210	BLACK-SR-VP_26_10_2019_C_40cm_scaffold_23_FINAL_IR_210	138393	138722	0.379	BLACK-SR-VP_26_10_2019_C_40cm_scaffold_23_FINAL_IR_210	109	0	o	Cytoplasmic							subfam1838			FALSE	FALSE	FALSE
210	Black	211	BLACK-SR-VP_26_10_2019_C_40cm_scaffold_23_FINAL_IR_211	138782	139417	0.325	BLACK-SR-VP_26_10_2019_C_40cm_scaffold_23_FINAL_IR_211	211	0	o	Cytoplasmic							subfam2454			FALSE	FALSE	FALSE
211	Black	212	BLACK-SR-VP_26_10_2019_C_40cm_scaffold_23_FINAL_IR_212	139449	140030	0.337	BLACK-SR-VP_26_10_2019_C_40cm_scaffold_23_FINAL_IR_212	193	0	o	Unknown							subfam1514			FALSE	FALSE	FALSE
212	Black	213	BLACK-SR-VP_26_10_2019_C_40cm_scaffold_23_FINAL_IR_213	140101	140643	0.295	BLACK-SR-VP_26_10_2019_C_40cm_scaffold_23_FINAL_IR_213	180	2	i7-26o31-50i	CytoplasmicMembrane							subfam1773			FALSE	FALSE	TRUE
213	Black	214	BLACK-SR-VP_26_10_2019_C_40cm_scaffold_23_FINAL_IR_214	140782	141180	0.338	BLACK-SR-VP_26_10_2019_C_40cm_scaffold_23_FINAL_IR_214	132	0	o	Cytoplasmic							subfam1455			FALSE	FALSE	FALSE
214	Black	215	BLACK-SR-VP_26_10_2019_C_40cm_scaffold_23_FINAL_IR_215	141280	141636	0.277	BLACK-SR-VP_26_10_2019_C_40cm_scaffold_23_FINAL_IR_215	118	0	o	Unknown							subfam0944			FALSE	FALSE	FALSE
215	Black	216	BLACK-SR-VP_26_10_2019_C_40cm_scaffold_23_FINAL_IR_216	141650	142777	0.383	BLACK-SR-VP_26_10_2019_C_40cm_scaffold_23_FINAL_IR_216	375	0	o	Unknown			PF12773	Double zinc ribbon	IPR025874	Double zinc ribbon				FALSE	FALSE	FALSE
216	Black	217	BLACK-SR-VP_26_10_2019_C_40cm_scaffold_23_FINAL_IR_217	143134	144222	0.29	BLACK-SR-VP_26_10_2019_C_40cm_scaffold_23_FINAL_IR_217	362	0	o	Unknown			PF00534	Glycosyl transferases group 1	IPR001296	Glycosyl transferase, family 1	subfam1055	PF00343.20	Phosphorylase	FALSE	FALSE	FALSE
217	Black	218	BLACK-SR-VP_26_10_2019_C_40cm_scaffold_23_FINAL_IR_218	144240	145025	0.31	BLACK-SR-VP_26_10_2019_C_40cm_scaffold_23_FINAL_IR_218	261	6	i34-56o71-93i114-136o141-163i175-197o232-251i	CytoplasmicMembrane	K09690	lipopolysaccharide transport system permease protein	PF01061	ABC-2 type transporter	IPR013525	ABC-2 type transporter	subfam0221	PF06182.11	ABC2_membrane_6	FALSE	FALSE	FALSE
218	Black	219	BLACK-SR-VP_26_10_2019_C_40cm_scaffold_23_FINAL_IR_219	145027	145764	0.346	BLACK-SR-VP_26_10_2019_C_40cm_scaffold_23_FINAL_IR_219	245	0	o	CytoplasmicMembrane	K20386	ATP-binding cassette, subfamily B, bacterial CylB	PF00005	ABC transporter	IPR003439	ABC transporter-like	subfam2344	PF13479.6|PF13304.6	AAA_24 AAA_21	FALSE	FALSE	FALSE
219	Black	220	BLACK-SR-VP_26_10_2019_C_40cm_scaffold_23_FINAL_IR_220	145766	146986	0.323	BLACK-SR-VP_26_10_2019_C_40cm_scaffold_23_FINAL_IR_220	406	0	o	Unknown	K21586	UDP-Gal:alpha-D-GlcNAc-diphosphoundecaprenol alpha-1,3-galactosyltransferase [EC:2.4.1.343]	PF13439|PF00534	Glycosyltransferase Family 4|Glycosyl transferases group 1	IPR028098|IPR001296	Glycosyltransferase subfamily 4-like, N-terminal domain|Glycosyl transferase, family 1	subfam1659	PF00343.20	Phosphorylase	FALSE	FALSE	FALSE
220	Black	221	BLACK-SR-VP_26_10_2019_C_40cm_scaffold_23_FINAL_IR_221	147104	148345	0.287	BLACK-SR-VP_26_10_2019_C_40cm_scaffold_23_FINAL_IR_221	413	0	o	Cytoplasmic			PF05050	Methyltransferase FkbM domain	IPR006342	Methyltransferase FkbM	subfam0745	PF05575.11	V_cholerae_RfbT	FALSE	FALSE	FALSE
221	Black	222	BLACK-SR-VP_26_10_2019_C_40cm_scaffold_23_FINAL_IR_222	148386	150335	0.287	BLACK-SR-VP_26_10_2019_C_40cm_scaffold_23_FINAL_IR_222	649	0	o	Cytoplasmic			PF00884	Sulfatase	IPR000917	Sulfatase, N-terminal	subfam1951	PF08665.12|PF01676.18	PglZ Metalloenzyme	FALSE	FALSE	FALSE
222	Black	223	BLACK-SR-VP_26_10_2019_C_40cm_scaffold_23_FINAL_IR_223	150349	151497	0.305	BLACK-SR-VP_26_10_2019_C_40cm_scaffold_23_FINAL_IR_223	382	0	o	Unknown	K16403	O-methyltransferase	PF08241	Methyltransferase domain	IPR013216	Methyltransferase type 11	subfam1819	PF01795.19|PF06859.12	Methyltransf_5 Bin3	FALSE	FALSE	FALSE
223	Black	224	BLACK-SR-VP_26_10_2019_C_40cm_scaffold_23_FINAL_IR_224	151454	151552	0.263	BLACK-SR-VP_26_10_2019_C_40cm_scaffold_23_FINAL_IR_224	32	0	o	Extracellular										FALSE	FALSE	FALSE
224	Black	225	BLACK-SR-VP_26_10_2019_C_40cm_scaffold_23_FINAL_IR_225	151582	153087	0.269	BLACK-SR-VP_26_10_2019_C_40cm_scaffold_23_FINAL_IR_225	501	10	i29-51o71-93i105-127o147-169i178-200o224-243i288-307o317-334i341-360o370-389i	CytoplasmicMembrane							subfam0651			FALSE	FALSE	FALSE
225	Black	226	BLACK-SR-VP_26_10_2019_C_40cm_scaffold_23_FINAL_IR_226	153199	153885	0.328	BLACK-SR-VP_26_10_2019_C_40cm_scaffold_23_FINAL_IR_226	228	0	o	CytoplasmicMembrane	K21216	glycosyltransferase [EC:2.4.1.-]	PF00535	Glycosyl transferase family 2	IPR001173	Glycosyltransferase 2-like	subfam0199	PF09488.10	Osmo_MPGsynth	FALSE	FALSE	TRUE
226	Black	227	BLACK-SR-VP_26_10_2019_C_40cm_scaffold_23_FINAL_IR_227	153965	155266	0.292	BLACK-SR-VP_26_10_2019_C_40cm_scaffold_23_FINAL_IR_227	433	0	o	Cytoplasmic	K01854	UDP-galactopyranose mutase [EC:5.4.99.9]	PF01593	Flavin containing amine oxidoreductase	IPR002937	Amine oxidase	subfam1030	PF00996.18|PF03275.13	GDI GLF	FALSE	FALSE	FALSE
227	Black	228	BLACK-SR-VP_26_10_2019_C_40cm_scaffold_23_FINAL_IR_228	155270	156250	0.287	BLACK-SR-VP_26_10_2019_C_40cm_scaffold_23_FINAL_IR_228	326	8	i7-29o39-57i78-100o120-142i154-173o216-238i240-262o272-294i	CytoplasmicMembrane	K07027	glycosyltransferase 2 family protein	PF03706	Lysylphosphatidylglycerol synthase TM region	IPR022791	Lysylphosphatidylglycerol synthetase/glycosyltransferase AglD	subfam1843	PF03706.13	LPG_synthase_TM	FALSE	FALSE	FALSE
228	Black	229	BLACK-SR-VP_26_10_2019_C_40cm_scaffold_23_FINAL_IR_229	156312	157115	0.317	BLACK-SR-VP_26_10_2019_C_40cm_scaffold_23_FINAL_IR_229	267	0	o	Cytoplasmic	K00957	sulfate adenylyltransferase subunit 2 [EC:2.7.7.4]	PF01507	Phosphoadenosine phosphosulfate reductase family	IPR002500	Phosphoadenosine phosphosulphate reductase	subfam0561	PF01507.19	PAPS_reduct	FALSE	FALSE	FALSE
229	Black	230	BLACK-SR-VP_26_10_2019_C_40cm_scaffold_23_FINAL_IR_230	157146	157538	0.3	BLACK-SR-VP_26_10_2019_C_40cm_scaffold_23_FINAL_IR_230	130	0	o	Cytoplasmic			PF14470	Bacterial PH domain	IPR039519	YokE-like, PH domain	subfam2257	PF08000.11	bPH_1	FALSE	FALSE	FALSE
230	Black	231	BLACK-SR-VP_26_10_2019_C_40cm_scaffold_23_FINAL_IR_231	157562	158785	0.297	BLACK-SR-VP_26_10_2019_C_40cm_scaffold_23_FINAL_IR_231	407	0	o	Cytoplasmic	K12595	superkiller protein 7	PF03144|PF00009	Elongation factor Tu domain 2|Elongation factor Tu GTP binding domain	IPR004161|IPR000795	Translation elongation factor EFTu-like, domain 2|Translational (tr)-type GTP-binding domain	subfam0831	PF05783.11|PF00503.20|PF14578.6|PF03143.17	DLIC G-alpha GTP_EFTU_D4 GTP_EFTU_D3	FALSE	FALSE	FALSE
231	Black	232	BLACK-SR-VP_26_10_2019_C_40cm_scaffold_23_FINAL_IR_232	158789	159523	0.279	BLACK-SR-VP_26_10_2019_C_40cm_scaffold_23_FINAL_IR_232	244	0	o	Cytoplasmic			PF01663	Type I phosphodiesterase / nucleotide pyrophosphatase	IPR002591	Type I phosphodiesterase/nucleotide pyrophosphatase/phosphate transferase	subfam0251	PF08665.12|PF01663.22	PglZ Phosphodiest	FALSE	FALSE	FALSE
232	Black	233	BLACK-SR-VP_26_10_2019_C_40cm_scaffold_23_FINAL_IR_233	159557	159907	0.356	BLACK-SR-VP_26_10_2019_C_40cm_scaffold_23_FINAL_IR_233	116	4	i7-24o34-56i63-85o95-112i	CytoplasmicMembrane										FALSE	FALSE	FALSE
233	Black	234	BLACK-SR-VP_26_10_2019_C_40cm_scaffold_23_FINAL_IR_234	159990	161318	0.357	BLACK-SR-VP_26_10_2019_C_40cm_scaffold_23_FINAL_IR_234	442	0	o	Cytoplasmic			PF00408|PF02879|PF02880|PF02878	Phosphoglucomutase/phosphomannomutase, C-terminal domain|Phosphoglucomutase/phosphomannomutase, alpha/beta/alpha domain II|Phosphoglucomutase/phosphomannomutase, alpha/beta/alpha domain III|Phosphoglucomutase/phosphomannomutase, alpha/beta/alpha domain I	IPR005843|IPR005845|IPR005846|IPR005844	Alpha-D-phosphohexomutase, C-terminal|Alpha-D-phosphohexomutase, alpha/beta/alpha domain II|Alpha-D-phosphohexomutase, alpha/beta/alpha domain III|Alpha-D-phosphohexomutase, alpha/beta/alpha domain I	subfam0957	PF02878.16|PF02879.16|PF02880.16|PF00408.20	PGM_PMM_I PGM_PMM_II PGM_PMM_III PGM_PMM_IV	FALSE	FALSE	FALSE
234	Black	235	BLACK-SR-VP_26_10_2019_C_40cm_scaffold_23_FINAL_IR_235	161315	163033	0.266	BLACK-SR-VP_26_10_2019_C_40cm_scaffold_23_FINAL_IR_235	572	13	i12-29o91-113i120-142o147-164i177-199o214-236i243-265o275-294i307-324o339-358i371-393o421-443i549-568o	CytoplasmicMembrane			PF13231	Dolichyl-phosphate-mannose-protein mannosyltransferase	IPR038731	Glycosyltransferase RgtA/B/C/D-like	subfam1647	PF11847.8|PF09971.9	DUF3367 DUF2206	FALSE	FALSE	FALSE
235	Black	236	BLACK-SR-VP_26_10_2019_C_40cm_scaffold_23_FINAL_IR_236	163193	163450	0.291	BLACK-SR-VP_26_10_2019_C_40cm_scaffold_23_FINAL_IR_236	85	3	o4-26i39-58o62-84i	CytoplasmicMembrane							subfam0955			FALSE	FALSE	FALSE
236	Black	237	BLACK-SR-VP_26_10_2019_C_40cm_scaffold_23_FINAL_IR_237	163748	163903	0.449	BLACK-SR-VP_26_10_2019_C_40cm_scaffold_23_FINAL_IR_237	51	0	o	Cytoplasmic							subfam0026			FALSE	FALSE	FALSE
237	Black	238	BLACK-SR-VP_26_10_2019_C_40cm_scaffold_23_FINAL_IR_238	164309	164839	0.358	BLACK-SR-VP_26_10_2019_C_40cm_scaffold_23_FINAL_IR_238	176	0	o	Unknown							subfam1726			FALSE	FALSE	FALSE
238	Black	239	BLACK-SR-VP_26_10_2019_C_40cm_scaffold_23_FINAL_IR_239	164875	165492	0.346	BLACK-SR-VP_26_10_2019_C_40cm_scaffold_23_FINAL_IR_239	205	0	o	Cytoplasmic							subfam1726			FALSE	FALSE	FALSE
239	Black	240	BLACK-SR-VP_26_10_2019_C_40cm_scaffold_23_FINAL_IR_240	165626	165859	0.316	BLACK-SR-VP_26_10_2019_C_40cm_scaffold_23_FINAL_IR_240	77	0	i	Cytoplasmic							subfam2338			FALSE	FALSE	FALSE
240	Black	241	BLACK-SR-VP_26_10_2019_C_40cm_scaffold_23_FINAL_IR_241	166174	168318	0.392	BLACK-SR-VP_26_10_2019_C_40cm_scaffold_23_FINAL_IR_241	714	2	o10-29i36-58o	Cytoplasmic			PF01145	SPFH domain / Band 7 family	IPR001107	Band 7 domain	subfam2147	PF01145.25	Band_7	FALSE	FALSE	FALSE
241	Black	242	BLACK-SR-VP_26_10_2019_C_40cm_scaffold_23_FINAL_IR_242	168457	169410	0.386	BLACK-SR-VP_26_10_2019_C_40cm_scaffold_23_FINAL_IR_242	317	1	i5-24o	Cytoplasmic							subfam0204	PF01322.20	Cytochrom_C_2	FALSE	FALSE	FALSE
242	Black	243	BLACK-SR-VP_26_10_2019_C_40cm_scaffold_23_FINAL_IR_243	169793	172081	0.411	BLACK-SR-VP_26_10_2019_C_40cm_scaffold_23_FINAL_IR_243	762	2	i7-29o739-758i	CytoplasmicMembrane			PF00127	Copper binding proteins, plastocyanin/azurin family	IPR000923	Blue (type 1) copper domain	subfam0610	PF00127.20|PF06525.11	Copper-bind SoxE	FALSE	FALSE	FALSE
243	Black	244	BLACK-SR-VP_26_10_2019_C_40cm_scaffold_23_FINAL_IR_244	172301	173686	0.352	BLACK-SR-VP_26_10_2019_C_40cm_scaffold_23_FINAL_IR_244	461	0	o	Unknown	K04800	replication factor C large subunit	PF00004	ATPase family associated with various cellular activities (AAA)	IPR003959	ATPase, AAA-type, core	subfam0922	PF10236.9|PF13177.6|PF16193.5|PF08519.12	DAP3 DNA_pol3_delta2 AAA_assoc_2 RFC1	FALSE	FALSE	FALSE
244	Black	245	BLACK-SR-VP_26_10_2019_C_40cm_scaffold_23_FINAL_IR_245	173731	174735	0.329	BLACK-SR-VP_26_10_2019_C_40cm_scaffold_23_FINAL_IR_245	334	0	o	Cytoplasmic			PF07883|PF00483	Cupin domain|Nucleotidyl transferase	IPR013096|IPR005835	Cupin 2, conserved barrel|Nucleotidyl transferase domain	subfam2340	PF00483.23	NTP_transferase	FALSE	FALSE	TRUE
245	Black	246	BLACK-SR-VP_26_10_2019_C_40cm_scaffold_23_FINAL_IR_246	174909	175760	0.311	BLACK-SR-VP_26_10_2019_C_40cm_scaffold_23_FINAL_IR_246	283	3	o5-27i158-180o195-213i	Unknown							subfam2157			FALSE	FALSE	FALSE
246	Black	247	BLACK-SR-VP_26_10_2019_C_40cm_scaffold_23_FINAL_IR_247	175815	179498	0.344	BLACK-SR-VP_26_10_2019_C_40cm_scaffold_23_FINAL_IR_247	1227	2	i7-29o1161-1183i	Cellwall			PF07752	S-layer protein	IPR006457	S-layer family duplication domain	subfam1379	PF07752.11|PF07752.11	S-layer S-layer	FALSE	FALSE	FALSE
247	Black	248	BLACK-SR-VP_26_10_2019_C_40cm_scaffold_23_FINAL_IR_248	179775	180407	0.31	BLACK-SR-VP_26_10_2019_C_40cm_scaffold_23_FINAL_IR_248	210	2	i141-158o163-185i	Unknown							subfam2518			FALSE	TRUE	FALSE
248	Black	249	BLACK-SR-VP_26_10_2019_C_40cm_scaffold_23_FINAL_IR_249	180404	180580	0.266	BLACK-SR-VP_26_10_2019_C_40cm_scaffold_23_FINAL_IR_249	58	0	i	Cytoplasmic										FALSE	FALSE	FALSE
249	Black	250	BLACK-SR-VP_26_10_2019_C_40cm_scaffold_23_FINAL_IR_250	180735	181022	0.319	BLACK-SR-VP_26_10_2019_C_40cm_scaffold_23_FINAL_IR_250	95	0	o	Cytoplasmic	K21374	7-deoxyloganetin glucosyltransferase [EC:2.4.1.324]	PF12674	Putative zinc ribbon domain	IPR025868	Putative zinc ribbon domain	subfam2448	PF12674.7	Zn_ribbon_2	FALSE	FALSE	TRUE
250	Black	251	BLACK-SR-VP_26_10_2019_C_40cm_scaffold_23_FINAL_IR_251	181084	181275	0.365	BLACK-SR-VP_26_10_2019_C_40cm_scaffold_23_FINAL_IR_251	63	0	o	Cytoplasmic							subfam0118	PF07295.11	DUF1451	FALSE	FALSE	FALSE
251	Black	252	BLACK-SR-VP_26_10_2019_C_40cm_scaffold_23_FINAL_IR_252	181454	181870	0.362	BLACK-SR-VP_26_10_2019_C_40cm_scaffold_23_FINAL_IR_252	138	0	o	Cytoplasmic			PF01243	Pyridoxamine 5'-phosphate oxidase	IPR011576	Pyridoxamine 5'-phosphate oxidase, putative	subfam2098	PF16242.5	Pyrid_ox_like	FALSE	FALSE	FALSE
252	Black	253	BLACK-SR-VP_26_10_2019_C_40cm_scaffold_23_FINAL_IR_253	181934	182101	0.327	BLACK-SR-VP_26_10_2019_C_40cm_scaffold_23_FINAL_IR_253	55	0	o	Cytoplasmic							subfam0724	PF06676.11	DUF1178	FALSE	FALSE	TRUE
253	Black	254	BLACK-SR-VP_26_10_2019_C_40cm_scaffold_23_FINAL_IR_254	182251	182847	0.39	BLACK-SR-VP_26_10_2019_C_40cm_scaffold_23_FINAL_IR_254	198	0	o	Cytoplasmic	K05520	protease I [EC:3.5.1.124]	PF01965	DJ-1/PfpI family	IPR002818	DJ-1/PfpI	subfam2323	PF01965.24	DJ-1_PfpI	FALSE	FALSE	FALSE
254	Black	255	BLACK-SR-VP_26_10_2019_C_40cm_scaffold_23_FINAL_IR_255	183300	184460	0.316	BLACK-SR-VP_26_10_2019_C_40cm_scaffold_23_FINAL_IR_255	386	4	i237-259o274-296i316-338o358-380i	CytoplasmicMembrane	K21216	glycosyltransferase [EC:2.4.1.-]	PF00535	Glycosyl transferase family 2	IPR001173	Glycosyltransferase 2-like	subfam0199	PF09488.10	Osmo_MPGsynth	FALSE	FALSE	TRUE
255	Black	256	BLACK-SR-VP_26_10_2019_C_40cm_scaffold_23_FINAL_IR_256	184767	186491	0.431	BLACK-SR-VP_26_10_2019_C_40cm_scaffold_23_FINAL_IR_256	574	10	o10-32i72-94o138-157i178-200o266-288i295-314o388-410i430-452o497-519i539-561o	CytoplasmicMembrane	K01546	potassium-transporting ATPase potassium-binding subunit	PF03814	Potassium-transporting ATPase A subunit	IPR004623	Potassium-transporting ATPase A chain				FALSE	FALSE	FALSE
256	Black	257	BLACK-SR-VP_26_10_2019_C_40cm_scaffold_23_FINAL_IR_257	186493	188571	0.415	BLACK-SR-VP_26_10_2019_C_40cm_scaffold_23_FINAL_IR_257	692	7	i40-62o67-89i229-251o266-288i598-615o625-647i660-682o	CytoplasmicMembrane	K01547	potassium-transporting ATPase ATP-binding subunit [EC:7.2.2.6]	PF00122|PF00702	E1-E2 ATPase|haloacid dehalogenase-like hydrolase	-	-				FALSE	FALSE	FALSE
257	Black	258	BLACK-SR-VP_26_10_2019_C_40cm_scaffold_23_FINAL_IR_258	188599	189165	0.399	BLACK-SR-VP_26_10_2019_C_40cm_scaffold_23_FINAL_IR_258	188	1	i12-34o	CytoplasmicMembrane	K01548	potassium-transporting ATPase KdpC subunit	PF02669	K+-transporting ATPase, c chain	IPR003820	Potassium-transporting ATPase C chain				FALSE	FALSE	FALSE
258	Black	259	BLACK-SR-VP_26_10_2019_C_40cm_scaffold_23_FINAL_IR_259	189270	191210	0.416	BLACK-SR-VP_26_10_2019_C_40cm_scaffold_23_FINAL_IR_259	646	4	o396-415i422-439o444-466i473-492o	CytoplasmicMembrane	K07646	two-component system, OmpR family, sensor histidine kinase KdpD [EC:2.7.13.3]	PF00582|PF02702|PF13493	Universal stress protein family|Osmosensitive K+ channel His kinase sensor domain|Domain of unknown function (DUF4118)	IPR006016|IPR003852|IPR025201	UspA|Signal transduction histidine kinase, osmosensitive K+ channel sensor, N-terminal|Sensor protein KdpD, transmembrane domain				FALSE	FALSE	FALSE
259	Black	260	BLACK-SR-VP_26_10_2019_C_40cm_scaffold_23_FINAL_IR_260	191214	191783	0.258	BLACK-SR-VP_26_10_2019_C_40cm_scaffold_23_FINAL_IR_260	189	2	i21-43o47-69i	Cytoplasmic							subfam1773			FALSE	FALSE	TRUE
260	Black	261	BLACK-SR-VP_26_10_2019_C_40cm_scaffold_23_FINAL_IR_261	191839	191949	0.225	BLACK-SR-VP_26_10_2019_C_40cm_scaffold_23_FINAL_IR_261	36	1	i7-29o	CytoplasmicMembrane							subfam1537			FALSE	FALSE	FALSE
261	Black	262	BLACK-SR-VP_26_10_2019_C_40cm_scaffold_23_FINAL_IR_262	192590	193261	0.339	BLACK-SR-VP_26_10_2019_C_40cm_scaffold_23_FINAL_IR_262	223	0	o	Cytoplasmic	K00762	orotate phosphoribosyltransferase [EC:2.4.2.10]	PF00156	Phosphoribosyl transferase domain	IPR000836	Phosphoribosyltransferase domain	subfam2016	PF15609.6	PRTase_2	FALSE	FALSE	TRUE
262	Black	263	BLACK-SR-VP_26_10_2019_C_40cm_scaffold_23_FINAL_IR_263	193332	193862	0.286	BLACK-SR-VP_26_10_2019_C_40cm_scaffold_23_FINAL_IR_263	176	2	i12-29o34-56i	Cytoplasmic							subfam1773			FALSE	FALSE	TRUE
263	Black	264	BLACK-SR-VP_26_10_2019_C_40cm_scaffold_23_FINAL_IR_264	193886	194377	0.317	BLACK-SR-VP_26_10_2019_C_40cm_scaffold_23_FINAL_IR_264	163	0	o	Cytoplasmic							subfam0254			FALSE	FALSE	FALSE
264	Black	265	BLACK-SR-VP_26_10_2019_C_40cm_scaffold_23_FINAL_IR_265	194335	194457	0.236	BLACK-SR-VP_26_10_2019_C_40cm_scaffold_23_FINAL_IR_265	40	0	i	Cytoplasmic										FALSE	FALSE	FALSE
265	Black	266	BLACK-SR-VP_26_10_2019_C_40cm_scaffold_23_FINAL_IR_266	194530	194832	0.34	BLACK-SR-VP_26_10_2019_C_40cm_scaffold_23_FINAL_IR_266	100	0	o	Cytoplasmic							subfam2554			FALSE	FALSE	FALSE
266	Black	267	BLACK-SR-VP_26_10_2019_C_40cm_scaffold_23_FINAL_IR_267	194860	195312	0.3	BLACK-SR-VP_26_10_2019_C_40cm_scaffold_23_FINAL_IR_267	150	0	o	Cytoplasmic							subfam0053			FALSE	FALSE	FALSE
267	Black	268	BLACK-SR-VP_26_10_2019_C_40cm_scaffold_23_FINAL_IR_268	195284	196087	0.388	BLACK-SR-VP_26_10_2019_C_40cm_scaffold_23_FINAL_IR_268	267	0	o	Cytoplasmic							subfam0750			FALSE	FALSE	FALSE
268	Black	269	BLACK-SR-VP_26_10_2019_C_40cm_scaffold_23_FINAL_IR_269	196142	196600	0.318	BLACK-SR-VP_26_10_2019_C_40cm_scaffold_23_FINAL_IR_269	152	0	o	Cytoplasmic							subfam0952			FALSE	FALSE	FALSE
269	Black	270	BLACK-SR-VP_26_10_2019_C_40cm_scaffold_23_FINAL_IR_270	196710	197216	0.312	BLACK-SR-VP_26_10_2019_C_40cm_scaffold_23_FINAL_IR_270	168	0	i	Cytoplasmic	K21580	reticuline N-methyltransferase [EC:2.1.1.337]					subfam2190			TRUE	FALSE	FALSE
270	Black	271	BLACK-SR-VP_26_10_2019_C_40cm_scaffold_23_FINAL_IR_271	197389	198060	0.301	BLACK-SR-VP_26_10_2019_C_40cm_scaffold_23_FINAL_IR_271	223	0	o	Cytoplasmic	K06940	uncharacterized protein	PF03692	Putative zinc- or iron-chelating domain	IPR005358	Putative zinc- or iron-chelating domain containing protein	subfam0202	PF03692.15	CxxCxxCC	FALSE	FALSE	TRUE
271	Black	272	BLACK-SR-VP_26_10_2019_C_40cm_scaffold_23_FINAL_IR_272	198128	198778	0.376	BLACK-SR-VP_26_10_2019_C_40cm_scaffold_23_FINAL_IR_272	216	0	o	Cytoplasmic	K21581	desmethylxanthohumol 6'-O-methyltransferase [EC:2.1.1.338]								FALSE	FALSE	FALSE
272	Black	273	BLACK-SR-VP_26_10_2019_C_40cm_scaffold_23_FINAL_IR_273	198820	199614	0.291	BLACK-SR-VP_26_10_2019_C_40cm_scaffold_23_FINAL_IR_273	264	0	o	Cytoplasmic							subfam1748			FALSE	FALSE	FALSE
273	Black	274	BLACK-SR-VP_26_10_2019_C_40cm_scaffold_23_FINAL_IR_274	199559	201754	0.354	BLACK-SR-VP_26_10_2019_C_40cm_scaffold_23_FINAL_IR_274	731	0	o	Unknown							subfam2200	PF13307.6	Helicase_C_2	TRUE	FALSE	FALSE
274	Black	275	BLACK-SR-VP_26_10_2019_C_40cm_scaffold_23_FINAL_IR_275	201768	202487	0.276	BLACK-SR-VP_26_10_2019_C_40cm_scaffold_23_FINAL_IR_275	239	0	o	Unknown							subfam2426			FALSE	FALSE	TRUE
275	Black	276	BLACK-SR-VP_26_10_2019_C_40cm_scaffold_23_FINAL_IR_276	202560	202715	0.327	BLACK-SR-VP_26_10_2019_C_40cm_scaffold_23_FINAL_IR_276	51	0	o	Cytoplasmic							subfam0724	PF06676.11	DUF1178	FALSE	FALSE	TRUE
276	Black	277	BLACK-SR-VP_26_10_2019_C_40cm_scaffold_23_FINAL_IR_277	202699	202890	0.24	BLACK-SR-VP_26_10_2019_C_40cm_scaffold_23_FINAL_IR_277	63	0	i	Extracellular										FALSE	FALSE	FALSE
277	Black	278	BLACK-SR-VP_26_10_2019_C_40cm_scaffold_23_FINAL_IR_278	202859	203065	0.372	BLACK-SR-VP_26_10_2019_C_40cm_scaffold_23_FINAL_IR_278	68	0	i	Cytoplasmic							subfam1222			FALSE	FALSE	FALSE
278	Black	279	BLACK-SR-VP_26_10_2019_C_40cm_scaffold_23_FINAL_IR_279	203071	203751	0.288	BLACK-SR-VP_26_10_2019_C_40cm_scaffold_23_FINAL_IR_279	226	0	o	Cytoplasmic							subfam1541			TRUE	FALSE	FALSE
279	Black	280	BLACK-SR-VP_26_10_2019_C_40cm_scaffold_23_FINAL_IR_280	203775	204122	0.261	BLACK-SR-VP_26_10_2019_C_40cm_scaffold_23_FINAL_IR_280	115	0	o	Cytoplasmic			PF18899	Domain of unknown function (DUF5655)	IPR043714	Domain of unknown function DUF5655	subfam1209	PF08818.11	DUF1801	TRUE	FALSE	FALSE
280	Black	281	BLACK-SR-VP_26_10_2019_C_40cm_scaffold_23_FINAL_IR_281	204201	205067	0.285	BLACK-SR-VP_26_10_2019_C_40cm_scaffold_23_FINAL_IR_281	288	0	o	Cytoplasmic							subfam0839	PF01930.17	Cas_Cas4	FALSE	FALSE	FALSE
281	Black	282	BLACK-SR-VP_26_10_2019_C_40cm_scaffold_23_FINAL_IR_282	205084	205308	0.293	BLACK-SR-VP_26_10_2019_C_40cm_scaffold_23_FINAL_IR_282	74	0	i	Cytoplasmic							subfam0625	PF06044.12	DpnI	FALSE	FALSE	FALSE
282	Black	283	BLACK-SR-VP_26_10_2019_C_40cm_scaffold_23_FINAL_IR_283	205687	206418	0.269	BLACK-SR-VP_26_10_2019_C_40cm_scaffold_23_FINAL_IR_283	243	0	o	Cytoplasmic							subfam2354			FALSE	FALSE	TRUE
283	Black	284	BLACK-SR-VP_26_10_2019_C_40cm_scaffold_23_FINAL_IR_284	206568	206798	0.277	BLACK-SR-VP_26_10_2019_C_40cm_scaffold_23_FINAL_IR_284	76	0	i	Cytoplasmic							subfam1235			FALSE	FALSE	FALSE
284	Black	285	BLACK-SR-VP_26_10_2019_C_40cm_scaffold_23_FINAL_IR_285	206919	207257	0.319	BLACK-SR-VP_26_10_2019_C_40cm_scaffold_23_FINAL_IR_285	112	0	o	Cytoplasmic							subfam0511			FALSE	FALSE	FALSE
285	Black	286	BLACK-SR-VP_26_10_2019_C_40cm_scaffold_23_FINAL_IR_286	207448	208176	0.365	BLACK-SR-VP_26_10_2019_C_40cm_scaffold_23_FINAL_IR_286	242	0	o	Cytoplasmic			PF00215	Orotidine 5'-phosphate decarboxylase / HUMPS family	IPR001754	Orotidine 5'-phosphate decarboxylase domain	subfam1602	PF00215.24	OMPdecase	FALSE	FALSE	FALSE
286	Black	287	BLACK-SR-VP_26_10_2019_C_40cm_scaffold_23_FINAL_IR_287	208185	208484	0.34	BLACK-SR-VP_26_10_2019_C_40cm_scaffold_23_FINAL_IR_287	99	0	o	Cytoplasmic							subfam0628			FALSE	FALSE	TRUE
287	Black	288	BLACK-SR-VP_26_10_2019_C_40cm_scaffold_23_FINAL_IR_288	208486	208788	0.314	BLACK-SR-VP_26_10_2019_C_40cm_scaffold_23_FINAL_IR_288	100	0	i	Unknown							subfam1559			FALSE	FALSE	FALSE
288	Black	289	BLACK-SR-VP_26_10_2019_C_40cm_scaffold_23_FINAL_IR_289	208851	209171	0.29	BLACK-SR-VP_26_10_2019_C_40cm_scaffold_23_FINAL_IR_289	106	0	o	Cytoplasmic			PF00583	Acetyltransferase (GNAT) family	IPR000182	GNAT domain	subfam1131	PF06852.12	DUF1248	FALSE	FALSE	FALSE
289	Black	290	BLACK-SR-VP_26_10_2019_C_40cm_scaffold_23_FINAL_IR_290	209213	209593	0.283	BLACK-SR-VP_26_10_2019_C_40cm_scaffold_23_FINAL_IR_290	126	0	o	Cytoplasmic							subfam0153			FALSE	FALSE	FALSE
290	Black	291	BLACK-SR-VP_26_10_2019_C_40cm_scaffold_23_FINAL_IR_291	209638	209961	0.352	BLACK-SR-VP_26_10_2019_C_40cm_scaffold_23_FINAL_IR_291	107	0	i	Cytoplasmic							subfam0628			FALSE	FALSE	TRUE
291	Black	292	BLACK-SR-VP_26_10_2019_C_40cm_scaffold_23_FINAL_IR_292	210057	210404	0.325	BLACK-SR-VP_26_10_2019_C_40cm_scaffold_23_FINAL_IR_292	115	0	i	Cytoplasmic							subfam2509			FALSE	FALSE	FALSE
292	Black	293	BLACK-SR-VP_26_10_2019_C_40cm_scaffold_23_FINAL_IR_293	210561	211265	0.301	BLACK-SR-VP_26_10_2019_C_40cm_scaffold_23_FINAL_IR_293	234	0	o	Cytoplasmic							subfam2354			FALSE	FALSE	TRUE
293	Black	294	BLACK-SR-VP_26_10_2019_C_40cm_scaffold_23_FINAL_IR_294	211380	211577	0.293	BLACK-SR-VP_26_10_2019_C_40cm_scaffold_23_FINAL_IR_294	65	0	i	Cytoplasmic							subfam0595			FALSE	FALSE	FALSE
294	Black	295	BLACK-SR-VP_26_10_2019_C_40cm_scaffold_23_FINAL_IR_295	211816	213198	0.326	BLACK-SR-VP_26_10_2019_C_40cm_scaffold_23_FINAL_IR_295	460	0	o	Cytoplasmic	K01843	lysine 2,3-aminomutase [EC:5.4.3.2]	PF04055|PF13353|PF12544	Radical SAM superfamily|4Fe-4S single cluster domain|Lysine-2,3-aminomutase	IPR007197|-|IPR025895	Radical SAM|-|Lysine-2,3-aminomutase, C-terminal domain	subfam0681	PF04055.21|PF12544.8	Radical_SAM LAM_C	FALSE	FALSE	FALSE
295	Black	296	BLACK-SR-VP_26_10_2019_C_40cm_scaffold_23_FINAL_IR_296	213204	214097	0.28	BLACK-SR-VP_26_10_2019_C_40cm_scaffold_23_FINAL_IR_296	297	0	o	Cytoplasmic	K21935	beta-lysine N6-acetyltransferase [EC:2.3.1.264]	PF00583	Acetyltransferase (GNAT) family	IPR000182	GNAT domain	subfam2402	PF01233.19	NMT	FALSE	FALSE	FALSE
296	Black	297	BLACK-SR-VP_26_10_2019_C_40cm_scaffold_23_FINAL_IR_297	214169	214600	0.285	BLACK-SR-VP_26_10_2019_C_40cm_scaffold_23_FINAL_IR_297	143	0	o	Cytoplasmic							subfam1228			FALSE	FALSE	FALSE
297	Black	298	BLACK-SR-VP_26_10_2019_C_40cm_scaffold_23_FINAL_IR_298	214626	214766	0.326	BLACK-SR-VP_26_10_2019_C_40cm_scaffold_23_FINAL_IR_298	46	0	i	Cytoplasmic							subfam1471	PF01155.19	HypA	FALSE	FALSE	FALSE
298	Black	299	BLACK-SR-VP_26_10_2019_C_40cm_scaffold_23_FINAL_IR_299	214760	215194	0.301	BLACK-SR-VP_26_10_2019_C_40cm_scaffold_23_FINAL_IR_299	144	4	i12-34o49-66i78-100o105-127i	CytoplasmicMembrane							subfam1957			FALSE	FALSE	FALSE
299	Black	300	BLACK-SR-VP_26_10_2019_C_40cm_scaffold_23_FINAL_IR_300	215292	215426	0.237	BLACK-SR-VP_26_10_2019_C_40cm_scaffold_23_FINAL_IR_300	44	1	i19-36o	Unknown							subfam0283			FALSE	FALSE	FALSE
300	Black	301	BLACK-SR-VP_26_10_2019_C_40cm_scaffold_23_FINAL_IR_301	215532	215831	0.383	BLACK-SR-VP_26_10_2019_C_40cm_scaffold_23_FINAL_IR_301	99	3	o10-25i32-54o58-80i	CytoplasmicMembrane							subfam0903			FALSE	FALSE	FALSE
301	Black	302	BLACK-SR-VP_26_10_2019_C_40cm_scaffold_23_FINAL_IR_302	215979	216146	0.357	BLACK-SR-VP_26_10_2019_C_40cm_scaffold_23_FINAL_IR_302	55	0	i	Unknown							subfam0531			FALSE	FALSE	FALSE
302	Black	303	BLACK-SR-VP_26_10_2019_C_40cm_scaffold_23_FINAL_IR_303	216186	216524	0.322	BLACK-SR-VP_26_10_2019_C_40cm_scaffold_23_FINAL_IR_303	112	0	o	Cytoplasmic							subfam1768	PF17209.3	Hfq	FALSE	TRUE	FALSE
303	Black	304	BLACK-SR-VP_26_10_2019_C_40cm_scaffold_23_FINAL_IR_304	216526	217245	0.317	BLACK-SR-VP_26_10_2019_C_40cm_scaffold_23_FINAL_IR_304	239	0	o	Cytoplasmic							subfam1189	PF00398.20	RrnaAD	TRUE	FALSE	FALSE
304	Black	305	BLACK-SR-VP_26_10_2019_C_40cm_scaffold_23_FINAL_IR_305	217355	218107	0.315	BLACK-SR-VP_26_10_2019_C_40cm_scaffold_23_FINAL_IR_305	250	0	o	Cytoplasmic	K06859	glucose-6-phosphate isomerase, archaeal [EC:5.3.1.9]	PF06560	Glucose-6-phosphate isomerase (GPI)	IPR010551	Glucose-6-phosphate isomerase, prokaryote	subfam1436	PF06560.11	GPI	FALSE	FALSE	FALSE
305	Black	306	BLACK-SR-VP_26_10_2019_C_40cm_scaffold_23_FINAL_IR_306	218134	218295	0.296	BLACK-SR-VP_26_10_2019_C_40cm_scaffold_23_FINAL_IR_306	53	0	i	Cytoplasmic							subfam0816	PF15731.5	MqsA_antitoxin	FALSE	FALSE	FALSE
306	Black	307	BLACK-SR-VP_26_10_2019_C_40cm_scaffold_23_FINAL_IR_307	218319	218468	0.307	BLACK-SR-VP_26_10_2019_C_40cm_scaffold_23_FINAL_IR_307	49	0	i	Cytoplasmic							subfam1319			FALSE	FALSE	FALSE
307	Black	308	BLACK-SR-VP_26_10_2019_C_40cm_scaffold_23_FINAL_IR_308	218517	219035	0.291	BLACK-SR-VP_26_10_2019_C_40cm_scaffold_23_FINAL_IR_308	172	0	o	Cytoplasmic			PF09643	YopX protein	IPR019096	YopX protein	subfam0784	PF09643.10	YopX	FALSE	FALSE	FALSE
308	Black	309	BLACK-SR-VP_26_10_2019_C_40cm_scaffold_23_FINAL_IR_309	219016	219477	0.307	BLACK-SR-VP_26_10_2019_C_40cm_scaffold_23_FINAL_IR_309	153	0	o	Cytoplasmic							subfam1401			FALSE	FALSE	FALSE
309	Black	310	BLACK-SR-VP_26_10_2019_C_40cm_scaffold_23_FINAL_IR_310	219617	223459	0.319	BLACK-SR-VP_26_10_2019_C_40cm_scaffold_23_FINAL_IR_310	1280	0	o	Unknown	K04801	replication factor C small subunit	PF14890|PF08542|PF14528|PF13177	Intein splicing domain|Replication factor C C-terminal domain|LAGLIDADG-like domain|DNA polymerase III, delta subunit	-|IPR013748|IPR004860	-|Replication factor C, C-terminal|Homing endonuclease, LAGLIDADG	subfam1492	PF13177.6|PF05203.16|PF14890.6|PF13177.6|PF16193.5|PF08542.11	DNA_pol3_delta2 Hom_end_hint Intein_splicing DNA_pol3_delta2 AAA_assoc_2 Rep_fac_C	FALSE	FALSE	FALSE
310	Black	311	BLACK-SR-VP_26_10_2019_C_40cm_scaffold_23_FINAL_IR_311	223690	223968	0.312	BLACK-SR-VP_26_10_2019_C_40cm_scaffold_23_FINAL_IR_311	92	0	o	Cytoplasmic							subfam0592			FALSE	FALSE	FALSE
311	Black	312	BLACK-SR-VP_26_10_2019_C_40cm_scaffold_23_FINAL_IR_312	224055	225179	0.462	BLACK-SR-VP_26_10_2019_C_40cm_scaffold_23_FINAL_IR_312	374	0	o	Cytoplasmic	K03686	molecular chaperone DnaJ	PF01556|PF00684|PF00226	DnaJ C terminal domain|DnaJ central domain|DnaJ domain	IPR002939|IPR001305|IPR001623	Chaperone DnaJ, C-terminal|Heat shock protein DnaJ, cysteine-rich domain|DnaJ domain	subfam1518	PF03656.13|PF01556.18	Pam16 DnaJ_C	FALSE	FALSE	FALSE
312	Black	313	BLACK-SR-VP_26_10_2019_C_40cm_scaffold_23_FINAL_IR_313	225319	225900	0.308	BLACK-SR-VP_26_10_2019_C_40cm_scaffold_23_FINAL_IR_313	193	0	o	Cytoplasmic	K08094	6-phospho-3-hexuloisomerase [EC:5.3.1.27]	PF01380	SIS domain	IPR001347	Sugar isomerase (SIS)	subfam1515	PF10740.9	DUF2529	FALSE	FALSE	FALSE
313	Black	314	BLACK-SR-VP_26_10_2019_C_40cm_scaffold_23_FINAL_IR_314	226047	226286	0.279	BLACK-SR-VP_26_10_2019_C_40cm_scaffold_23_FINAL_IR_314	79	0	i	Cytoplasmic							subfam1820			FALSE	FALSE	FALSE
314	Black	315	BLACK-SR-VP_26_10_2019_C_40cm_scaffold_23_FINAL_IR_315	226316	226804	0.368	BLACK-SR-VP_26_10_2019_C_40cm_scaffold_23_FINAL_IR_315	162	0	o	Cytoplasmic							subfam2258			TRUE	FALSE	FALSE
315	Black	316	BLACK-SR-VP_26_10_2019_C_40cm_scaffold_23_FINAL_IR_316	226832	227116	0.277	BLACK-SR-VP_26_10_2019_C_40cm_scaffold_23_FINAL_IR_316	94	0	i	Cytoplasmic							subfam0988			FALSE	FALSE	FALSE
316	Black	317	BLACK-SR-VP_26_10_2019_C_40cm_scaffold_23_FINAL_IR_317	227334	227555	0.329	BLACK-SR-VP_26_10_2019_C_40cm_scaffold_23_FINAL_IR_317	73	0	i	Cytoplasmic							subfam0067			FALSE	FALSE	FALSE
317	Black	318	BLACK-SR-VP_26_10_2019_C_40cm_scaffold_23_FINAL_IR_318	227641	228717	0.313	BLACK-SR-VP_26_10_2019_C_40cm_scaffold_23_FINAL_IR_318	358	0	o	Cytoplasmic	K00826	branched-chain amino acid aminotransferase [EC:2.6.1.42]	PF01063	Amino-transferase class IV	IPR001544	Aminotransferase class IV	subfam1952	PF01063.19	Aminotran_4	FALSE	FALSE	FALSE
318	Black	319	BLACK-SR-VP_26_10_2019_C_40cm_scaffold_23_FINAL_IR_319	228731	229441	0.349	BLACK-SR-VP_26_10_2019_C_40cm_scaffold_23_FINAL_IR_319	236	0	o	Cytoplasmic			PF08902	Domain of unknown function (DUF1848)	IPR014998	Protein of unknown function DUF1848	subfam2562	PF08902.11	DUF1848	TRUE	FALSE	FALSE
319	Black	320	BLACK-SR-VP_26_10_2019_C_40cm_scaffold_23_FINAL_IR_320	229417	230088	0.283	BLACK-SR-VP_26_10_2019_C_40cm_scaffold_23_FINAL_IR_320	223	0	o	Cytoplasmic							subfam2426			FALSE	FALSE	TRUE
320	Black	321	BLACK-SR-VP_26_10_2019_C_40cm_scaffold_23_FINAL_IR_321	230097	230585	0.278	BLACK-SR-VP_26_10_2019_C_40cm_scaffold_23_FINAL_IR_321	162	0	o	Cytoplasmic							subfam0502			FALSE	FALSE	FALSE
321	Black	322	BLACK-SR-VP_26_10_2019_C_40cm_scaffold_23_FINAL_IR_322	230674	230937	0.326	BLACK-SR-VP_26_10_2019_C_40cm_scaffold_23_FINAL_IR_322	87	0	o	Cytoplasmic							subfam0580			FALSE	FALSE	FALSE
322	Black	323	BLACK-SR-VP_26_10_2019_C_40cm_scaffold_23_FINAL_IR_323	231270	231464	0.292	BLACK-SR-VP_26_10_2019_C_40cm_scaffold_23_FINAL_IR_323	64	0	o	Cytoplasmic							subfam1031			FALSE	FALSE	FALSE
323	Black	324	BLACK-SR-VP_26_10_2019_C_40cm_scaffold_23_FINAL_IR_324	231484	231765	0.344	BLACK-SR-VP_26_10_2019_C_40cm_scaffold_23_FINAL_IR_324	93	0	o	Cytoplasmic							subfam2588			FALSE	FALSE	FALSE
324	Black	325	BLACK-SR-VP_26_10_2019_C_40cm_scaffold_23_FINAL_IR_325	231973	232899	0.313	BLACK-SR-VP_26_10_2019_C_40cm_scaffold_23_FINAL_IR_325	308	0	o	Cytoplasmic							subfam1226			FALSE	FALSE	FALSE
325	Black	326	BLACK-SR-VP_26_10_2019_C_40cm_scaffold_23_FINAL_IR_326	233327	234892	0.379	BLACK-SR-VP_26_10_2019_C_40cm_scaffold_23_FINAL_IR_326	521	1	i7-26o	Extracellular							subfam2226	PF12217.8	End_beta_propel	FALSE	FALSE	FALSE
326	Black	327	BLACK-SR-VP_26_10_2019_C_40cm_scaffold_23_FINAL_IR_327	234936	235802	0.284	BLACK-SR-VP_26_10_2019_C_40cm_scaffold_23_FINAL_IR_327	288	0	o	Unknown							subfam0204	PF01322.20	Cytochrom_C_2	FALSE	FALSE	FALSE
327	Black	328	BLACK-SR-VP_26_10_2019_C_40cm_scaffold_23_FINAL_IR_328	235951	236505	0.357	BLACK-SR-VP_26_10_2019_C_40cm_scaffold_23_FINAL_IR_328	184	1	i12-34o	Unknown										FALSE	FALSE	FALSE
328	Black	329	BLACK-SR-VP_26_10_2019_C_40cm_scaffold_23_FINAL_IR_329	236607	239129	0.392	BLACK-SR-VP_26_10_2019_C_40cm_scaffold_23_FINAL_IR_329	840	1	i13-35o	Extracellular							subfam0782			FALSE	FALSE	FALSE
329	Black	330	BLACK-SR-VP_26_10_2019_C_40cm_scaffold_23_FINAL_IR_330	239218	239970	0.301	BLACK-SR-VP_26_10_2019_C_40cm_scaffold_23_FINAL_IR_330	250	0	i	CytoplasmicMembrane	K21216	glycosyltransferase [EC:2.4.1.-]	PF00535	Glycosyl transferase family 2	IPR001173	Glycosyltransferase 2-like	subfam0199	PF09488.10	Osmo_MPGsynth	FALSE	FALSE	TRUE
330	Black	331	BLACK-SR-VP_26_10_2019_C_40cm_scaffold_23_FINAL_IR_331	240130	241317	0.286	BLACK-SR-VP_26_10_2019_C_40cm_scaffold_23_FINAL_IR_331	395	0	o	Cytoplasmic			PF13439|PF00534	Glycosyltransferase Family 4|Glycosyl transferases group 1	IPR028098|IPR001296	Glycosyltransferase subfamily 4-like, N-terminal domain|Glycosyl transferase, family 1	subfam1055	PF00343.20	Phosphorylase	FALSE	FALSE	FALSE
331	Black	332	BLACK-SR-VP_26_10_2019_C_40cm_scaffold_23_FINAL_IR_332	241314	242510	0.292	BLACK-SR-VP_26_10_2019_C_40cm_scaffold_23_FINAL_IR_332	398	0	o	Unknown	K20578	glycosyltransferase [EC:2.4.1.-]	PF00534|PF13439	Glycosyl transferases group 1|Glycosyltransferase Family 4	IPR001296|IPR028098	Glycosyl transferase, family 1|Glycosyltransferase subfamily 4-like, N-terminal domain	subfam1055	PF00343.20	Phosphorylase	FALSE	FALSE	FALSE
332	Black	333	BLACK-SR-VP_26_10_2019_C_40cm_scaffold_23_FINAL_IR_333	242513	244096	0.283	BLACK-SR-VP_26_10_2019_C_40cm_scaffold_23_FINAL_IR_333	527	14	o15-32i59-81o85-107i114-131o141-158i165-182o187-201i206-228o238-260i265-287o302-324i337-354o359-378i391-413o	CytoplasmicMembrane	K19153	small toxic protein IbsE	PF13231	Dolichyl-phosphate-mannose-protein mannosyltransferase	IPR038731	Glycosyltransferase RgtA/B/C/D-like				FALSE	FALSE	FALSE
333	Black	334	BLACK-SR-VP_26_10_2019_C_40cm_scaffold_23_FINAL_IR_334	244157	245194	0.291	BLACK-SR-VP_26_10_2019_C_40cm_scaffold_23_FINAL_IR_334	345	1	o259-281i	Cytoplasmic	K00745		PF00535	Glycosyl transferase family 2	IPR001173	Glycosyltransferase 2-like	subfam0515	PF03142.15	Chitin_synth_2	FALSE	FALSE	TRUE
334	Black	335	BLACK-SR-VP_26_10_2019_C_40cm_scaffold_23_FINAL_IR_335	245220	245918	0.259	BLACK-SR-VP_26_10_2019_C_40cm_scaffold_23_FINAL_IR_335	232	0	o	Cytoplasmic	K05303	O-methyltransferase [EC:2.1.1.-]	PF05711	Macrocin-O-methyltransferase (TylF)	IPR008884	Macrocin-O-methyltransferase	subfam0824			FALSE	FALSE	FALSE
335	Black	336	BLACK-SR-VP_26_10_2019_C_40cm_scaffold_23_FINAL_IR_336	245928	248195	0.253	BLACK-SR-VP_26_10_2019_C_40cm_scaffold_23_FINAL_IR_336	755	12	i7-29o39-61i82-99o146-168i195-217o237-259i266-288o339-361i368-387o413-430i442-464o723-745i	CytoplasmicMembrane							subfam0837	PF09586.10	YfhO	FALSE	FALSE	FALSE
336	Black	337	BLACK-SR-VP_26_10_2019_C_40cm_scaffold_23_FINAL_IR_337	248276	249559	0.247	BLACK-SR-VP_26_10_2019_C_40cm_scaffold_23_FINAL_IR_337	427	12	i17-36o46-65i86-108o123-140i152-174o179-201i222-244o259-281i294-316o331-353i360-377o382-404i	CytoplasmicMembrane			PF01943	Polysaccharide biosynthesis protein	IPR002797	Polysaccharide biosynthesis protein	subfam2392	PF01943.17	Polysacc_synt	FALSE	FALSE	FALSE
337	Black	338	BLACK-SR-VP_26_10_2019_C_40cm_scaffold_23_FINAL_IR_338	249632	250237	0.312	BLACK-SR-VP_26_10_2019_C_40cm_scaffold_23_FINAL_IR_338	201	2	i7-26o180-199i	CytoplasmicMembrane							subfam1622	PF06030.12	DUF916	FALSE	FALSE	FALSE
338	Black	339	BLACK-SR-VP_26_10_2019_C_40cm_scaffold_23_FINAL_IR_339	250853	251062	0.314	BLACK-SR-VP_26_10_2019_C_40cm_scaffold_23_FINAL_IR_339	69	0	o	Cytoplasmic							subfam0623			FALSE	FALSE	FALSE
339	Black	340	BLACK-SR-VP_26_10_2019_C_40cm_scaffold_23_FINAL_IR_340	251275	252048	0.279	BLACK-SR-VP_26_10_2019_C_40cm_scaffold_23_FINAL_IR_340	257	3	o23-45i52-74o110-132i	CytoplasmicMembrane			PF07760	Protein of unknown function (DUF1616)	IPR011674	Domain of unknown function DUF1616	subfam1489	PF07760.11	DUF1616	FALSE	FALSE	FALSE
340	Black	341	BLACK-SR-VP_26_10_2019_C_40cm_scaffold_23_FINAL_IR_341	252073	252921	0.261	BLACK-SR-VP_26_10_2019_C_40cm_scaffold_23_FINAL_IR_341	282	9	i36-53o57-79i86-108o112-130i147-169o184-206i213-230o235-254i259-278o	CytoplasmicMembrane	K07052	uncharacterized protein	PF13240|PF02517	zinc-ribbon domain|CPBP intramembrane metalloprotease	IPR026870|IPR003675	Zinc-ribbon domain|Type II CAAX prenyl endopeptidase Rce1-like	subfam1546			FALSE	FALSE	FALSE
341	Black	342	BLACK-SR-VP_26_10_2019_C_40cm_scaffold_23_FINAL_IR_342	252945	253166	0.243	BLACK-SR-VP_26_10_2019_C_40cm_scaffold_23_FINAL_IR_342	73	2	o13-35i48-70o	CytoplasmicMembrane							subfam0181			FALSE	FALSE	FALSE
342	Black	343	BLACK-SR-VP_26_10_2019_C_40cm_scaffold_23_FINAL_IR_343	253211	254104	0.329	BLACK-SR-VP_26_10_2019_C_40cm_scaffold_23_FINAL_IR_343	297	2	i230-252o267-289i	CytoplasmicMembrane	K21216	glycosyltransferase [EC:2.4.1.-]	PF00535	Glycosyl transferase family 2	IPR001173	Glycosyltransferase 2-like	subfam0199	PF09488.10	Osmo_MPGsynth	FALSE	FALSE	TRUE
343	Black	344	BLACK-SR-VP_26_10_2019_C_40cm_scaffold_23_FINAL_IR_344	254192	255283	0.338	BLACK-SR-VP_26_10_2019_C_40cm_scaffold_23_FINAL_IR_344	363	1	i13-30o	Unknown			PF04185	Phosphoesterase family	IPR007312	Phosphoesterase	subfam0191	PF04185.14	Phosphoesterase	FALSE	FALSE	FALSE
344	Black	345	BLACK-SR-VP_26_10_2019_C_40cm_scaffold_23_FINAL_IR_345	255299	255973	0.31	BLACK-SR-VP_26_10_2019_C_40cm_scaffold_23_FINAL_IR_345	224	1	i7-29o	Unknown							subfam2604			FALSE	FALSE	FALSE
345	Black	346	BLACK-SR-VP_26_10_2019_C_40cm_scaffold_23_FINAL_IR_346	256141	257145	0.289	BLACK-SR-VP_26_10_2019_C_40cm_scaffold_23_FINAL_IR_346	334	1	i304-326o	CytoplasmicMembrane	K22844	glucosyl-dolichyl phosphate glucuronosyltransferase [EC:2.4.1.356]	PF00535	Glycosyl transferase family 2	IPR001173	Glycosyltransferase 2-like	subfam0515	PF03142.15	Chitin_synth_2	FALSE	FALSE	TRUE
346	Black	347	BLACK-SR-VP_26_10_2019_C_40cm_scaffold_23_FINAL_IR_347	257170	257949	0.276	BLACK-SR-VP_26_10_2019_C_40cm_scaffold_23_FINAL_IR_347	259	0	o	Cytoplasmic			PF10096	Uncharacterized protein conserved in bacteria (DUF2334)	IPR018763	Protein of unknown function DUF2334				FALSE	FALSE	FALSE
347	Black	348	BLACK-SR-VP_26_10_2019_C_40cm_scaffold_23_FINAL_IR_348	258096	264431	0.319	BLACK-SR-VP_26_10_2019_C_40cm_scaffold_23_FINAL_IR_348	2111	1	i17-39o	Cellwall			PF01522|PF00149	Polysaccharide deacetylase|Calcineurin-like phosphoesterase	IPR002509|IPR004843	NodB homology domain|Calcineurin-like phosphoesterase domain, ApaH type	subfam0609	PF09092.11|PF15421.6	Lyase_N Polysacc_deac_3	FALSE	FALSE	FALSE
348	Black	349	BLACK-SR-VP_26_10_2019_C_40cm_scaffold_23_FINAL_IR_349	264476	266128	0.269	BLACK-SR-VP_26_10_2019_C_40cm_scaffold_23_FINAL_IR_349	550	10	i11-28o43-63i70-89o144-166i201-223o238-260i273-295o333-355i368-390o405-427i	CytoplasmicMembrane							subfam2486	PF07220.11|PF09971.9	DUF1420 DUF2206	FALSE	FALSE	FALSE
349	Black	350	BLACK-SR-VP_26_10_2019_C_40cm_scaffold_23_FINAL_IR_350	266164	267423	0.264	BLACK-SR-VP_26_10_2019_C_40cm_scaffold_23_FINAL_IR_350	419	1	i19-38o	CytoplasmicMembrane			PF04464	CDP-Glycerol:Poly(glycerophosphate) glycerophosphotransferase	IPR007554	CDP-glycerol glycerophosphotransferase	subfam0270	PF04464.14	Glyphos_transf	FALSE	FALSE	FALSE
350	Black	351	BLACK-SR-VP_26_10_2019_C_40cm_scaffold_23_FINAL_IR_351	267550	267720	0.228	BLACK-SR-VP_26_10_2019_C_40cm_scaffold_23_FINAL_IR_351	56	0	i	Unknown										FALSE	FALSE	FALSE
351	Black	352	BLACK-SR-VP_26_10_2019_C_40cm_scaffold_23_FINAL_IR_352	267737	270016	0.38	BLACK-SR-VP_26_10_2019_C_40cm_scaffold_23_FINAL_IR_352	759	1	i13-35o	Extracellular			PF15902	Sortilin, neurotensin receptor 3,	IPR031778	Sortilin, N-terminal	subfam2049	PF15902.5|PF15902.5	Sortilin-Vps10 Sortilin-Vps10	FALSE	FALSE	FALSE
352	Black	353	BLACK-SR-VP_26_10_2019_C_40cm_scaffold_23_FINAL_IR_353	270098	271168	0.298	BLACK-SR-VP_26_10_2019_C_40cm_scaffold_23_FINAL_IR_353	356	0	o	Cytoplasmic	K00958	sulfate adenylyltransferase [EC:2.7.7.4]	PF14306|PF01747	PUA-like domain|ATP-sulfurylase	IPR025980|IPR024951	ATP-sulfurylase PUA-like domain|Sulphate adenylyltransferase catalytic domain	subfam2045	PF14306.6|PF01747.17	PUA_2 ATP-sulfurylase	FALSE	FALSE	FALSE
353	Black	354	BLACK-SR-VP_26_10_2019_C_40cm_scaffold_23_FINAL_IR_354	271194	271589	0.283	BLACK-SR-VP_26_10_2019_C_40cm_scaffold_23_FINAL_IR_354	131	2	i70-92o97-119i	CytoplasmicMembrane	K15383	MtN3 and saliva related transmembrane protein	PF04193	PQ loop repeat	IPR006603	PQ-loop repeat	subfam1053	PF03083.16	MtN3_slv	FALSE	FALSE	FALSE
354	Black	355	BLACK-SR-VP_26_10_2019_C_40cm_scaffold_23_FINAL_IR_355	271617	273326	0.294	BLACK-SR-VP_26_10_2019_C_40cm_scaffold_23_FINAL_IR_355	569	0	o	Cytoplasmic	K00873	pyruvate kinase [EC:2.7.1.40]	PF00224|PF12804	Pyruvate kinase, barrel domain|MobA-like NTP transferase domain	IPR015793|IPR025877	Pyruvate kinase, barrel|MobA-like NTP transferase	subfam1798	PF00463.21|PF00483.23	ICL NTP_transferase	FALSE	FALSE	FALSE
355	Black	356	BLACK-SR-VP_26_10_2019_C_40cm_scaffold_23_FINAL_IR_356	273456	274805	0.269	BLACK-SR-VP_26_10_2019_C_40cm_scaffold_23_FINAL_IR_356	449	12	i26-48o63-85i98-120o135-157i169-191o195-212i231-253o263-285i305-327o337-359i372-391o395-417i	CytoplasmicMembrane			PF01943	Polysaccharide biosynthesis protein	IPR002797	Polysaccharide biosynthesis protein	subfam1482	PF16933.5	PelG	FALSE	FALSE	FALSE
356	Black	357	BLACK-SR-VP_26_10_2019_C_40cm_scaffold_23_FINAL_IR_357	274889	275794	0.289	BLACK-SR-VP_26_10_2019_C_40cm_scaffold_23_FINAL_IR_357	301	0	o	Cytoplasmic	K01784	UDP-glucose 4-epimerase [EC:5.1.3.2]	PF16363	GDP-mannose 4,6 dehydratase	IPR016040	NAD(P)-binding domain	subfam1264	PF16363.5	GDP_Man_Dehyd	FALSE	FALSE	TRUE
357	Black	358	BLACK-SR-VP_26_10_2019_C_40cm_scaffold_23_FINAL_IR_358	275915	276526	0.322	BLACK-SR-VP_26_10_2019_C_40cm_scaffold_23_FINAL_IR_358	203	1	o5-27i	CytoplasmicMembrane			PF02698	DUF218 domain	IPR003848	Domain of unknown function DUF218	subfam0032	PF02698.17	DUF218	FALSE	FALSE	FALSE
358	Black	359	BLACK-SR-VP_26_10_2019_C_40cm_scaffold_23_FINAL_IR_359	276563	277105	0.263	BLACK-SR-VP_26_10_2019_C_40cm_scaffold_23_FINAL_IR_359	180	3	o5-20i65-87o141-163i	CytoplasmicMembrane	K07038	inner membrane protein	PF04307	LexA-binding, inner membrane-associated putative hydrolase	IPR007404	LexA-binding, inner membrane-associated putative hydrolase	subfam0661	PF04307.14	YdjM	FALSE	FALSE	FALSE
359	Black	360	BLACK-SR-VP_26_10_2019_C_40cm_scaffold_23_FINAL_IR_360	277153	277287	0.289	BLACK-SR-VP_26_10_2019_C_40cm_scaffold_23_FINAL_IR_360	44	0	i	Cytoplasmic							subfam1177			FALSE	FALSE	FALSE
360	Black	361	BLACK-SR-VP_26_10_2019_C_40cm_scaffold_23_FINAL_IR_361	277392	277532	0.291	BLACK-SR-VP_26_10_2019_C_40cm_scaffold_23_FINAL_IR_361	46	0	o	Unknown										FALSE	FALSE	FALSE
361	Black	362	BLACK-SR-VP_26_10_2019_C_40cm_scaffold_23_FINAL_IR_362	278059	278454	0.351	BLACK-SR-VP_26_10_2019_C_40cm_scaffold_23_FINAL_IR_362	131	0	o	CytoplasmicMembrane							subfam0005			FALSE	FALSE	FALSE
362	Black	363	BLACK-SR-VP_26_10_2019_C_40cm_scaffold_23_FINAL_IR_363	278742	279332	0.261	BLACK-SR-VP_26_10_2019_C_40cm_scaffold_23_FINAL_IR_363	196	1	o5-27i	Cytoplasmic										FALSE	FALSE	FALSE
363	Black	364	BLACK-SR-VP_26_10_2019_C_40cm_scaffold_23_FINAL_IR_364	279527	279943	0.48	BLACK-SR-VP_26_10_2019_C_40cm_scaffold_23_FINAL_IR_364	138	0	i	Cytoplasmic			PF00164	Ribosomal protein S12/S23	IPR006032	Ribosomal protein S12/S23				FALSE	FALSE	FALSE
364	Black	365	BLACK-SR-VP_26_10_2019_C_40cm_scaffold_23_FINAL_IR_365	280062	280271	0.343	BLACK-SR-VP_26_10_2019_C_40cm_scaffold_23_FINAL_IR_365	69	0	o	Cytoplasmic										FALSE	FALSE	FALSE
365	Black	366	BLACK-SR-VP_26_10_2019_C_40cm_scaffold_23_FINAL_IR_366	280559	280978	0.336	BLACK-SR-VP_26_10_2019_C_40cm_scaffold_23_FINAL_IR_366	139	0	o	Cytoplasmic										FALSE	FALSE	FALSE
366	Black	367	BLACK-SR-VP_26_10_2019_C_40cm_scaffold_23_FINAL_IR_367	281580	281735	0.288	BLACK-SR-VP_26_10_2019_C_40cm_scaffold_23_FINAL_IR_367	51	0	o	Unknown			PF07760	Protein of unknown function (DUF1616)	IPR011674	Domain of unknown function DUF1616				FALSE	FALSE	FALSE
367	Black	368	BLACK-SR-VP_26_10_2019_C_40cm_scaffold_23_FINAL_IR_368	281852	282535	0.276	BLACK-SR-VP_26_10_2019_C_40cm_scaffold_23_FINAL_IR_368	227	7	i7-25o30-52i59-81o85-102i142-164o169-191i204-226o	CytoplasmicMembrane			PF13240	zinc-ribbon domain	IPR026870	Zinc-ribbon domain	subfam1546			FALSE	FALSE	FALSE
368	Black	369	BLACK-SR-VP_26_10_2019_C_40cm_scaffold_23_FINAL_IR_369	282747	282896	0.36	BLACK-SR-VP_26_10_2019_C_40cm_scaffold_23_FINAL_IR_369	49	0	o	Unknown			PF00535	Glycosyl transferase family 2	IPR001173	Glycosyltransferase 2-like				FALSE	FALSE	FALSE
369	Black	370	BLACK-SR-VP_26_10_2019_C_40cm_scaffold_23_FINAL_IR_370	283125	284354	0.311	BLACK-SR-VP_26_10_2019_C_40cm_scaffold_23_FINAL_IR_370	409	0	o	Cytoplasmic	K20573	2'-deamino-2'-hydroxyneamine 1-alpha-D-kanosaminyltransferase [EC:2.4.1.301]	PF13439|PF00534	Glycosyltransferase Family 4|Glycosyl transferases group 1	IPR028098|IPR001296	Glycosyltransferase subfamily 4-like, N-terminal domain|Glycosyl transferase, family 1	subfam1659	PF00343.20	Phosphorylase	FALSE	FALSE	FALSE
370	Black	371	BLACK-SR-VP_26_10_2019_C_40cm_scaffold_23_FINAL_IR_371	284351	285790	0.305	BLACK-SR-VP_26_10_2019_C_40cm_scaffold_23_FINAL_IR_371	479	0	o	Cytoplasmic	K04034	anaerobic magnesium-protoporphyrin IX monomethyl ester cyclase [EC:1.21.98.3]	PF04055	Radical SAM superfamily	IPR007197	Radical SAM	subfam1479	PF02310.19|PF04055.21	B12-binding Radical_SAM	FALSE	FALSE	FALSE
371	Black	372	BLACK-SR-VP_26_10_2019_C_40cm_scaffold_23_FINAL_IR_372	285934	287835	0.347	BLACK-SR-VP_26_10_2019_C_40cm_scaffold_23_FINAL_IR_372	633	0	o	Extracellular							subfam0371	PF00295.17	Glyco_hydro_28	FALSE	FALSE	FALSE
372	Black	373	BLACK-SR-VP_26_10_2019_C_40cm_scaffold_23_FINAL_IR_373	287924	288358	0.333	BLACK-SR-VP_26_10_2019_C_40cm_scaffold_23_FINAL_IR_373	144	0	o	Cytoplasmic			PF13439	Glycosyltransferase Family 4	IPR028098	Glycosyltransferase subfamily 4-like, N-terminal domain				FALSE	FALSE	FALSE
373	Black	374	BLACK-SR-VP_26_10_2019_C_40cm_scaffold_23_FINAL_IR_374	288578	289774	0.31	BLACK-SR-VP_26_10_2019_C_40cm_scaffold_23_FINAL_IR_374	398	0	o	Cytoplasmic	K20578	glycosyltransferase [EC:2.4.1.-]	PF00534|PF13439	Glycosyl transferases group 1|Glycosyltransferase Family 4	IPR001296|IPR028098	Glycosyl transferase, family 1|Glycosyltransferase subfamily 4-like, N-terminal domain	subfam1055	PF00343.20	Phosphorylase	FALSE	FALSE	FALSE
374	Black	375	BLACK-SR-VP_26_10_2019_C_40cm_scaffold_23_FINAL_IR_375	289790	292261	0.301	BLACK-SR-VP_26_10_2019_C_40cm_scaffold_23_FINAL_IR_375	823	1	i9-31o	Extracellular			PF01522	Polysaccharide deacetylase	IPR002509	NodB homology domain	subfam0609	PF09092.11|PF15421.6	Lyase_N Polysacc_deac_3	FALSE	FALSE	FALSE
375	Black	376	BLACK-SR-VP_26_10_2019_C_40cm_scaffold_23_FINAL_IR_376	292301	292816	0.391	BLACK-SR-VP_26_10_2019_C_40cm_scaffold_23_FINAL_IR_376	171	1	i12-31o	Unknown							subfam1730			FALSE	FALSE	FALSE
376	Black	377	BLACK-SR-VP_26_10_2019_C_40cm_scaffold_23_FINAL_IR_377	292861	293664	0.311	BLACK-SR-VP_26_10_2019_C_40cm_scaffold_23_FINAL_IR_377	267	1	i5-22o	Cytoplasmic							subfam0669			FALSE	FALSE	FALSE
377	Black	378	BLACK-SR-VP_26_10_2019_C_40cm_scaffold_23_FINAL_IR_378	293667	295211	0.31	BLACK-SR-VP_26_10_2019_C_40cm_scaffold_23_FINAL_IR_378	514	1	i7-29o	Extracellular			PF13229	Right handed beta helix region	IPR039448	Right handed beta helix domain	subfam0975	PF05048.13	NosD	FALSE	FALSE	FALSE
378	Black	379	BLACK-SR-VP_26_10_2019_C_40cm_scaffold_23_FINAL_IR_379	295233	295730	0.303	BLACK-SR-VP_26_10_2019_C_40cm_scaffold_23_FINAL_IR_379	165	1	i7-25o	Unknown							subfam1622	PF06030.12	DUF916	FALSE	FALSE	FALSE
379	Black	380	BLACK-SR-VP_26_10_2019_C_40cm_scaffold_23_FINAL_IR_380	295784	297451	0.258	BLACK-SR-VP_26_10_2019_C_40cm_scaffold_23_FINAL_IR_380	555	12	i7-26o50-69i76-95o131-148i155-177o218-235i242-264o284-301i314-336o342-359i366-388o393-415i	CytoplasmicMembrane										FALSE	FALSE	FALSE
380	Black	381	BLACK-SR-VP_26_10_2019_C_40cm_scaffold_23_FINAL_IR_381	297526	298593	0.297	BLACK-SR-VP_26_10_2019_C_40cm_scaffold_23_FINAL_IR_381	355	0	o	Cytoplasmic	K20573	2'-deamino-2'-hydroxyneamine 1-alpha-D-kanosaminyltransferase [EC:2.4.1.301]	PF13439|PF00534	Glycosyltransferase Family 4|Glycosyl transferases group 1	IPR028098|IPR001296	Glycosyltransferase subfamily 4-like, N-terminal domain|Glycosyl transferase, family 1	subfam1659	PF00343.20	Phosphorylase	FALSE	FALSE	FALSE
381	Black	382	BLACK-SR-VP_26_10_2019_C_40cm_scaffold_23_FINAL_IR_382	298665	299966	0.271	BLACK-SR-VP_26_10_2019_C_40cm_scaffold_23_FINAL_IR_382	433	10	i13-35o45-67i87-109o124-146i167-198o235-257i294-316o326-348i355-377o382-404i	CytoplasmicMembrane			PF01943|PF14667	Polysaccharide biosynthesis protein|Polysaccharide biosynthesis C-terminal domain	IPR002797|IPR029303	Polysaccharide biosynthesis protein|Polysaccharide biosynthesis protein, C-terminal domain	subfam1482	PF16933.5	PelG	FALSE	FALSE	FALSE
382	Black	383	BLACK-SR-VP_26_10_2019_C_40cm_scaffold_23_FINAL_IR_383	300502	301734	0.425	BLACK-SR-VP_26_10_2019_C_40cm_scaffold_23_FINAL_IR_383	410	1	i13-35o	Extracellular										FALSE	FALSE	FALSE
383	Black	384	BLACK-SR-VP_26_10_2019_C_40cm_scaffold_23_FINAL_IR_384	302129	302518	0.29	BLACK-SR-VP_26_10_2019_C_40cm_scaffold_23_FINAL_IR_384	129	0	o	Cytoplasmic							subfam0122			FALSE	FALSE	FALSE
384	Black	385	BLACK-SR-VP_26_10_2019_C_40cm_scaffold_23_FINAL_IR_385	302897	303091	0.333	BLACK-SR-VP_26_10_2019_C_40cm_scaffold_23_FINAL_IR_385	64	0	o	Cytoplasmic										FALSE	FALSE	FALSE
385	Black	386	BLACK-SR-VP_26_10_2019_C_40cm_scaffold_23_FINAL_IR_386	303437	303799	0.306	BLACK-SR-VP_26_10_2019_C_40cm_scaffold_23_FINAL_IR_386	120	0	o	Cytoplasmic							subfam0918			FALSE	FALSE	FALSE
386	Black	387	BLACK-SR-VP_26_10_2019_C_40cm_scaffold_23_FINAL_IR_387	303962	304060	0.323	BLACK-SR-VP_26_10_2019_C_40cm_scaffold_23_FINAL_IR_387	32	1	o4-23i	Unknown										FALSE	FALSE	FALSE
387	Black	388	BLACK-SR-VP_26_10_2019_C_40cm_scaffold_23_FINAL_IR_388	304057	304704	0.276	BLACK-SR-VP_26_10_2019_C_40cm_scaffold_23_FINAL_IR_388	215	5	o15-37i46-65o111-133i145-167o182-204i	CytoplasmicMembrane										FALSE	FALSE	FALSE
388	Black	389	BLACK-SR-VP_26_10_2019_C_40cm_scaffold_23_FINAL_IR_389	304887	305213	0.388	BLACK-SR-VP_26_10_2019_C_40cm_scaffold_23_FINAL_IR_389	108	0	o	Cytoplasmic			PF08734	GYD domain	IPR014845	Protein GYD/TTHA1554	subfam1538	PF08734.11	GYD	FALSE	FALSE	FALSE
389	Black	390	BLACK-SR-VP_26_10_2019_C_40cm_scaffold_23_FINAL_IR_390	305401	305547	0.306	BLACK-SR-VP_26_10_2019_C_40cm_scaffold_23_FINAL_IR_390	48	0	o	Cytoplasmic							subfam2073			FALSE	FALSE	FALSE
390	Black	391	BLACK-SR-VP_26_10_2019_C_40cm_scaffold_23_FINAL_IR_391	305671	306000	0.327	BLACK-SR-VP_26_10_2019_C_40cm_scaffold_23_FINAL_IR_391	109	0	o	Cytoplasmic							subfam2551			FALSE	FALSE	FALSE
391	Black	392	BLACK-SR-VP_26_10_2019_C_40cm_scaffold_23_FINAL_IR_392	306438	306575	0.283	BLACK-SR-VP_26_10_2019_C_40cm_scaffold_23_FINAL_IR_392	45	0	o	Cytoplasmic										FALSE	FALSE	FALSE
392	Black	393	BLACK-SR-VP_26_10_2019_C_40cm_scaffold_23_FINAL_IR_393	306858	307088	0.338	BLACK-SR-VP_26_10_2019_C_40cm_scaffold_23_FINAL_IR_393	76	0	o	Cytoplasmic							subfam0783			FALSE	FALSE	FALSE
393	Black	394	BLACK-SR-VP_26_10_2019_C_40cm_scaffold_23_FINAL_IR_394	307303	307716	0.345	BLACK-SR-VP_26_10_2019_C_40cm_scaffold_23_FINAL_IR_394	137	0	o	Cytoplasmic							subfam0466			FALSE	FALSE	FALSE
394	Black	395	BLACK-SR-VP_26_10_2019_C_40cm_scaffold_23_FINAL_IR_395	307703	308149	0.333	BLACK-SR-VP_26_10_2019_C_40cm_scaffold_23_FINAL_IR_395	148	0	o	Cytoplasmic							subfam2435			FALSE	FALSE	FALSE
395	Black	396	BLACK-SR-VP_26_10_2019_C_40cm_scaffold_23_FINAL_IR_396	308203	308379	0.35	BLACK-SR-VP_26_10_2019_C_40cm_scaffold_23_FINAL_IR_396	58	0	o	Cytoplasmic							subfam1547			FALSE	FALSE	FALSE
396	Black	397	BLACK-SR-VP_26_10_2019_C_40cm_scaffold_23_FINAL_IR_397	308756	309322	0.326	BLACK-SR-VP_26_10_2019_C_40cm_scaffold_23_FINAL_IR_397	188	1	i7-26o	Cytoplasmic							subfam0094	PF12690.7	BsuPI	FALSE	FALSE	FALSE
397	Black	398	BLACK-SR-VP_26_10_2019_C_40cm_scaffold_23_FINAL_IR_398	309267	309401	0.304	BLACK-SR-VP_26_10_2019_C_40cm_scaffold_23_FINAL_IR_398	44	0	i	Cytoplasmic										FALSE	FALSE	FALSE
398	Black	399	BLACK-SR-VP_26_10_2019_C_40cm_scaffold_23_FINAL_IR_399	310083	310550	0.331	BLACK-SR-VP_26_10_2019_C_40cm_scaffold_23_FINAL_IR_399	155	0	o	Cytoplasmic			PF00708	Acylphosphatase	IPR001792	Acylphosphatase-like domain	subfam0582	PF00708.18	Acylphosphatase	FALSE	FALSE	FALSE
399	Black	400	BLACK-SR-VP_26_10_2019_C_40cm_scaffold_23_FINAL_IR_400	310651	310890	0.267	BLACK-SR-VP_26_10_2019_C_40cm_scaffold_23_FINAL_IR_400	79	0	o	Cytoplasmic							subfam2212			FALSE	FALSE	FALSE
400	Black	401	BLACK-SR-VP_26_10_2019_C_40cm_scaffold_23_FINAL_IR_401	311532	311810	0.219	BLACK-SR-VP_26_10_2019_C_40cm_scaffold_23_FINAL_IR_401	92	0	o	Unknown							subfam1456			FALSE	FALSE	FALSE
401	Black	402	BLACK-SR-VP_26_10_2019_C_40cm_scaffold_23_FINAL_IR_402	312274	312984	0.423	BLACK-SR-VP_26_10_2019_C_40cm_scaffold_23_FINAL_IR_402	236	1	i7-29o	CytoplasmicMembrane							subfam0652			FALSE	FALSE	FALSE
402	Black	403	BLACK-SR-VP_26_10_2019_C_40cm_scaffold_23_FINAL_IR_403	313309	313506	0.318	BLACK-SR-VP_26_10_2019_C_40cm_scaffold_23_FINAL_IR_403	65	0	i	Cytoplasmic							subfam0953			FALSE	FALSE	FALSE
403	Black	404	BLACK-SR-VP_26_10_2019_C_40cm_scaffold_23_FINAL_IR_404	313538	313771	0.321	BLACK-SR-VP_26_10_2019_C_40cm_scaffold_23_FINAL_IR_404	77	0	i	Cytoplasmic			PF01206	Sulfurtransferase TusA	IPR001455	TusA-like domain	subfam0630	PF01206.17	TusA	FALSE	FALSE	FALSE
404	Black	405	BLACK-SR-VP_26_10_2019_C_40cm_scaffold_23_FINAL_IR_405	313814	314032	0.301	BLACK-SR-VP_26_10_2019_C_40cm_scaffold_23_FINAL_IR_405	72	0	o	Cytoplasmic										FALSE	FALSE	FALSE
405	Black	406	BLACK-SR-VP_26_10_2019_C_40cm_scaffold_23_FINAL_IR_406	314482	315570	0.385	BLACK-SR-VP_26_10_2019_C_40cm_scaffold_23_FINAL_IR_406	362	1	i7-29o	Cytoplasmic							subfam0240	PF15869.5	TolB_like	FALSE	FALSE	FALSE
406	Black	407	BLACK-SR-VP_26_10_2019_C_40cm_scaffold_23_FINAL_IR_407	315986	316147	0.395	BLACK-SR-VP_26_10_2019_C_40cm_scaffold_23_FINAL_IR_407	53	0	o	Cytoplasmic							subfam2037			FALSE	FALSE	FALSE
407	Black	408	BLACK-SR-VP_26_10_2019_C_40cm_scaffold_23_FINAL_IR_408	316354	316578	0.284	BLACK-SR-VP_26_10_2019_C_40cm_scaffold_23_FINAL_IR_408	74	0	i	Cytoplasmic										FALSE	FALSE	FALSE
408	Black	409	BLACK-SR-VP_26_10_2019_C_40cm_scaffold_23_FINAL_IR_409	316844	317236	0.298	BLACK-SR-VP_26_10_2019_C_40cm_scaffold_23_FINAL_IR_409	130	0	o	Unknown							subfam2290			FALSE	FALSE	FALSE
409	Black	410	BLACK-SR-VP_26_10_2019_C_40cm_scaffold_23_FINAL_IR_410	317397	317510	0.412	BLACK-SR-VP_26_10_2019_C_40cm_scaffold_23_FINAL_IR_410	37	0	i	Unknown										FALSE	FALSE	FALSE
410	Black	411	BLACK-SR-VP_26_10_2019_C_40cm_scaffold_23_FINAL_IR_411	317533	318252	0.314	BLACK-SR-VP_26_10_2019_C_40cm_scaffold_23_FINAL_IR_411	239	0	o	Cytoplasmic							subfam2125	PF13420.7	Acetyltransf_4	FALSE	FALSE	FALSE
411	Black	412	BLACK-SR-VP_26_10_2019_C_40cm_scaffold_23_FINAL_IR_412	318370	318633	0.292	BLACK-SR-VP_26_10_2019_C_40cm_scaffold_23_FINAL_IR_412	87	0	o	Cytoplasmic							subfam1692			FALSE	FALSE	FALSE
412	Black	413	BLACK-SR-VP_26_10_2019_C_40cm_scaffold_23_FINAL_IR_413	318938	319681	0.309	BLACK-SR-VP_26_10_2019_C_40cm_scaffold_23_FINAL_IR_413	247	0	o	Cytoplasmic							subfam0542			FALSE	FALSE	FALSE
413	Black	414	BLACK-SR-VP_26_10_2019_C_40cm_scaffold_23_FINAL_IR_414	319684	320031	0.385	BLACK-SR-VP_26_10_2019_C_40cm_scaffold_23_FINAL_IR_414	115	0	o	Cytoplasmic							subfam0449			FALSE	FALSE	FALSE
414	Black	415	BLACK-SR-VP_26_10_2019_C_40cm_scaffold_23_FINAL_IR_415	320669	320818	0.327	BLACK-SR-VP_26_10_2019_C_40cm_scaffold_23_FINAL_IR_415	49	0	i	Cytoplasmic							subfam1154			FALSE	FALSE	FALSE
415	Black	416	BLACK-SR-VP_26_10_2019_C_40cm_scaffold_23_FINAL_IR_416	320984	321124	0.333	BLACK-SR-VP_26_10_2019_C_40cm_scaffold_23_FINAL_IR_416	46	0	i	Unknown										FALSE	FALSE	FALSE
416	Black	417	BLACK-SR-VP_26_10_2019_C_40cm_scaffold_23_FINAL_IR_417	321176	321415	0.292	BLACK-SR-VP_26_10_2019_C_40cm_scaffold_23_FINAL_IR_417	79	0	i	Unknown										FALSE	FALSE	FALSE
417	Black	418	BLACK-SR-VP_26_10_2019_C_40cm_scaffold_23_FINAL_IR_418	321894	322094	0.383	BLACK-SR-VP_26_10_2019_C_40cm_scaffold_23_FINAL_IR_418	66	0	o	Extracellular										FALSE	FALSE	FALSE
418	Black	419	BLACK-SR-VP_26_10_2019_C_40cm_scaffold_23_FINAL_IR_419	322210	322401	0.297	BLACK-SR-VP_26_10_2019_C_40cm_scaffold_23_FINAL_IR_419	63	0	i	Cytoplasmic							subfam2463			FALSE	FALSE	FALSE
419	Black	420	BLACK-SR-VP_26_10_2019_C_40cm_scaffold_23_FINAL_IR_420	322712	323461	0.353	BLACK-SR-VP_26_10_2019_C_40cm_scaffold_23_FINAL_IR_420	249	0	i	Cytoplasmic			PF14239	RRXRR protein	IPR025938	RRXRR domain	subfam2546	PF14239.6	RRXRR	FALSE	FALSE	FALSE
420	Black	421	BLACK-SR-VP_26_10_2019_C_40cm_scaffold_23_FINAL_IR_421	323440	324318	0.338	BLACK-SR-VP_26_10_2019_C_40cm_scaffold_23_FINAL_IR_421	292	0	o	Cytoplasmic			PF14239	RRXRR protein	IPR025938	RRXRR domain	subfam0358	PF14239.6	RRXRR	FALSE	FALSE	FALSE
421	Black	422	BLACK-SR-VP_26_10_2019_C_40cm_scaffold_23_FINAL_IR_422	324674	325114	0.274	BLACK-SR-VP_26_10_2019_C_40cm_scaffold_23_FINAL_IR_422	146	0	o	Cytoplasmic							subfam2457			FALSE	FALSE	FALSE
422	Black	423	BLACK-SR-VP_26_10_2019_C_40cm_scaffold_23_FINAL_IR_423	325193	325369	0.379	BLACK-SR-VP_26_10_2019_C_40cm_scaffold_23_FINAL_IR_423	58	0	i	Cytoplasmic							subfam1708	PF07191.12|PF18551.1	zinc-ribbons_6 TackOD1	FALSE	FALSE	FALSE
423	Black	424	BLACK-SR-VP_26_10_2019_C_40cm_scaffold_23_FINAL_IR_424	325380	325712	0.309	BLACK-SR-VP_26_10_2019_C_40cm_scaffold_23_FINAL_IR_424	110	0	i	Unknown										FALSE	FALSE	FALSE
424	Black	425	BLACK-SR-VP_26_10_2019_C_40cm_scaffold_23_FINAL_IR_425	326705	328141	0.352	BLACK-SR-VP_26_10_2019_C_40cm_scaffold_23_FINAL_IR_425	478	0	o	Cytoplasmic	K01881	prolyl-tRNA synthetase [EC:6.1.1.15]	PF09180|PF00587|PF03129	Prolyl-tRNA synthetase, C-terminal|tRNA synthetase class II core domain (G, H, P, S and T)|Anticodon binding domain	IPR016061|IPR002314|IPR004154	Proline-tRNA ligase, class II, C-terminal|Aminoacyl-tRNA synthetase, class II (G/ P/ S/T)|Anticodon-binding	subfam2231	PF00587.25|PF03129.20|PF09180.11	tRNA-synt_2b HGTP_anticodon ProRS-C_1	FALSE	FALSE	FALSE
425	Black	426	BLACK-SR-VP_26_10_2019_C_40cm_scaffold_23_FINAL_IR_426	328640	329011	0.417	BLACK-SR-VP_26_10_2019_C_40cm_scaffold_23_FINAL_IR_426	123	0	o	Cytoplasmic			PF09579	Sporulation protein YtfJ (Spore_YtfJ)	IPR014229	Sporulation protein YtfJ	subfam0241	PF09579.10	Spore_YtfJ	FALSE	FALSE	FALSE
426	Black	427	BLACK-SR-VP_26_10_2019_C_40cm_scaffold_23_FINAL_IR_427	329030	329656	0.404	BLACK-SR-VP_26_10_2019_C_40cm_scaffold_23_FINAL_IR_427	208	1	o4-26i	CytoplasmicMembrane			PF11167	Protein of unknown function (DUF2953)	IPR021338	Protein of unknown function DUF2953	subfam1970	PF11167.8	DUF2953	FALSE	FALSE	FALSE
427	Black	428	BLACK-SR-VP_26_10_2019_C_40cm_scaffold_23_FINAL_IR_428	329711	329845	0.363	BLACK-SR-VP_26_10_2019_C_40cm_scaffold_23_FINAL_IR_428	44	0	i	Cytoplasmic							subfam0185			FALSE	FALSE	FALSE
428	Black	429	BLACK-SR-VP_26_10_2019_C_40cm_scaffold_23_FINAL_IR_429	330371	330499	0.357	BLACK-SR-VP_26_10_2019_C_40cm_scaffold_23_FINAL_IR_429	42	0	o	Cytoplasmic							subfam0095			FALSE	FALSE	FALSE
429	Black	430	BLACK-SR-VP_26_10_2019_C_40cm_scaffold_23_FINAL_IR_430	330536	330976	0.336	BLACK-SR-VP_26_10_2019_C_40cm_scaffold_23_FINAL_IR_430	146	0	o	Cytoplasmic			PF01986	Domain of unknown function DUF123	IPR002837	Protein of unknown function DUF123	subfam2360	PF01986.16	DUF123	FALSE	FALSE	FALSE
430	Black	431	BLACK-SR-VP_26_10_2019_C_40cm_scaffold_23_FINAL_IR_431	331017	332033	0.325	BLACK-SR-VP_26_10_2019_C_40cm_scaffold_23_FINAL_IR_431	338	0	o	Cytoplasmic							subfam0825			FALSE	FALSE	FALSE
431	Black	432	BLACK-SR-VP_26_10_2019_C_40cm_scaffold_23_FINAL_IR_432	332082	333251	0.301	BLACK-SR-VP_26_10_2019_C_40cm_scaffold_23_FINAL_IR_432	389	0	o	Cytoplasmic							subfam2252			FALSE	FALSE	FALSE
432	Black	433	BLACK-SR-VP_26_10_2019_C_40cm_scaffold_23_FINAL_IR_433	333698	334318	0.288	BLACK-SR-VP_26_10_2019_C_40cm_scaffold_23_FINAL_IR_433	206	0	o	Cytoplasmic							subfam1229			FALSE	FALSE	FALSE
433	Black	434	BLACK-SR-VP_26_10_2019_C_40cm_scaffold_23_FINAL_IR_434	334412	335167	0.287	BLACK-SR-VP_26_10_2019_C_40cm_scaffold_23_FINAL_IR_434	251	0	o	Cytoplasmic	K10761	tRNA(His) guanylyltransferase [EC:2.7.7.79]	PF04446	tRNAHis guanylyltransferase	IPR024956	tRNAHis guanylyltransferase catalytic domain	subfam0704	PF04446.12|PF14413.6	Thg1 Thg1C	FALSE	FALSE	FALSE
434	Black	435	BLACK-SR-VP_26_10_2019_C_40cm_scaffold_23_FINAL_IR_435	335404	335784	0.399	BLACK-SR-VP_26_10_2019_C_40cm_scaffold_23_FINAL_IR_435	126	0	o	Unknown			PF13473	Cupredoxin-like domain	IPR028096	EfeO-type cupredoxin-like domain	subfam2520	PF00127.20	Copper-bind	FALSE	FALSE	FALSE
435	Black	436	BLACK-SR-VP_26_10_2019_C_40cm_scaffold_23_FINAL_IR_436	335795	335974	0.444	BLACK-SR-VP_26_10_2019_C_40cm_scaffold_23_FINAL_IR_436	59	0	i	Cytoplasmic			PF05532	CsbD-like	IPR008462	CsbD-like domain				FALSE	FALSE	FALSE
436	Black	437	BLACK-SR-VP_26_10_2019_C_40cm_scaffold_23_FINAL_IR_437	336206	336739	0.266	BLACK-SR-VP_26_10_2019_C_40cm_scaffold_23_FINAL_IR_437	177	4	o44-66i73-95o105-124i137-159o	CytoplasmicMembrane	K07038	inner membrane protein	PF04307	LexA-binding, inner membrane-associated putative hydrolase	IPR007404	LexA-binding, inner membrane-associated putative hydrolase	subfam0019	PF04307.14	YdjM	FALSE	FALSE	FALSE
437	Black	438	BLACK-SR-VP_26_10_2019_C_40cm_scaffold_23_FINAL_IR_438	337069	337548	0.269	BLACK-SR-VP_26_10_2019_C_40cm_scaffold_23_FINAL_IR_438	159	0	o	Cytoplasmic							subfam0246			FALSE	FALSE	FALSE
438	Black	439	BLACK-SR-VP_26_10_2019_C_40cm_scaffold_23_FINAL_IR_439	337932	338354	0.322	BLACK-SR-VP_26_10_2019_C_40cm_scaffold_23_FINAL_IR_439	140	0	o	Unknown			PF14464	Prokaryotic homologs of the JAB domain	IPR028090	JAB domain, prokaryotic	subfam0196	PF03665.13	UPF0172	FALSE	FALSE	FALSE
439	Black	440	BLACK-SR-VP_26_10_2019_C_40cm_scaffold_23_FINAL_IR_440	338408	339841	0.338	BLACK-SR-VP_26_10_2019_C_40cm_scaffold_23_FINAL_IR_440	477	0	o	Cytoplasmic	K15778	phosphomannomutase / phosphoglucomutase [EC:5.4.2.8 5.4.2.2]	PF02880|PF02879|PF02878	Phosphoglucomutase/phosphomannomutase, alpha/beta/alpha domain III|Phosphoglucomutase/phosphomannomutase, alpha/beta/alpha domain II|Phosphoglucomutase/phosphomannomutase, alpha/beta/alpha domain I	IPR005846|IPR005845|IPR005844	Alpha-D-phosphohexomutase, alpha/beta/alpha domain III|Alpha-D-phosphohexomutase, alpha/beta/alpha domain II|Alpha-D-phosphohexomutase, alpha/beta/alpha domain I	subfam0957	PF02878.16|PF02879.16|PF02880.16|PF00408.20	PGM_PMM_I PGM_PMM_II PGM_PMM_III PGM_PMM_IV	FALSE	FALSE	FALSE
440	Black	441	BLACK-SR-VP_26_10_2019_C_40cm_scaffold_23_FINAL_IR_441	340107	340256	0.393	BLACK-SR-VP_26_10_2019_C_40cm_scaffold_23_FINAL_IR_441	49	1	o4-38i	CytoplasmicMembrane			PF18919	Family of unknown function (DUF5670)	IPR043727	Family of unknown function DUF5670	subfam0284			FALSE	FALSE	FALSE
441	Black	442	BLACK-SR-VP_26_10_2019_C_40cm_scaffold_23_FINAL_IR_442	340394	340717	0.29	BLACK-SR-VP_26_10_2019_C_40cm_scaffold_23_FINAL_IR_442	107	0	i	Cytoplasmic							subfam1101			FALSE	FALSE	FALSE
442	Black	443	BLACK-SR-VP_26_10_2019_C_40cm_scaffold_23_FINAL_IR_443	341090	342592	0.319	BLACK-SR-VP_26_10_2019_C_40cm_scaffold_23_FINAL_IR_443	500	0	o	Cytoplasmic							subfam0112			FALSE	FALSE	FALSE
443	Black	444	BLACK-SR-VP_26_10_2019_C_40cm_scaffold_23_FINAL_IR_444	342683	343735	0.291	BLACK-SR-VP_26_10_2019_C_40cm_scaffold_23_FINAL_IR_444	350	0	o	Cytoplasmic							subfam0473			FALSE	FALSE	FALSE
444	Black	445	BLACK-SR-VP_26_10_2019_C_40cm_scaffold_23_FINAL_IR_445	343878	344195	0.33	BLACK-SR-VP_26_10_2019_C_40cm_scaffold_23_FINAL_IR_445	105	0	o	Cytoplasmic							subfam1077	PF05597.11	Phasin	FALSE	FALSE	FALSE
445	Black	446	BLACK-SR-VP_26_10_2019_C_40cm_scaffold_23_FINAL_IR_446	344213	345439	0.274	BLACK-SR-VP_26_10_2019_C_40cm_scaffold_23_FINAL_IR_446	408	0	o	Cytoplasmic							subfam1388			FALSE	FALSE	FALSE
446	Black	447	BLACK-SR-VP_26_10_2019_C_40cm_scaffold_23_FINAL_IR_447	345497	347236	0.32	BLACK-SR-VP_26_10_2019_C_40cm_scaffold_23_FINAL_IR_447	579	0	o	Cytoplasmic			PF00092	von Willebrand factor type A domain	IPR002035	von Willebrand factor, type A	subfam0101	PF04285.12	DUF444	FALSE	FALSE	FALSE
447	Black	448	BLACK-SR-VP_26_10_2019_C_40cm_scaffold_23_FINAL_IR_448	347238	348614	0.279	BLACK-SR-VP_26_10_2019_C_40cm_scaffold_23_FINAL_IR_448	458	0	o	Unknown							subfam0146			FALSE	FALSE	FALSE
448	Black	449	BLACK-SR-VP_26_10_2019_C_40cm_scaffold_23_FINAL_IR_449	348707	348847	0.376	BLACK-SR-VP_26_10_2019_C_40cm_scaffold_23_FINAL_IR_449	46	0	i	Unknown							subfam1737			FALSE	FALSE	FALSE
449	Black	450	BLACK-SR-VP_26_10_2019_C_40cm_scaffold_23_FINAL_IR_450	348874	349116	0.313	BLACK-SR-VP_26_10_2019_C_40cm_scaffold_23_FINAL_IR_450	80	0	o	Unknown							subfam1141			FALSE	FALSE	FALSE
450	Black	451	BLACK-SR-VP_26_10_2019_C_40cm_scaffold_23_FINAL_IR_451	349160	349441	0.348	BLACK-SR-VP_26_10_2019_C_40cm_scaffold_23_FINAL_IR_451	93	0	i	Cytoplasmic							subfam0245			FALSE	FALSE	FALSE
451	Black	452	BLACK-SR-VP_26_10_2019_C_40cm_scaffold_23_FINAL_IR_452	349486	352068	0.332	BLACK-SR-VP_26_10_2019_C_40cm_scaffold_23_FINAL_IR_452	860	0	o	Cytoplasmic							subfam0513			FALSE	FALSE	FALSE
452	Black	453	BLACK-SR-VP_26_10_2019_C_40cm_scaffold_23_FINAL_IR_453	352211	352675	0.237	BLACK-SR-VP_26_10_2019_C_40cm_scaffold_23_FINAL_IR_453	154	0	o	Cytoplasmic							subfam0549			FALSE	FALSE	FALSE
453	Black	454	BLACK-SR-VP_26_10_2019_C_40cm_scaffold_23_FINAL_IR_454	352771	352881	0.279	BLACK-SR-VP_26_10_2019_C_40cm_scaffold_23_FINAL_IR_454	36	0	o	Unknown										FALSE	FALSE	FALSE
454	Black	455	BLACK-SR-VP_26_10_2019_C_40cm_scaffold_23_FINAL_IR_455	352883	353011	0.295	BLACK-SR-VP_26_10_2019_C_40cm_scaffold_23_FINAL_IR_455	42	0	o	Unknown							subfam2118	PF01780.19	Ribosomal_L37ae	FALSE	FALSE	FALSE
455	Black	456	BLACK-SR-VP_26_10_2019_C_40cm_scaffold_23_FINAL_IR_456	353137	353412	0.351	BLACK-SR-VP_26_10_2019_C_40cm_scaffold_23_FINAL_IR_456	91	0	o	Cytoplasmic			PF12674	Putative zinc ribbon domain	IPR025868	Putative zinc ribbon domain	subfam2448	PF12674.7	Zn_ribbon_2	FALSE	FALSE	TRUE
456	Black	457	BLACK-SR-VP_26_10_2019_C_40cm_scaffold_23_FINAL_IR_457	353617	353793	0.271	BLACK-SR-VP_26_10_2019_C_40cm_scaffold_23_FINAL_IR_457	58	0	i	Cytoplasmic							subfam1324			FALSE	FALSE	FALSE
457	Black	458	BLACK-SR-VP_26_10_2019_C_40cm_scaffold_23_FINAL_IR_458	353836	354108	0.26	BLACK-SR-VP_26_10_2019_C_40cm_scaffold_23_FINAL_IR_458	90	0	i	Cytoplasmic							subfam0450			FALSE	FALSE	FALSE
458	Black	459	BLACK-SR-VP_26_10_2019_C_40cm_scaffold_23_FINAL_IR_459	354139	355545	0.296	BLACK-SR-VP_26_10_2019_C_40cm_scaffold_23_FINAL_IR_459	468	0	o	Cytoplasmic	K00697	trehalose 6-phosphate synthase [EC:2.4.1.15 2.4.1.347]	PF00982	Glycosyltransferase family 20	IPR001830	Glycosyl transferase, family 20	subfam0161	PF00982.21	Glyco_transf_20	FALSE	FALSE	FALSE
459	Black	460	BLACK-SR-VP_26_10_2019_C_40cm_scaffold_23_FINAL_IR_460	355583	355843	0.245	BLACK-SR-VP_26_10_2019_C_40cm_scaffold_23_FINAL_IR_460	86	0	i	Cytoplasmic							subfam2242			FALSE	FALSE	FALSE
460	Black	461	BLACK-SR-VP_26_10_2019_C_40cm_scaffold_23_FINAL_IR_461	356208	356615	0.358	BLACK-SR-VP_26_10_2019_C_40cm_scaffold_23_FINAL_IR_461	135	0	o	Cytoplasmic	K06996	uncharacterized protein	PF00903	Glyoxalase/Bleomycin resistance protein/Dioxygenase superfamily	IPR004360	Glyoxalase/fosfomycin resistance/dioxygenase domain	subfam1544	PF12681.7	Glyoxalase_2	FALSE	FALSE	FALSE
461	Black	462	BLACK-SR-VP_26_10_2019_C_40cm_scaffold_23_FINAL_IR_462	356655	356942	0.337	BLACK-SR-VP_26_10_2019_C_40cm_scaffold_23_FINAL_IR_462	95	0	o	Cytoplasmic			PF00011	Hsp20/alpha crystallin family	IPR002068	Alpha crystallin/Hsp20 domain	subfam0298	PF00011.21	HSP20	FALSE	FALSE	FALSE
462	Black	463	BLACK-SR-VP_26_10_2019_C_40cm_scaffold_23_FINAL_IR_463	357370	357948	0.359	BLACK-SR-VP_26_10_2019_C_40cm_scaffold_23_FINAL_IR_463	192	0	o	Cytoplasmic							subfam0791	PF04285.12	DUF444	FALSE	FALSE	FALSE
463	Black	464	BLACK-SR-VP_26_10_2019_C_40cm_scaffold_23_FINAL_IR_464	358016	358585	0.391	BLACK-SR-VP_26_10_2019_C_40cm_scaffold_23_FINAL_IR_464	189	0	o	Cytoplasmic	K05795	tellurium resistance protein TerD	PF02342	TerD domain	IPR003325	TerD domain	subfam0848	PF02342.18	TerD	FALSE	FALSE	FALSE
464	Black	465	BLACK-SR-VP_26_10_2019_C_40cm_scaffold_23_FINAL_IR_465	358619	359359	0.324	BLACK-SR-VP_26_10_2019_C_40cm_scaffold_23_FINAL_IR_465	246	7	o35-57i70-92o96-113i125-147o162-184i196-215o220-242i	CytoplasmicMembrane			PF03741	Integral membrane protein TerC family	IPR005496	Integral membrane protein TerC	subfam0562	PF03741.16	TerC	FALSE	FALSE	FALSE
465	Black	466	BLACK-SR-VP_26_10_2019_C_40cm_scaffold_23_FINAL_IR_466	359347	359592	0.305	BLACK-SR-VP_26_10_2019_C_40cm_scaffold_23_FINAL_IR_466	81	0	i	Cytoplasmic							subfam1348			FALSE	FALSE	FALSE
466	Black	467	BLACK-SR-VP_26_10_2019_C_40cm_scaffold_23_FINAL_IR_467	359630	360523	0.358	BLACK-SR-VP_26_10_2019_C_40cm_scaffold_23_FINAL_IR_467	297	0	o	Unknown	K03969	phage shock protein A	PF04012	PspA/IM30 family	IPR007157	PspA/IM30	subfam0523	PF04012.12	PspA_IM30	FALSE	FALSE	FALSE
467	Black	468	BLACK-SR-VP_26_10_2019_C_40cm_scaffold_23_FINAL_IR_468	360630	361421	0.336	BLACK-SR-VP_26_10_2019_C_40cm_scaffold_23_FINAL_IR_468	263	1	i7-24o	Unknown	K02030	polar amino acid transport system substrate-binding protein	PF00497	Bacterial extracellular solute-binding proteins, family 3	IPR001638	Solute-binding protein family 3/N-terminal domain of MltF	subfam1121	PF00497.20	SBP_bac_3	FALSE	FALSE	FALSE
468	Black	469	BLACK-SR-VP_26_10_2019_C_40cm_scaffold_23_FINAL_IR_469	361418	362095	0.32	BLACK-SR-VP_26_10_2019_C_40cm_scaffold_23_FINAL_IR_469	225	3	o24-46i75-97o188-210i	CytoplasmicMembrane	K02029	polar amino acid transport system permease protein	PF00528	Binding-protein-dependent transport system inner membrane component	IPR000515	ABC transporter type 1, transmembrane domain MetI-like	subfam1889	PF00528.22	BPD_transp_1	FALSE	FALSE	FALSE
469	Black	470	BLACK-SR-VP_26_10_2019_C_40cm_scaffold_23_FINAL_IR_470	362233	362955	0.336	BLACK-SR-VP_26_10_2019_C_40cm_scaffold_23_FINAL_IR_470	240	0	o	CytoplasmicMembrane	K02028	polar amino acid transport system ATP-binding protein [EC:7.4.2.1]	PF00005	ABC transporter	IPR003439	ABC transporter-like	subfam2344	PF13479.6|PF13304.6	AAA_24 AAA_21	FALSE	FALSE	FALSE
470	Black	471	BLACK-SR-VP_26_10_2019_C_40cm_scaffold_23_FINAL_IR_471	362980	363144	0.339	BLACK-SR-VP_26_10_2019_C_40cm_scaffold_23_FINAL_IR_471	54	0	i	Cytoplasmic							subfam0905			FALSE	FALSE	FALSE
471	Black	472	BLACK-SR-VP_26_10_2019_C_40cm_scaffold_23_FINAL_IR_472	363148	363801	0.396	BLACK-SR-VP_26_10_2019_C_40cm_scaffold_23_FINAL_IR_472	217	0	o	Cytoplasmic							subfam1623	PF05761.14	5_nucleotid	FALSE	FALSE	FALSE
472	Black	473	BLACK-SR-VP_26_10_2019_C_40cm_scaffold_23_FINAL_IR_473	363812	364621	0.43	BLACK-SR-VP_26_10_2019_C_40cm_scaffold_23_FINAL_IR_473	269	0	o	Cytoplasmic			PF15610	PRTase ComF-like	IPR028944	PRTase ComF-like	subfam2291	PF15610.6	PRTase_3	FALSE	FALSE	FALSE
473	Black	474	BLACK-SR-VP_26_10_2019_C_40cm_scaffold_23_FINAL_IR_474	364770	364895	0.397	BLACK-SR-VP_26_10_2019_C_40cm_scaffold_23_FINAL_IR_474	41	0	o	Cytoplasmic							subfam1196			FALSE	FALSE	FALSE
474	Black	475	BLACK-SR-VP_26_10_2019_C_40cm_scaffold_23_FINAL_IR_475	364952	365395	0.333	BLACK-SR-VP_26_10_2019_C_40cm_scaffold_23_FINAL_IR_475	147	1	i7-29o	Unknown							subfam0290			FALSE	FALSE	FALSE
475	Black	476	BLACK-SR-VP_26_10_2019_C_40cm_scaffold_23_FINAL_IR_476	365462	365758	0.283	BLACK-SR-VP_26_10_2019_C_40cm_scaffold_23_FINAL_IR_476	98	0	o	Unknown							subfam2482			FALSE	FALSE	FALSE
476	Black	477	BLACK-SR-VP_26_10_2019_C_40cm_scaffold_23_FINAL_IR_477	365789	365977	0.28	BLACK-SR-VP_26_10_2019_C_40cm_scaffold_23_FINAL_IR_477	62	0	i	Cytoplasmic							subfam2573			FALSE	FALSE	FALSE
477	Black	478	BLACK-SR-VP_26_10_2019_C_40cm_scaffold_23_FINAL_IR_478	366022	366918	0.497	BLACK-SR-VP_26_10_2019_C_40cm_scaffold_23_FINAL_IR_478	298	0	o	Cytoplasmic	K06215	pyridoxal 5'-phosphate synthase pdxS subunit [EC:4.3.3.6]	PF01680	SOR/SNZ family	IPR033755	PdxS/SNZ N-terminal domain	subfam0709	PF01680.17|PF03437.15	SOR_SNZ BtpA	FALSE	FALSE	FALSE
478	Black	479	BLACK-SR-VP_26_10_2019_C_40cm_scaffold_23_FINAL_IR_479	366922	367284	0.32	BLACK-SR-VP_26_10_2019_C_40cm_scaffold_23_FINAL_IR_479	120	0	o	Cytoplasmic							subfam0718	PF18607.1	HTH_54	FALSE	FALSE	FALSE
479	Black	480	BLACK-SR-VP_26_10_2019_C_40cm_scaffold_23_FINAL_IR_480	367315	367455	0.312	BLACK-SR-VP_26_10_2019_C_40cm_scaffold_23_FINAL_IR_480	46	0	o	Cytoplasmic							subfam1427			FALSE	FALSE	FALSE
480	Black	481	BLACK-SR-VP_26_10_2019_C_40cm_scaffold_23_FINAL_IR_481	367609	368769	0.338	BLACK-SR-VP_26_10_2019_C_40cm_scaffold_23_FINAL_IR_481	386	0	o	Cytoplasmic	K00054	hydroxymethylglutaryl-CoA reductase [EC:1.1.1.88]	PF00368	Hydroxymethylglutaryl-coenzyme A reductase	IPR002202	Hydroxymethylglutaryl-CoA reductase, class I/II	subfam1284	PF00368.18	HMG-CoA_red	FALSE	FALSE	FALSE
481	Black	482	BLACK-SR-VP_26_10_2019_C_40cm_scaffold_23_FINAL_IR_482	369231	369593	0.32	BLACK-SR-VP_26_10_2019_C_40cm_scaffold_23_FINAL_IR_482	120	0	o	Cytoplasmic							subfam0264			FALSE	FALSE	FALSE
482	Black	483	BLACK-SR-VP_26_10_2019_C_40cm_scaffold_23_FINAL_IR_483	369670	369831	0.302	BLACK-SR-VP_26_10_2019_C_40cm_scaffold_23_FINAL_IR_483	53	0	o	Unknown							subfam0088	PF08845.10	SymE_toxin	FALSE	FALSE	FALSE
483	Black	484	BLACK-SR-VP_26_10_2019_C_40cm_scaffold_23_FINAL_IR_484	369828	370043	0.273	BLACK-SR-VP_26_10_2019_C_40cm_scaffold_23_FINAL_IR_484	71	0	o	Cytoplasmic							subfam2034			FALSE	FALSE	FALSE
484	Black	485	BLACK-SR-VP_26_10_2019_C_40cm_scaffold_23_FINAL_IR_485	370211	370624	0.273	BLACK-SR-VP_26_10_2019_C_40cm_scaffold_23_FINAL_IR_485	137	0	i	Cytoplasmic							subfam2028			FALSE	FALSE	FALSE
485	Black	486	BLACK-SR-VP_26_10_2019_C_40cm_scaffold_23_FINAL_IR_486	371303	371428	0.222	BLACK-SR-VP_26_10_2019_C_40cm_scaffold_23_FINAL_IR_486	41	0	i	Cytoplasmic							subfam2074			FALSE	FALSE	FALSE
486	Black	487	BLACK-SR-VP_26_10_2019_C_40cm_scaffold_23_FINAL_IR_487	372028	372345	0.365	BLACK-SR-VP_26_10_2019_C_40cm_scaffold_23_FINAL_IR_487	105	2	i20-42o76-98i	CytoplasmicMembrane	K03282	large conductance mechanosensitive channel	PF01741	Large-conductance mechanosensitive channel, MscL	IPR037673	Large-conductance mechanosensitive channel/anditomin synthesis protein L				FALSE	FALSE	FALSE
487	Black	488	BLACK-SR-VP_26_10_2019_C_40cm_scaffold_23_FINAL_IR_488	372789	373190	0.363	BLACK-SR-VP_26_10_2019_C_40cm_scaffold_23_FINAL_IR_488	133	0	o	Cytoplasmic			PF09884	Uncharacterized protein conserved in archaea (DUF2111)	IPR012029	Uncharacterised conserved protein UCP006557	subfam2089	PF09884.9	DUF2111	FALSE	FALSE	FALSE
488	Black	489	BLACK-SR-VP_26_10_2019_C_40cm_scaffold_23_FINAL_IR_489	373330	373578	0.317	BLACK-SR-VP_26_10_2019_C_40cm_scaffold_23_FINAL_IR_489	82	0	o	Unknown	K12810	major structural subunit of bundle-forming pilus					subfam2131			FALSE	FALSE	FALSE
489	Black	490	BLACK-SR-VP_26_10_2019_C_40cm_scaffold_23_FINAL_IR_490	373568	373885	0.346	BLACK-SR-VP_26_10_2019_C_40cm_scaffold_23_FINAL_IR_490	105	0	o	Cytoplasmic							subfam2208			FALSE	FALSE	FALSE
490	Black	491	BLACK-SR-VP_26_10_2019_C_40cm_scaffold_23_FINAL_IR_491	373930	374085	0.365	BLACK-SR-VP_26_10_2019_C_40cm_scaffold_23_FINAL_IR_491	51	0	o	Cytoplasmic			PF17341	Family of unknown function (DUF5371)	IPR020073	Uncharacterised protein family AF1718	subfam0881	PF17341.2	DUF5371	FALSE	FALSE	FALSE
491	Black	492	BLACK-SR-VP_26_10_2019_C_40cm_scaffold_23_FINAL_IR_492	374125	374451	0.324	BLACK-SR-VP_26_10_2019_C_40cm_scaffold_23_FINAL_IR_492	108	0	o	Cytoplasmic							subfam1814			FALSE	FALSE	FALSE
492	Black	493	BLACK-SR-VP_26_10_2019_C_40cm_scaffold_23_FINAL_IR_493	374462	374785	0.302	BLACK-SR-VP_26_10_2019_C_40cm_scaffold_23_FINAL_IR_493	107	0	o	Cytoplasmic							subfam1077	PF05597.11	Phasin	FALSE	FALSE	FALSE
493	Black	494	BLACK-SR-VP_26_10_2019_C_40cm_scaffold_23_FINAL_IR_494	374986	375597	0.299	BLACK-SR-VP_26_10_2019_C_40cm_scaffold_23_FINAL_IR_494	203	0	o	Cytoplasmic							subfam1661			FALSE	FALSE	FALSE
494	Black	495	BLACK-SR-VP_26_10_2019_C_40cm_scaffold_23_FINAL_IR_495	375639	375833	0.338	BLACK-SR-VP_26_10_2019_C_40cm_scaffold_23_FINAL_IR_495	64	0	o	Cytoplasmic							subfam0764			FALSE	FALSE	FALSE
495	Black	496	BLACK-SR-VP_26_10_2019_C_40cm_scaffold_23_FINAL_IR_496	375870	376076	0.367	BLACK-SR-VP_26_10_2019_C_40cm_scaffold_23_FINAL_IR_496	68	0	i	Cytoplasmic	K17051	selenate/chlorate reductase subunit beta [EC:1.97.1.9 1.97.1.1]	PF00037	4Fe-4S binding domain	IPR017896	4Fe-4S ferredoxin-type, iron-sulphur binding domain	subfam1024	PF12837.7|PF17179.4	Fer4_6 Fer4_22	FALSE	FALSE	FALSE
496	Black	497	BLACK-SR-VP_26_10_2019_C_40cm_scaffold_23_FINAL_IR_497	376155	376367	0.305	BLACK-SR-VP_26_10_2019_C_40cm_scaffold_23_FINAL_IR_497	70	0	i	Cytoplasmic							subfam1236			FALSE	FALSE	FALSE
497	Black	498	BLACK-SR-VP_26_10_2019_C_40cm_scaffold_23_FINAL_IR_498	376373	376699	0.272	BLACK-SR-VP_26_10_2019_C_40cm_scaffold_23_FINAL_IR_498	108	0	o	Unknown							subfam2170			FALSE	FALSE	FALSE
498	Black	499	BLACK-SR-VP_26_10_2019_C_40cm_scaffold_23_FINAL_IR_499	376991	377443	0.344	BLACK-SR-VP_26_10_2019_C_40cm_scaffold_23_FINAL_IR_499	150	0	o	Unknown							subfam0555			FALSE	FALSE	FALSE
499	Black	500	BLACK-SR-VP_26_10_2019_C_40cm_scaffold_23_FINAL_IR_500	377645	377941	0.269	BLACK-SR-VP_26_10_2019_C_40cm_scaffold_23_FINAL_IR_500	98	0	i	Extracellular							subfam2014			FALSE	FALSE	FALSE
500	Black	501	BLACK-SR-VP_26_10_2019_C_40cm_scaffold_23_FINAL_IR_501	377990	378466	0.384	BLACK-SR-VP_26_10_2019_C_40cm_scaffold_23_FINAL_IR_501	158	0	o	Cytoplasmic	K02867	large subunit ribosomal protein L11	PF00298|PF03946	Ribosomal protein L11, RNA binding domain|Ribosomal protein L11, N-terminal domain	IPR020783|IPR020784	Ribosomal protein L11, C-terminal|Ribosomal protein L11, N-terminal	subfam1138	PF03946.14|PF00298.19	Ribosomal_L11_N Ribosomal_L11	FALSE	TRUE	FALSE
501	Black	502	BLACK-SR-VP_26_10_2019_C_40cm_scaffold_23_FINAL_IR_502	378672	378935	0.326	BLACK-SR-VP_26_10_2019_C_40cm_scaffold_23_FINAL_IR_502	87	0	o	Cytoplasmic							subfam0166			FALSE	FALSE	TRUE
502	Black	503	BLACK-SR-VP_26_10_2019_C_40cm_scaffold_23_FINAL_IR_503	378899	378994	0.292	BLACK-SR-VP_26_10_2019_C_40cm_scaffold_23_FINAL_IR_503	31	0	i	Unknown										FALSE	FALSE	FALSE
503	Black	504	BLACK-SR-VP_26_10_2019_C_40cm_scaffold_23_FINAL_IR_504	379069	379830	0.293	BLACK-SR-VP_26_10_2019_C_40cm_scaffold_23_FINAL_IR_504	253	0	o	Cytoplasmic							subfam2235			FALSE	FALSE	FALSE
504	Black	505	BLACK-SR-VP_26_10_2019_C_40cm_scaffold_23_FINAL_IR_505	379878	380201	0.309	BLACK-SR-VP_26_10_2019_C_40cm_scaffold_23_FINAL_IR_505	107	0	o	Cytoplasmic							subfam0614			FALSE	FALSE	TRUE
505	Black	506	BLACK-SR-VP_26_10_2019_C_40cm_scaffold_23_FINAL_IR_506	380235	380621	0.248	BLACK-SR-VP_26_10_2019_C_40cm_scaffold_23_FINAL_IR_506	128	0	i	Cytoplasmic							subfam1714	PF11994.8	DUF3489	FALSE	FALSE	FALSE
506	Black	507	BLACK-SR-VP_26_10_2019_C_40cm_scaffold_23_FINAL_IR_507	380645	380962	0.296	BLACK-SR-VP_26_10_2019_C_40cm_scaffold_23_FINAL_IR_507	105	0	o	Cytoplasmic							subfam1083			FALSE	FALSE	FALSE
507	Black	508	BLACK-SR-VP_26_10_2019_C_40cm_scaffold_23_FINAL_IR_508	381167	381628	0.34	BLACK-SR-VP_26_10_2019_C_40cm_scaffold_23_FINAL_IR_508	153	0	o	Cytoplasmic							subfam0642			FALSE	FALSE	TRUE
508	Black	509	BLACK-SR-VP_26_10_2019_C_40cm_scaffold_23_FINAL_IR_509	381642	382700	0.319	BLACK-SR-VP_26_10_2019_C_40cm_scaffold_23_FINAL_IR_509	352	0	o	Cytoplasmic							subfam0547			FALSE	FALSE	FALSE
509	Black	510	BLACK-SR-VP_26_10_2019_C_40cm_scaffold_23_FINAL_IR_510	382797	383063	0.386	BLACK-SR-VP_26_10_2019_C_40cm_scaffold_23_FINAL_IR_510	88	0	o	Cytoplasmic							subfam2069	PF11746.8	DUF3303	FALSE	FALSE	FALSE
510	Black	511	BLACK-SR-VP_26_10_2019_C_40cm_scaffold_23_FINAL_IR_511	383159	383614	0.362	BLACK-SR-VP_26_10_2019_C_40cm_scaffold_23_FINAL_IR_511	151	0	i	Cytoplasmic			PF02627	Carboxymuconolactone decarboxylase family	IPR003779	Carboxymuconolactone decarboxylase-like	subfam1473	PF04636.13	PA26	FALSE	FALSE	FALSE
511	Black	512	BLACK-SR-VP_26_10_2019_C_40cm_scaffold_23_FINAL_IR_512	383638	384036	0.381	BLACK-SR-VP_26_10_2019_C_40cm_scaffold_23_FINAL_IR_512	132	0	o	Unknown							subfam0892			FALSE	FALSE	FALSE
512	Black	513	BLACK-SR-VP_26_10_2019_C_40cm_scaffold_23_FINAL_IR_513	384046	384330	0.386	BLACK-SR-VP_26_10_2019_C_40cm_scaffold_23_FINAL_IR_513	94	0	o	Cytoplasmic			PF03992	Antibiotic biosynthesis monooxygenase	IPR007138	Antibiotic biosynthesis monooxygenase domain	subfam0408	PF12594.8	DUF3764	FALSE	FALSE	FALSE
513	Black	514	BLACK-SR-VP_26_10_2019_C_40cm_scaffold_23_FINAL_IR_514	384390	384902	0.394	BLACK-SR-VP_26_10_2019_C_40cm_scaffold_23_FINAL_IR_514	170	0	o	Cytoplasmic			PF00258	Flavodoxin	IPR008254	Flavodoxin/nitric oxide synthase	subfam1718	PF12641.7	Flavodoxin_3	FALSE	FALSE	FALSE
514	Black	515	BLACK-SR-VP_26_10_2019_C_40cm_scaffold_23_FINAL_IR_515	385036	385320	0.396	BLACK-SR-VP_26_10_2019_C_40cm_scaffold_23_FINAL_IR_515	94	0	o	Cytoplasmic			PF08734	GYD domain	IPR014845	Protein GYD/TTHA1554	subfam0062	PF08734.11	GYD	FALSE	FALSE	FALSE
515	Black	516	BLACK-SR-VP_26_10_2019_C_40cm_scaffold_23_FINAL_IR_516	385420	386535	0.391	BLACK-SR-VP_26_10_2019_C_40cm_scaffold_23_FINAL_IR_516	371	0	o	Cytoplasmic							subfam2598	PF09712.10|PF09712.10	PHA_synth_III_E PHA_synth_III_E	FALSE	FALSE	TRUE
516	Black	517	BLACK-SR-VP_26_10_2019_C_40cm_scaffold_23_FINAL_IR_517	386585	387154	0.282	BLACK-SR-VP_26_10_2019_C_40cm_scaffold_23_FINAL_IR_517	189	0	o	Cytoplasmic							subfam1556			FALSE	FALSE	FALSE
517	Black	518	BLACK-SR-VP_26_10_2019_C_40cm_scaffold_23_FINAL_IR_518	387177	387776	0.352	BLACK-SR-VP_26_10_2019_C_40cm_scaffold_23_FINAL_IR_518	199	0	o	Unknown			PF09920	Uncharacterized protein conserved in archaea (DUF2150)	IPR014518	Uncharacterised conserved protein UCP022079	subfam1935	PF09920.9	DUF2150	FALSE	FALSE	FALSE
518	Black	519	BLACK-SR-VP_26_10_2019_C_40cm_scaffold_23_FINAL_IR_519	387858	388274	0.343	BLACK-SR-VP_26_10_2019_C_40cm_scaffold_23_FINAL_IR_519	138	1	i7-26o	Cytoplasmic							subfam1995	PF12690.7	BsuPI	FALSE	FALSE	FALSE
519	Black	520	BLACK-SR-VP_26_10_2019_C_40cm_scaffold_23_FINAL_IR_520	388371	388535	0.376	BLACK-SR-VP_26_10_2019_C_40cm_scaffold_23_FINAL_IR_520	54	0	i	Cytoplasmic							subfam2126	PF14250.6	AbrB-like	FALSE	FALSE	FALSE
520	Black	521	BLACK-SR-VP_26_10_2019_C_40cm_scaffold_23_FINAL_IR_521	388891	389721	0.336	BLACK-SR-VP_26_10_2019_C_40cm_scaffold_23_FINAL_IR_521	276	0	o	Cytoplasmic	K15467	27-O-demethylrifamycin SV methyltransferase [EC:2.1.1.315]	PF13847	Methyltransferase domain	IPR025714	Methyltransferase domain	subfam2549	PF03492.15	Methyltransf_7	FALSE	FALSE	FALSE
521	Black	522	BLACK-SR-VP_26_10_2019_C_40cm_scaffold_23_FINAL_IR_522	389883	390455	0.323	BLACK-SR-VP_26_10_2019_C_40cm_scaffold_23_FINAL_IR_522	190	0	o	Cytoplasmic			PF08423	Rad51	IPR013632	DNA recombination and repair protein Rad51-like, C-terminal	subfam1382	PF08423.11	Rad51	FALSE	FALSE	FALSE
522	Black	523	BLACK-SR-VP_26_10_2019_C_40cm_scaffold_23_FINAL_IR_523	390715	392943	0.323	BLACK-SR-VP_26_10_2019_C_40cm_scaffold_23_FINAL_IR_523	742	0	o	Cytoplasmic			PF03104|PF00136	DNA polymerase family B, exonuclease domain|DNA polymerase family B	IPR006133|IPR006134	DNA-directed DNA polymerase, family B, exonuclease domain|DNA-directed DNA polymerase, family B, multifunctional domain	subfam0942	PF03104.19|PF00136.21	DNA_pol_B_exo1 DNA_pol_B	FALSE	FALSE	TRUE
523	Black	524	BLACK-SR-VP_26_10_2019_C_40cm_scaffold_23_FINAL_IR_524	393271	394731	0.281	BLACK-SR-VP_26_10_2019_C_40cm_scaffold_23_FINAL_IR_524	486	0	o	Cytoplasmic	K01586	diaminopimelate decarboxylase [EC:4.1.1.20]	PF02784|PF00278	Pyridoxal-dependent decarboxylase, pyridoxal binding domain|Pyridoxal-dependent decarboxylase, C-terminal sheet domain	IPR022644|IPR022643	Orn/DAP/Arg decarboxylase 2, N-terminal|Orn/DAP/Arg decarboxylase 2, C-terminal	subfam0054	PF00278.22	Orn_DAP_Arg_deC	FALSE	FALSE	FALSE
524	Black	525	BLACK-SR-VP_26_10_2019_C_40cm_scaffold_23_FINAL_IR_525	394759	394971	0.315	BLACK-SR-VP_26_10_2019_C_40cm_scaffold_23_FINAL_IR_525	70	0	i	Unknown										FALSE	FALSE	FALSE
525	Black	526	BLACK-SR-VP_26_10_2019_C_40cm_scaffold_23_FINAL_IR_526	395032	395535	0.355	BLACK-SR-VP_26_10_2019_C_40cm_scaffold_23_FINAL_IR_526	167	0	o	Cytoplasmic			PF00173	Cytochrome b5-like Heme/Steroid binding domain	IPR001199	Cytochrome b5-like heme/steroid binding domain	subfam0532	PF00173.28	Cyt-b5	FALSE	FALSE	FALSE
526	Black	527	BLACK-SR-VP_26_10_2019_C_40cm_scaffold_23_FINAL_IR_527	395582	395794	0.376	BLACK-SR-VP_26_10_2019_C_40cm_scaffold_23_FINAL_IR_527	70	0	i	Cytoplasmic	K17048	ethylbenzene hydroxylase subunit beta	PF13237	4Fe-4S dicluster domain	IPR017896	4Fe-4S ferredoxin-type, iron-sulphur binding domain	subfam1024	PF12837.7|PF17179.4	Fer4_6 Fer4_22	FALSE	FALSE	FALSE
527	Black	528	BLACK-SR-VP_26_10_2019_C_40cm_scaffold_23_FINAL_IR_528	395858	396802	0.329	BLACK-SR-VP_26_10_2019_C_40cm_scaffold_23_FINAL_IR_528	314	1	o273-295i	Cytoplasmic			PF13263|PF02811	PHP-associated|PHP domain	-|IPR004013	-|PHP domain	subfam1263	PF12228.8	DUF3604	FALSE	FALSE	FALSE
528	Black	529	BLACK-SR-VP_26_10_2019_C_40cm_scaffold_23_FINAL_IR_529	396837	397100	0.333	BLACK-SR-VP_26_10_2019_C_40cm_scaffold_23_FINAL_IR_529	87	3	o4-21i33-55o59-81i	CytoplasmicMembrane	K15383	MtN3 and saliva related transmembrane protein	PF03083	Sugar efflux transporter for intercellular exchange	IPR004316	SWEET sugar transporter	subfam1368	PF07578.11	LAB_N	FALSE	FALSE	FALSE
529	Black	530	BLACK-SR-VP_26_10_2019_C_40cm_scaffold_23_FINAL_IR_530	397125	399917	0.414	BLACK-SR-VP_26_10_2019_C_40cm_scaffold_23_FINAL_IR_530	930	0	o	Cytoplasmic	K01681	aconitate hydratase [EC:4.2.1.3]	PF00694|PF00330	Aconitase C-terminal domain|Aconitase family (aconitate hydratase)	IPR000573|IPR001030	Aconitase A/isopropylmalate dehydratase small subunit, swivel domain|Aconitase/3-isopropylmalate dehydratase large subunit, alpha/beta/alpha domain	subfam0186	PF00330.20|PF06434.13	Aconitase Aconitase_2_N	FALSE	FALSE	FALSE
530	Black	531	BLACK-SR-VP_26_10_2019_C_40cm_scaffold_23_FINAL_IR_531	400028	401215	0.399	BLACK-SR-VP_26_10_2019_C_40cm_scaffold_23_FINAL_IR_531	395	0	o	Cytoplasmic	K01647	citrate synthase [EC:2.3.3.1]	PF00285	Citrate synthase, C-terminal domain	IPR002020	Citrate synthase	subfam0598	PF00285.21	Citrate_synt	FALSE	FALSE	FALSE
531	Black	532	BLACK-SR-VP_26_10_2019_C_40cm_scaffold_23_FINAL_IR_532	401247	401522	0.351	BLACK-SR-VP_26_10_2019_C_40cm_scaffold_23_FINAL_IR_532	91	0	o	Unknown	K03116	sec-independent protein translocase protein TatA	PF02416	mttA/Hcf106 family	IPR003369	Sec-independent protein translocase protein TatA/B/E	subfam1285	PF02416.16	TatA_B_E	FALSE	FALSE	FALSE
532	Black	533	BLACK-SR-VP_26_10_2019_C_40cm_scaffold_23_FINAL_IR_533	401726	402055	0.279	BLACK-SR-VP_26_10_2019_C_40cm_scaffold_23_FINAL_IR_533	109	0	o	Cytoplasmic							subfam0944			FALSE	FALSE	FALSE
533	Black	534	BLACK-SR-VP_26_10_2019_C_40cm_scaffold_23_FINAL_IR_534	402212	403294	0.289	BLACK-SR-VP_26_10_2019_C_40cm_scaffold_23_FINAL_IR_534	360	0	o	Cytoplasmic							subfam2301			FALSE	FALSE	FALSE
534	Black	535	BLACK-SR-VP_26_10_2019_C_40cm_scaffold_23_FINAL_IR_535	403327	403629	0.271	BLACK-SR-VP_26_10_2019_C_40cm_scaffold_23_FINAL_IR_535	100	0	o	Cytoplasmic							subfam0593			FALSE	FALSE	FALSE
535	Black	536	BLACK-SR-VP_26_10_2019_C_40cm_scaffold_23_FINAL_IR_536	404057	404269	0.38	BLACK-SR-VP_26_10_2019_C_40cm_scaffold_23_FINAL_IR_536	70	0	i	Cytoplasmic	K17048	ethylbenzene hydroxylase subunit beta	PF13237	4Fe-4S dicluster domain	IPR017896	4Fe-4S ferredoxin-type, iron-sulphur binding domain	subfam1024	PF12837.7|PF17179.4	Fer4_6 Fer4_22	FALSE	FALSE	FALSE
536	Black	537	BLACK-SR-VP_26_10_2019_C_40cm_scaffold_23_FINAL_IR_537	404326	404505	0.356	BLACK-SR-VP_26_10_2019_C_40cm_scaffold_23_FINAL_IR_537	59	0	o	Cytoplasmic							subfam2126	PF14250.6	AbrB-like	FALSE	FALSE	FALSE
537	Black	538	BLACK-SR-VP_26_10_2019_C_40cm_scaffold_23_FINAL_IR_538	404831	405499	0.375	BLACK-SR-VP_26_10_2019_C_40cm_scaffold_23_FINAL_IR_538	222	0	o	Cytoplasmic			PF01077|PF03460	Nitrite and sulphite reductase 4Fe-4S domain|Nitrite/Sulfite reductase ferredoxin-like half domain	IPR006067|IPR005117	Nitrite/sulphite reductase 4Fe-4S domain|Nitrite/Sulfite reductase ferredoxin-like domain	subfam1197	PF03460.17|PF01077.22	NIR_SIR_ferr NIR_SIR	FALSE	FALSE	FALSE
538	Black	539	BLACK-SR-VP_26_10_2019_C_40cm_scaffold_23_FINAL_IR_539	405774	406292	0.343	BLACK-SR-VP_26_10_2019_C_40cm_scaffold_23_FINAL_IR_539	172	0	o	Cytoplasmic	K15057	nitrobenzene nitroreductase [EC:1.7.1.16]	PF00881	Nitroreductase family	IPR029479	Nitroreductase	subfam0979	PF14512.6	TM1586_NiRdase	FALSE	FALSE	FALSE
539	Black	540	BLACK-SR-VP_26_10_2019_C_40cm_scaffold_23_FINAL_IR_540	406388	406618	0.294	BLACK-SR-VP_26_10_2019_C_40cm_scaffold_23_FINAL_IR_540	76	0	i	Unknown							subfam1693			FALSE	FALSE	FALSE
540	Black	541	BLACK-SR-VP_26_10_2019_C_40cm_scaffold_23_FINAL_IR_541	406631	406849	0.256	BLACK-SR-VP_26_10_2019_C_40cm_scaffold_23_FINAL_IR_541	72	0	i	Cytoplasmic							subfam2095			FALSE	FALSE	FALSE
541	Black	542	BLACK-SR-VP_26_10_2019_C_40cm_scaffold_23_FINAL_IR_542	406932	407546	0.35	BLACK-SR-VP_26_10_2019_C_40cm_scaffold_23_FINAL_IR_542	204	0	o	Cytoplasmic			PF02589	LUD domain	IPR003741	LUD domain	subfam0491	PF02589.15	LUD_dom	FALSE	FALSE	FALSE
542	Black	543	BLACK-SR-VP_26_10_2019_C_40cm_scaffold_23_FINAL_IR_543	407582	407938	0.328	BLACK-SR-VP_26_10_2019_C_40cm_scaffold_23_FINAL_IR_543	118	0	o	Cytoplasmic							subfam0467			FALSE	FALSE	FALSE
543	Black	544	BLACK-SR-VP_26_10_2019_C_40cm_scaffold_23_FINAL_IR_544	407982	408293	0.292	BLACK-SR-VP_26_10_2019_C_40cm_scaffold_23_FINAL_IR_544	103	0	i	Cytoplasmic							subfam0692			FALSE	FALSE	TRUE
544	Black	545	BLACK-SR-VP_26_10_2019_C_40cm_scaffold_23_FINAL_IR_545	408431	408964	0.311	BLACK-SR-VP_26_10_2019_C_40cm_scaffold_23_FINAL_IR_545	177	0	o	Cytoplasmic							subfam1506	PF12770.7	CHAT	FALSE	FALSE	FALSE
545	Black	546	BLACK-SR-VP_26_10_2019_C_40cm_scaffold_23_FINAL_IR_546	409082	409576	0.331	BLACK-SR-VP_26_10_2019_C_40cm_scaffold_23_FINAL_IR_546	164	0	o	Cytoplasmic	K15057	nitrobenzene nitroreductase [EC:1.7.1.16]	PF14512|PF00881	Putative TM nitroreductase|Nitroreductase family	IPR029478|IPR029479	Putative nitroreductase TM1586|Nitroreductase	subfam0979	PF14512.6	TM1586_NiRdase	FALSE	FALSE	FALSE
546	Black	547	BLACK-SR-VP_26_10_2019_C_40cm_scaffold_23_FINAL_IR_547	409667	409930	0.352	BLACK-SR-VP_26_10_2019_C_40cm_scaffold_23_FINAL_IR_547	87	0	o	Cytoplasmic							subfam1429	PF11746.8	DUF3303	FALSE	FALSE	FALSE
547	Black	548	BLACK-SR-VP_26_10_2019_C_40cm_scaffold_23_FINAL_IR_548	410058	410456	0.311	BLACK-SR-VP_26_10_2019_C_40cm_scaffold_23_FINAL_IR_548	132	1	i35-54o	Unknown			PF13240|PF08308	zinc-ribbon domain|PEGA domain	IPR026870|IPR013229	Zinc-ribbon domain|PEGA	subfam2137	PF09889.9|PF08308.11	DUF2116 PEGA	FALSE	FALSE	FALSE
548	Black	549	BLACK-SR-VP_26_10_2019_C_40cm_scaffold_23_FINAL_IR_549	410497	410949	0.269	BLACK-SR-VP_26_10_2019_C_40cm_scaffold_23_FINAL_IR_549	150	0	o	Cytoplasmic			PF13240	zinc-ribbon domain	IPR026870	Zinc-ribbon domain	subfam1539	PF05491.13|PF11023.8	RuvB_C DUF2614	FALSE	FALSE	FALSE
549	Black	550	BLACK-SR-VP_26_10_2019_C_40cm_scaffold_23_FINAL_IR_550	410988	411851	0.344	BLACK-SR-VP_26_10_2019_C_40cm_scaffold_23_FINAL_IR_550	287	1	i5-24o	Cytoplasmic							subfam0094	PF12690.7	BsuPI	FALSE	FALSE	FALSE
550	Black	551	BLACK-SR-VP_26_10_2019_C_40cm_scaffold_23_FINAL_IR_551	412151	412567	0.302	BLACK-SR-VP_26_10_2019_C_40cm_scaffold_23_FINAL_IR_551	138	0	o	Cytoplasmic	K19279	aminoglycoside 9-adenylyltransferase [EC:2.7.7.-]	PF01909	Nucleotidyltransferase domain	IPR002934	Polymerase, nucleotidyl transferase domain	subfam0398	PF04439.12	Adenyl_transf	FALSE	FALSE	FALSE
551	Black	552	BLACK-SR-VP_26_10_2019_C_40cm_scaffold_23_FINAL_IR_552	413046	413585	0.404	BLACK-SR-VP_26_10_2019_C_40cm_scaffold_23_FINAL_IR_552	179	0	o	Cytoplasmic	K20431	2-epi-5-epi-valiolone epimerase [EC:5.1.3.33]	PF02441	Flavoprotein	IPR003382	Flavoprotein	subfam1014	PF02441.19	Flavoprotein	FALSE	FALSE	FALSE
552	Black	553	BLACK-SR-VP_26_10_2019_C_40cm_scaffold_23_FINAL_IR_553	413642	414778	0.358	BLACK-SR-VP_26_10_2019_C_40cm_scaffold_23_FINAL_IR_553	378	0	o	Cytoplasmic	K01867	tryptophanyl-tRNA synthetase [EC:6.1.1.2]	PF00579	tRNA synthetases class I (W and Y)	IPR002305	Aminoacyl-tRNA synthetase, class Ic	subfam1120	PF00579.25	tRNA-synt_1b	FALSE	FALSE	FALSE
553	Black	554	BLACK-SR-VP_26_10_2019_C_40cm_scaffold_23_FINAL_IR_554	414963	415487	0.293	BLACK-SR-VP_26_10_2019_C_40cm_scaffold_23_FINAL_IR_554	174	0	o	Cytoplasmic							subfam1514			FALSE	FALSE	FALSE
554	Black	555	BLACK-SR-VP_26_10_2019_C_40cm_scaffold_23_FINAL_IR_555	415567	415872	0.294	BLACK-SR-VP_26_10_2019_C_40cm_scaffold_23_FINAL_IR_555	101	0	o	Cytoplasmic							subfam1958			FALSE	FALSE	FALSE
555	Black	556	BLACK-SR-VP_26_10_2019_C_40cm_scaffold_23_FINAL_IR_556	415923	416351	0.312	BLACK-SR-VP_26_10_2019_C_40cm_scaffold_23_FINAL_IR_556	142	0	o	Unknown			PF04343	Protein of unknown function, DUF488	IPR007438	Protein of unknown function DUF488	subfam1216	PF04343.13	DUF488	FALSE	FALSE	FALSE
556	Black	557	BLACK-SR-VP_26_10_2019_C_40cm_scaffold_23_FINAL_IR_557	416388	416702	0.349	BLACK-SR-VP_26_10_2019_C_40cm_scaffold_23_FINAL_IR_557	104	0	o	Cytoplasmic							subfam0390			FALSE	FALSE	FALSE
557	Black	558	BLACK-SR-VP_26_10_2019_C_40cm_scaffold_23_FINAL_IR_558	416834	417463	0.37	BLACK-SR-VP_26_10_2019_C_40cm_scaffold_23_FINAL_IR_558	209	0	o	Cytoplasmic	K07220	uncharacterized protein	PF01865	Protein of unknown function DUF47	IPR018445	Putative phosphate transport regulator	subfam0728	PF01865.16	PhoU_div	FALSE	FALSE	FALSE
558	Black	559	BLACK-SR-VP_26_10_2019_C_40cm_scaffold_23_FINAL_IR_559	417636	417878	0.3	BLACK-SR-VP_26_10_2019_C_40cm_scaffold_23_FINAL_IR_559	80	0	o	Cytoplasmic							subfam0407			FALSE	FALSE	FALSE
559	Black	560	BLACK-SR-VP_26_10_2019_C_40cm_scaffold_23_FINAL_IR_560	417907	418110	0.265	BLACK-SR-VP_26_10_2019_C_40cm_scaffold_23_FINAL_IR_560	67	0	i	Cytoplasmic							subfam2463			FALSE	FALSE	FALSE
560	Black	561	BLACK-SR-VP_26_10_2019_C_40cm_scaffold_23_FINAL_IR_561	418154	418477	0.281	BLACK-SR-VP_26_10_2019_C_40cm_scaffold_23_FINAL_IR_561	107	0	o	Cytoplasmic							subfam1939			FALSE	FALSE	FALSE
561	Black	562	BLACK-SR-VP_26_10_2019_C_40cm_scaffold_23_FINAL_IR_562	418542	419201	0.291	BLACK-SR-VP_26_10_2019_C_40cm_scaffold_23_FINAL_IR_562	219	0	o	Cytoplasmic			PF08241	Methyltransferase domain	IPR013216	Methyltransferase type 11	subfam2378	PF03269.14	DUF268	FALSE	FALSE	FALSE
562	Black	563	BLACK-SR-VP_26_10_2019_C_40cm_scaffold_23_FINAL_IR_563	419713	420585	0.278	BLACK-SR-VP_26_10_2019_C_40cm_scaffold_23_FINAL_IR_563	290	0	o	Cytoplasmic							subfam1110			FALSE	FALSE	FALSE
563	Black	564	BLACK-SR-VP_26_10_2019_C_40cm_scaffold_23_FINAL_IR_564	420811	421239	0.305	BLACK-SR-VP_26_10_2019_C_40cm_scaffold_23_FINAL_IR_564	142	0	o	Cytoplasmic	K06940	uncharacterized protein	PF03692	Putative zinc- or iron-chelating domain	IPR005358	Putative zinc- or iron-chelating domain containing protein	subfam0202	PF03692.15	CxxCxxCC	FALSE	FALSE	TRUE
564	Black	565	BLACK-SR-VP_26_10_2019_C_40cm_scaffold_23_FINAL_IR_565	421255	421488	0.274	BLACK-SR-VP_26_10_2019_C_40cm_scaffold_23_FINAL_IR_565	77	0	o	Cytoplasmic							subfam1873			FALSE	FALSE	FALSE
565	Black	566	BLACK-SR-VP_26_10_2019_C_40cm_scaffold_23_FINAL_IR_566	421653	422024	0.28	BLACK-SR-VP_26_10_2019_C_40cm_scaffold_23_FINAL_IR_566	123	0	o	Cytoplasmic							subfam0182			FALSE	FALSE	FALSE
566	Black	567	BLACK-SR-VP_26_10_2019_C_40cm_scaffold_23_FINAL_IR_567	422021	422344	0.287	BLACK-SR-VP_26_10_2019_C_40cm_scaffold_23_FINAL_IR_567	107	0	i	Cytoplasmic							subfam0222			FALSE	FALSE	FALSE
567	Black	568	BLACK-SR-VP_26_10_2019_C_40cm_scaffold_23_FINAL_IR_568	422488	422808	0.399	BLACK-SR-VP_26_10_2019_C_40cm_scaffold_23_FINAL_IR_568	106	0	i	Cytoplasmic	K06875	programmed cell death protein 5	PF01984	Double-stranded DNA-binding domain	IPR002836	PDCD5-like	subfam0472	PF01984.20	dsDNA_bind	FALSE	FALSE	FALSE
568	Black	569	BLACK-SR-VP_26_10_2019_C_40cm_scaffold_23_FINAL_IR_569	422882	424138	0.327	BLACK-SR-VP_26_10_2019_C_40cm_scaffold_23_FINAL_IR_569	418	0	o	Unknown							subfam0750			FALSE	FALSE	FALSE
569	Black	570	BLACK-SR-VP_26_10_2019_C_40cm_scaffold_23_FINAL_IR_570	424341	424619	0.297	BLACK-SR-VP_26_10_2019_C_40cm_scaffold_23_FINAL_IR_570	92	0	o	Cytoplasmic							subfam2384			FALSE	FALSE	FALSE
570	Black	571	BLACK-SR-VP_26_10_2019_C_40cm_scaffold_23_FINAL_IR_571	424777	425121	0.322	BLACK-SR-VP_26_10_2019_C_40cm_scaffold_23_FINAL_IR_571	114	0	o	Unknown										FALSE	FALSE	FALSE
571	Black	572	BLACK-SR-VP_26_10_2019_C_40cm_scaffold_23_FINAL_IR_572	425156	425284	0.38	BLACK-SR-VP_26_10_2019_C_40cm_scaffold_23_FINAL_IR_572	42	0	i	Cytoplasmic							subfam1694	PF03811.13	Zn_Tnp_IS1	FALSE	FALSE	FALSE
572	Black	573	BLACK-SR-VP_26_10_2019_C_40cm_scaffold_23_FINAL_IR_573	425328	425801	0.266	BLACK-SR-VP_26_10_2019_C_40cm_scaffold_23_FINAL_IR_573	157	2	i9-26o96-118i	CytoplasmicMembrane	K07038	inner membrane protein	PF09988	Uncharacterized metal-binding protein (DUF2227)	IPR019250	Protein of unknown function DUF2227, metal-binding	subfam1521	PF09988.9	DUF2227	FALSE	FALSE	FALSE
573	Black	574	BLACK-SR-VP_26_10_2019_C_40cm_scaffold_23_FINAL_IR_574	425889	427256	0.28	BLACK-SR-VP_26_10_2019_C_40cm_scaffold_23_FINAL_IR_574	455	6	o15-37i58-80o90-109i114-128o143-160i173-195o	CytoplasmicMembrane							subfam0551	PF04317.12|PF00503.20	DUF463 G-alpha	FALSE	FALSE	FALSE
574	Black	575	BLACK-SR-VP_26_10_2019_C_40cm_scaffold_23_FINAL_IR_575	427253	428350	0.253	BLACK-SR-VP_26_10_2019_C_40cm_scaffold_23_FINAL_IR_575	365	1	i323-345o	Cytoplasmic										FALSE	FALSE	FALSE
575	Black	576	BLACK-SR-VP_26_10_2019_C_40cm_scaffold_23_FINAL_IR_576	428442	429548	0.336	BLACK-SR-VP_26_10_2019_C_40cm_scaffold_23_FINAL_IR_576	368	0	o	Cytoplasmic			PF11185	Protein of unknown function (DUF2971)	IPR021352	Protein of unknown function DUF2971				FALSE	FALSE	FALSE
576	Black	577	BLACK-SR-VP_26_10_2019_C_40cm_scaffold_23_FINAL_IR_577	429761	430345	0.318	BLACK-SR-VP_26_10_2019_C_40cm_scaffold_23_FINAL_IR_577	194	3	o10-31i134-156o171-188i	Unknown							subfam0001	PF08531.10	Bac_rhamnosid_N	FALSE	FALSE	FALSE
577	Black	578	BLACK-SR-VP_26_10_2019_C_40cm_scaffold_23_FINAL_IR_578	430830	431162	0.36	BLACK-SR-VP_26_10_2019_C_40cm_scaffold_23_FINAL_IR_578	110	0	o	Cytoplasmic	K03464	muconolactone D-isomerase [EC:5.3.3.4]	PF02426	Muconolactone delta-isomerase	IPR026029	Muconolactone isomerase domain	subfam1143	PF02426.16	MIase	FALSE	FALSE	FALSE
578	Black	579	BLACK-SR-VP_26_10_2019_C_40cm_scaffold_23_FINAL_IR_579	431355	431531	0.379	BLACK-SR-VP_26_10_2019_C_40cm_scaffold_23_FINAL_IR_579	58	0	o	Unknown										FALSE	FALSE	FALSE
579	Black	580	BLACK-SR-VP_26_10_2019_C_40cm_scaffold_23_FINAL_IR_580	431518	432588	0.343	BLACK-SR-VP_26_10_2019_C_40cm_scaffold_23_FINAL_IR_580	356	0	o	Cytoplasmic							subfam0187			FALSE	FALSE	FALSE
580	Black	581	BLACK-SR-VP_26_10_2019_C_40cm_scaffold_23_FINAL_IR_581	432875	433069	0.344	BLACK-SR-VP_26_10_2019_C_40cm_scaffold_23_FINAL_IR_581	64	0	i	Cytoplasmic							subfam0701	PF13453.6	zf-TFIIB	FALSE	FALSE	FALSE
581	Black	582	BLACK-SR-VP_26_10_2019_C_40cm_scaffold_23_FINAL_IR_582	433232	433414	0.322	BLACK-SR-VP_26_10_2019_C_40cm_scaffold_23_FINAL_IR_582	60	0	o	Unknown							subfam1648			FALSE	FALSE	FALSE
582	Black	583	BLACK-SR-VP_26_10_2019_C_40cm_scaffold_23_FINAL_IR_583	433466	434083	0.256	BLACK-SR-VP_26_10_2019_C_40cm_scaffold_23_FINAL_IR_583	205	0	o	Cytoplasmic							subfam1232			FALSE	FALSE	FALSE
583	Black	584	BLACK-SR-VP_26_10_2019_C_40cm_scaffold_23_FINAL_IR_584	434467	434637	0.357	BLACK-SR-VP_26_10_2019_C_40cm_scaffold_23_FINAL_IR_584	56	0	i	Unknown										FALSE	FALSE	FALSE
584	Black	585	BLACK-SR-VP_26_10_2019_C_40cm_scaffold_23_FINAL_IR_585	434940	435305	0.314	BLACK-SR-VP_26_10_2019_C_40cm_scaffold_23_FINAL_IR_585	121	0	i	Cytoplasmic			PF09643	YopX protein	IPR019096	YopX protein	subfam0784	PF09643.10	YopX	FALSE	FALSE	FALSE
585	Black	586	BLACK-SR-VP_26_10_2019_C_40cm_scaffold_23_FINAL_IR_586	435337	435546	0.305	BLACK-SR-VP_26_10_2019_C_40cm_scaffold_23_FINAL_IR_586	69	0	o	Cytoplasmic							subfam0467			FALSE	FALSE	FALSE
586	Black	587	BLACK-SR-VP_26_10_2019_C_40cm_scaffold_23_FINAL_IR_587	435746	436021	0.435	BLACK-SR-VP_26_10_2019_C_40cm_scaffold_23_FINAL_IR_587	91	0	o	Cytoplasmic							subfam0008			FALSE	FALSE	FALSE
587	Black	588	BLACK-SR-VP_26_10_2019_C_40cm_scaffold_23_FINAL_IR_588	436145	437776	0.356	BLACK-SR-VP_26_10_2019_C_40cm_scaffold_23_FINAL_IR_588	543	0	o	Cytoplasmic	K22447	archaeal chaperonin	PF00118	TCP-1/cpn60 chaperonin family	IPR002423	Chaperonin Cpn60/TCP-1 family	subfam2477	PF00118.24	Cpn60_TCP1	FALSE	FALSE	FALSE
588	Black	589	BLACK-SR-VP_26_10_2019_C_40cm_scaffold_23_FINAL_IR_589	438770	439561	0.473	BLACK-SR-VP_26_10_2019_C_40cm_scaffold_23_FINAL_IR_589	263	0	o	Cytoplasmic	K21610	Ni-sirohydrochlorin a,c-diamide reductive cyclase subunit CfbC [EC:6.3.3.7]	PF00142	4Fe-4S iron sulfur cluster binding proteins, NifH/frxC family	IPR000392	NifH/frxC family	subfam0546	PF00142.18	Fer4_NifH	FALSE	FALSE	FALSE
589	Black	590	BLACK-SR-VP_26_10_2019_C_40cm_scaffold_23_FINAL_IR_590	439585	441039	0.456	BLACK-SR-VP_26_10_2019_C_40cm_scaffold_23_FINAL_IR_590	484	0	o	Cytoplasmic	K22012	Ni-sirohydrochlorin a,c-diamide synthase [EC:6.3.5.12]	PF01656|PF07685	CobQ/CobB/MinD/ParA nucleotide binding domain|CobB/CobQ-like glutamine amidotransferase domain	IPR002586|IPR011698	CobQ/CobB/MinD/ParA nucleotide binding domain|CobB/CobQ-like glutamine amidotransferase	subfam0533	PF07755.11|PF07685.14	DUF1611 GATase_3	FALSE	FALSE	FALSE
590	Black	591	BLACK-SR-VP_26_10_2019_C_40cm_scaffold_23_FINAL_IR_591	441285	441974	0.354	BLACK-SR-VP_26_10_2019_C_40cm_scaffold_23_FINAL_IR_591	229	0	o	Cytoplasmic	K15467	27-O-demethylrifamycin SV methyltransferase [EC:2.1.1.315]	PF08241	Methyltransferase domain	IPR013216	Methyltransferase type 11	subfam2549	PF03492.15	Methyltransf_7	FALSE	FALSE	FALSE
591	Black	592	BLACK-SR-VP_26_10_2019_C_40cm_scaffold_23_FINAL_IR_592	441986	442234	0.289	BLACK-SR-VP_26_10_2019_C_40cm_scaffold_23_FINAL_IR_592	82	0	i	Cytoplasmic							subfam1969			FALSE	FALSE	FALSE
592	Black	593	BLACK-SR-VP_26_10_2019_C_40cm_scaffold_23_FINAL_IR_593	442412	442558	0.293	BLACK-SR-VP_26_10_2019_C_40cm_scaffold_23_FINAL_IR_593	48	0	o	Cytoplasmic							subfam1015			FALSE	FALSE	FALSE
593	Black	594	BLACK-SR-VP_26_10_2019_C_40cm_scaffold_23_FINAL_IR_594	442740	444206	0.294	BLACK-SR-VP_26_10_2019_C_40cm_scaffold_23_FINAL_IR_594	488	0	o	Cytoplasmic							subfam0843			FALSE	FALSE	FALSE
594	Black	595	BLACK-SR-VP_26_10_2019_C_40cm_scaffold_23_FINAL_IR_595	444616	446010	0.265	BLACK-SR-VP_26_10_2019_C_40cm_scaffold_23_FINAL_IR_595	464	0	o	Cytoplasmic							subfam0843			FALSE	FALSE	FALSE
595	Black	596	BLACK-SR-VP_26_10_2019_C_40cm_scaffold_23_FINAL_IR_596	446093	446323	0.42	BLACK-SR-VP_26_10_2019_C_40cm_scaffold_23_FINAL_IR_596	76	2	i7-29o52-74i	CytoplasmicMembrane	K02124	V/A-type H+/Na+-transporting ATPase subunit K	PF00137	ATP synthase subunit C	IPR002379	V-ATPase proteolipid subunit C-like domain	subfam1325	PF00137.21	ATP-synt_C	FALSE	FALSE	FALSE
596	Black	597	BLACK-SR-VP_26_10_2019_C_40cm_scaffold_23_FINAL_IR_597	446336	446452	0.393	BLACK-SR-VP_26_10_2019_C_40cm_scaffold_23_FINAL_IR_597	38	1	o5-27i	CytoplasmicMembrane										FALSE	FALSE	FALSE
597	Black	598	BLACK-SR-VP_26_10_2019_C_40cm_scaffold_23_FINAL_IR_598	447092	447607	0.291	BLACK-SR-VP_26_10_2019_C_40cm_scaffold_23_FINAL_IR_598	171	0	o	Cytoplasmic							subfam1054			FALSE	FALSE	FALSE
598	Black	599	BLACK-SR-VP_26_10_2019_C_40cm_scaffold_23_FINAL_IR_599	447601	447750	0.313	BLACK-SR-VP_26_10_2019_C_40cm_scaffold_23_FINAL_IR_599	49	0	o	Cytoplasmic										FALSE	FALSE	FALSE
599	Black	600	BLACK-SR-VP_26_10_2019_C_40cm_scaffold_23_FINAL_IR_600	447828	448643	0.299	BLACK-SR-VP_26_10_2019_C_40cm_scaffold_23_FINAL_IR_600	271	0	o	Cytoplasmic	K07502	uncharacterized protein	PF13482	RNase_H superfamily	IPR038720	YprB, ribonuclease H-like domain	subfam2525	PF10108.9	DNA_pol_B_exo2	FALSE	FALSE	FALSE
600	Black	601	BLACK-SR-VP_26_10_2019_C_40cm_scaffold_23_FINAL_IR_601	448759	449136	0.294	BLACK-SR-VP_26_10_2019_C_40cm_scaffold_23_FINAL_IR_601	125	0	o	Cytoplasmic							subfam1237			FALSE	FALSE	FALSE
601	Black	602	BLACK-SR-VP_26_10_2019_C_40cm_scaffold_23_FINAL_IR_602	449431	449610	0.339	BLACK-SR-VP_26_10_2019_C_40cm_scaffold_23_FINAL_IR_602	59	0	o	Cytoplasmic							subfam1198			FALSE	FALSE	FALSE
602	Black	603	BLACK-SR-VP_26_10_2019_C_40cm_scaffold_23_FINAL_IR_603	449967	451106	0.338	BLACK-SR-VP_26_10_2019_C_40cm_scaffold_23_FINAL_IR_603	379	0	o	Unknown			PF04055|PF13186|PF13353	Radical SAM superfamily|Iron-sulfur cluster-binding domain|4Fe-4S single cluster domain	IPR007197|IPR023885|-	Radical SAM|4Fe4S-binding SPASM domain|-	subfam0304	PF04055.21|PF11946.8	Radical_SAM DUF3463	FALSE	FALSE	FALSE
603	Black	604	BLACK-SR-VP_26_10_2019_C_40cm_scaffold_23_FINAL_IR_604	451180	451599	0.333	BLACK-SR-VP_26_10_2019_C_40cm_scaffold_23_FINAL_IR_604	139	0	o	Cytoplasmic							subfam2302			FALSE	FALSE	FALSE
604	Black	605	BLACK-SR-VP_26_10_2019_C_40cm_scaffold_23_FINAL_IR_605	451719	452408	0.271	BLACK-SR-VP_26_10_2019_C_40cm_scaffold_23_FINAL_IR_605	229	2	i12-29o137-159i	Unknown							subfam2358			FALSE	FALSE	FALSE
605	Black	606	BLACK-SR-VP_26_10_2019_C_40cm_scaffold_23_FINAL_IR_606	452568	453098	0.42	BLACK-SR-VP_26_10_2019_C_40cm_scaffold_23_FINAL_IR_606	176	0	o	Cytoplasmic			PF08327	Activator of Hsp90 ATPase homolog 1-like protein	IPR013538	Activator of Hsp90 ATPase homologue 1-like	subfam1953	PF08327.11	AHSA1	FALSE	FALSE	FALSE
606	Black	607	BLACK-SR-VP_26_10_2019_C_40cm_scaffold_23_FINAL_IR_607	453121	453711	0.369	BLACK-SR-VP_26_10_2019_C_40cm_scaffold_23_FINAL_IR_607	196	0	o	Cytoplasmic	K04564	superoxide dismutase, Fe-Mn family [EC:1.15.1.1]	PF02777	Iron/manganese superoxide dismutases, C-terminal domain	IPR019832	Manganese/iron superoxide dismutase, C-terminal	subfam1297	PF00081.22|PF02777.18	Sod_Fe_N Sod_Fe_C	FALSE	FALSE	FALSE
607	Black	608	BLACK-SR-VP_26_10_2019_C_40cm_scaffold_23_FINAL_IR_608	453831	454772	0.375	BLACK-SR-VP_26_10_2019_C_40cm_scaffold_23_FINAL_IR_608	313	7	i38-55o59-81i108-130o145-162i215-237o252-274i286-308o	CytoplasmicMembrane							subfam0693	PF03824.16	NicO	FALSE	FALSE	FALSE
608	Black	609	BLACK-SR-VP_26_10_2019_C_40cm_scaffold_23_FINAL_IR_609	454829	454987	0.333	BLACK-SR-VP_26_10_2019_C_40cm_scaffold_23_FINAL_IR_609	52	0	o	Unknown							subfam0002			FALSE	FALSE	FALSE
609	Black	610	BLACK-SR-VP_26_10_2019_C_40cm_scaffold_23_FINAL_IR_610	455078	455407	0.318	BLACK-SR-VP_26_10_2019_C_40cm_scaffold_23_FINAL_IR_610	109	0	o	Unknown			PF03819	MazG nucleotide pyrophosphohydrolase domain	IPR004518	NTP pyrophosphohydrolase MazG, putative catalytic core	subfam0044	PF12643.7	MazG-like	FALSE	FALSE	FALSE
610	Black	611	BLACK-SR-VP_26_10_2019_C_40cm_scaffold_23_FINAL_IR_611	455687	456430	0.363	BLACK-SR-VP_26_10_2019_C_40cm_scaffold_23_FINAL_IR_611	247	2	o10-29i36-58o	CytoplasmicMembrane							subfam1032			FALSE	FALSE	FALSE
611	Black	612	BLACK-SR-VP_26_10_2019_C_40cm_scaffold_23_FINAL_IR_612	456523	456846	0.312	BLACK-SR-VP_26_10_2019_C_40cm_scaffold_23_FINAL_IR_612	107	1	i82-101o	Cytoplasmic							subfam2553	PF05957.13	DUF883	FALSE	FALSE	FALSE
612	Black	613	BLACK-SR-VP_26_10_2019_C_40cm_scaffold_23_FINAL_IR_613	456876	457160	0.34	BLACK-SR-VP_26_10_2019_C_40cm_scaffold_23_FINAL_IR_613	94	2	i38-60o70-92i	CytoplasmicMembrane							subfam1214			FALSE	FALSE	FALSE
613	Black	614	BLACK-SR-VP_26_10_2019_C_40cm_scaffold_23_FINAL_IR_614	457262	457714	0.313	BLACK-SR-VP_26_10_2019_C_40cm_scaffold_23_FINAL_IR_614	150	0	o	Cytoplasmic							subfam2075	PF06189.12	5-nucleotidase	FALSE	FALSE	TRUE
614	Black	615	BLACK-SR-VP_26_10_2019_C_40cm_scaffold_23_FINAL_IR_615	457784	458125	0.313	BLACK-SR-VP_26_10_2019_C_40cm_scaffold_23_FINAL_IR_615	113	0	o	Cytoplasmic							subfam0208			FALSE	FALSE	FALSE
615	Black	616	BLACK-SR-VP_26_10_2019_C_40cm_scaffold_23_FINAL_IR_616	458333	460240	0.299	BLACK-SR-VP_26_10_2019_C_40cm_scaffold_23_FINAL_IR_616	635	0	o	Cytoplasmic			PF04851	Type III restriction enzyme, res subunit	IPR006935	Helicase/UvrB, N-terminal	subfam2386	PF18766.1|PF06733.15	SWI2_SNF2 DEAD_2	FALSE	FALSE	FALSE
616	Black	617	BLACK-SR-VP_26_10_2019_C_40cm_scaffold_23_FINAL_IR_617	460382	460642	0.314	BLACK-SR-VP_26_10_2019_C_40cm_scaffold_23_FINAL_IR_617	86	0	i	Cytoplasmic										FALSE	FALSE	FALSE
617	Black	618	BLACK-SR-VP_26_10_2019_C_40cm_scaffold_23_FINAL_IR_618	460808	462400	0.305	BLACK-SR-VP_26_10_2019_C_40cm_scaffold_23_FINAL_IR_618	530	0	o	Cytoplasmic							subfam1784			FALSE	FALSE	FALSE
618	Black	619	BLACK-SR-VP_26_10_2019_C_40cm_scaffold_23_FINAL_IR_619	462397	462921	0.345	BLACK-SR-VP_26_10_2019_C_40cm_scaffold_23_FINAL_IR_619	174	0	o	Unknown	K06961	ribosomal RNA assembly protein	PF00013	KH domain	IPR004088	K Homology domain, type 1	subfam2377	PF17903.1	KH_8	FALSE	FALSE	FALSE
619	Black	620	BLACK-SR-VP_26_10_2019_C_40cm_scaffold_23_FINAL_IR_620	463126	463596	0.393	BLACK-SR-VP_26_10_2019_C_40cm_scaffold_23_FINAL_IR_620	156	0	o	Cytoplasmic	K06910	phosphatidylethanolamine-binding protein	PF01161	Phosphatidylethanolamine-binding protein	IPR008914	Phosphatidylethanolamine-binding protein	subfam2485	PF01161.20	PBP	FALSE	FALSE	FALSE
620	Black	621	BLACK-SR-VP_26_10_2019_C_40cm_scaffold_23_FINAL_IR_621	463687	464991	0.325	BLACK-SR-VP_26_10_2019_C_40cm_scaffold_23_FINAL_IR_621	434	0	o	Cytoplasmic	K01945	phosphoribosylamine---glycine ligase [EC:6.3.4.13]	PF02843|PF01071|PF02844	Phosphoribosylglycinamide synthetase, C domain|Phosphoribosylglycinamide synthetase, ATP-grasp (A) domain|Phosphoribosylglycinamide synthetase, N domain	IPR020560|IPR020561|IPR020562	Phosphoribosylglycinamide synthetase, C-domain|Phosphoribosylglycinamide synthetase, ATP-grasp (A) domain|Phosphoribosylglycinamide synthetase, N-terminal	subfam0364	PF02844.15|PF01071.19|PF02843.16	GARS_N GARS_A GARS_C	FALSE	FALSE	FALSE
621	Black	622	BLACK-SR-VP_26_10_2019_C_40cm_scaffold_23_FINAL_IR_622	465207	467162	0.373	BLACK-SR-VP_26_10_2019_C_40cm_scaffold_23_FINAL_IR_622	651	0	o	Cytoplasmic	K00198	anaerobic carbon-monoxide dehydrogenase catalytic subunit [EC:1.2.7.4]	PF03063	Prismane/CO dehydrogenase family	IPR004137	Hydroxylamine reductase/Ni-containing CO dehydrogenase	subfam2535	PF03063.20	Prismane	FALSE	FALSE	FALSE
622	Black	623	BLACK-SR-VP_26_10_2019_C_40cm_scaffold_23_FINAL_IR_623	467418	467867	0.258	BLACK-SR-VP_26_10_2019_C_40cm_scaffold_23_FINAL_IR_623	149	0	o	Cytoplasmic							subfam0826			FALSE	FALSE	FALSE
623	Black	624	BLACK-SR-VP_26_10_2019_C_40cm_scaffold_23_FINAL_IR_624	467920	468231	0.324	BLACK-SR-VP_26_10_2019_C_40cm_scaffold_23_FINAL_IR_624	103	0	o	Cytoplasmic							subfam0877	PF09824.9	ArsR	FALSE	FALSE	FALSE
624	Black	625	BLACK-SR-VP_26_10_2019_C_40cm_scaffold_23_FINAL_IR_625	468256	468534	0.247	BLACK-SR-VP_26_10_2019_C_40cm_scaffold_23_FINAL_IR_625	92	0	o	Cytoplasmic							subfam2236			FALSE	FALSE	FALSE
625	Black	626	BLACK-SR-VP_26_10_2019_C_40cm_scaffold_23_FINAL_IR_626	468772	470493	0.401	BLACK-SR-VP_26_10_2019_C_40cm_scaffold_23_FINAL_IR_626	573	0	o	Cytoplasmic			PF00282	Pyridoxal-dependent decarboxylase conserved domain	IPR002129	Pyridoxal phosphate-dependent decarboxylase	subfam1349	PF00282.19	Pyridoxal_deC	FALSE	FALSE	FALSE
626	Black	627	BLACK-SR-VP_26_10_2019_C_40cm_scaffold_23_FINAL_IR_627	470664	471323	0.3	BLACK-SR-VP_26_10_2019_C_40cm_scaffold_23_FINAL_IR_627	219	0	o	Unknown							subfam1210	PF13527.7	Acetyltransf_9	FALSE	FALSE	FALSE
627	Black	628	BLACK-SR-VP_26_10_2019_C_40cm_scaffold_23_FINAL_IR_628	471343	472005	0.356	BLACK-SR-VP_26_10_2019_C_40cm_scaffold_23_FINAL_IR_628	220	0	o	Cytoplasmic	K07100	putative phosphoribosyl transferase	PF00156	Phosphoribosyl transferase domain	IPR000836	Phosphoribosyltransferase domain	subfam0744	PF14572.6	Pribosyl_synth	FALSE	FALSE	FALSE
628	Black	629	BLACK-SR-VP_26_10_2019_C_40cm_scaffold_23_FINAL_IR_629	472333	472635	0.294	BLACK-SR-VP_26_10_2019_C_40cm_scaffold_23_FINAL_IR_629	100	0	o	Cytoplasmic			PF08308	PEGA domain	IPR013229	PEGA	subfam0027	PF08308.11	PEGA	FALSE	FALSE	FALSE
629	Black	630	BLACK-SR-VP_26_10_2019_C_40cm_scaffold_23_FINAL_IR_630	472637	472765	0.24	BLACK-SR-VP_26_10_2019_C_40cm_scaffold_23_FINAL_IR_630	42	1	o18-40i	Unknown										FALSE	FALSE	FALSE
630	Black	631	BLACK-SR-VP_26_10_2019_C_40cm_scaffold_23_FINAL_IR_631	473332	475491	0.366	BLACK-SR-VP_26_10_2019_C_40cm_scaffold_23_FINAL_IR_631	719	1	i7-26o	Extracellular							subfam2150			FALSE	FALSE	FALSE
631	Black	632	BLACK-SR-VP_26_10_2019_C_40cm_scaffold_23_FINAL_IR_632	475639	477033	0.277	BLACK-SR-VP_26_10_2019_C_40cm_scaffold_23_FINAL_IR_632	464	9	i7-29o80-102i123-145o160-182i203-220o264-286i299-321o325-342i349-368o	CytoplasmicMembrane			PF13231	Dolichyl-phosphate-mannose-protein mannosyltransferase	IPR038731	Glycosyltransferase RgtA/B/C/D-like	subfam0899	PF09852.9	DUF2079	FALSE	FALSE	FALSE
632	Black	633	BLACK-SR-VP_26_10_2019_C_40cm_scaffold_23_FINAL_IR_633	477430	477810	0.349	BLACK-SR-VP_26_10_2019_C_40cm_scaffold_23_FINAL_IR_633	126	0	o	Cytoplasmic							subfam1834			FALSE	FALSE	TRUE
633	Black	634	BLACK-SR-VP_26_10_2019_C_40cm_scaffold_23_FINAL_IR_634	478019	478321	0.31	BLACK-SR-VP_26_10_2019_C_40cm_scaffold_23_FINAL_IR_634	100	0	o	Cytoplasmic							subfam1026			FALSE	FALSE	FALSE
634	Black	635	BLACK-SR-VP_26_10_2019_C_40cm_scaffold_23_FINAL_IR_635	478426	478716	0.333	BLACK-SR-VP_26_10_2019_C_40cm_scaffold_23_FINAL_IR_635	96	0	o	Cytoplasmic	K21700	beta-alanine degradation protein BauB					subfam2027	PF05118.15	Asp_Arg_Hydrox	FALSE	FALSE	FALSE
635	Black	636	BLACK-SR-VP_26_10_2019_C_40cm_scaffold_23_FINAL_IR_636	478737	479162	0.329	BLACK-SR-VP_26_10_2019_C_40cm_scaffold_23_FINAL_IR_636	141	3	o34-53i65-87o97-119i	CytoplasmicMembrane	K21047	HCMV TNF alpha-like receptor UL144	PF09685	Domain of unknown function (DUF4870)	IPR019109	Protein of unknown function DUF4870	subfam1902	PF09685.10	DUF4870	FALSE	FALSE	FALSE
636	Black	637	BLACK-SR-VP_26_10_2019_C_40cm_scaffold_23_FINAL_IR_637	479249	479485	0.367	BLACK-SR-VP_26_10_2019_C_40cm_scaffold_23_FINAL_IR_637	78	0	o	Cytoplasmic			PF14026	Protein of unknown function (DUF4242)	IPR025336	Protein of unknown function DUF4242	subfam2165	PF14026.6	DUF4242	FALSE	FALSE	FALSE
637	Black	638	BLACK-SR-VP_26_10_2019_C_40cm_scaffold_23_FINAL_IR_638	479934	480380	0.329	BLACK-SR-VP_26_10_2019_C_40cm_scaffold_23_FINAL_IR_638	148	0	o	Unknown							subfam0048			FALSE	FALSE	FALSE
638	Black	639	BLACK-SR-VP_26_10_2019_C_40cm_scaffold_23_FINAL_IR_639	480438	480812	0.397	BLACK-SR-VP_26_10_2019_C_40cm_scaffold_23_FINAL_IR_639	124	0	o	Cytoplasmic							subfam0320			FALSE	FALSE	FALSE
639	Black	640	BLACK-SR-VP_26_10_2019_C_40cm_scaffold_23_FINAL_IR_640	481080	481583	0.286	BLACK-SR-VP_26_10_2019_C_40cm_scaffold_23_FINAL_IR_640	167	0	o	Cytoplasmic							subfam0013			FALSE	FALSE	FALSE
640	Black	641	BLACK-SR-VP_26_10_2019_C_40cm_scaffold_23_FINAL_IR_641	481680	482285	0.307	BLACK-SR-VP_26_10_2019_C_40cm_scaffold_23_FINAL_IR_641	201	0	o	Cytoplasmic							subfam0554	PF00872.18	Transposase_mut	FALSE	FALSE	FALSE
641	Black	642	BLACK-SR-VP_26_10_2019_C_40cm_scaffold_23_FINAL_IR_642	482415	482720	0.288	BLACK-SR-VP_26_10_2019_C_40cm_scaffold_23_FINAL_IR_642	101	0	i	Cytoplasmic							subfam2141			FALSE	FALSE	FALSE
642	Black	643	BLACK-SR-VP_26_10_2019_C_40cm_scaffold_23_FINAL_IR_643	482757	483134	0.341	BLACK-SR-VP_26_10_2019_C_40cm_scaffold_23_FINAL_IR_643	125	0	o	Cytoplasmic							subfam1033	PF05732.11	RepL	FALSE	FALSE	FALSE
643	Black	644	BLACK-SR-VP_26_10_2019_C_40cm_scaffold_23_FINAL_IR_644	483109	484797	0.28	BLACK-SR-VP_26_10_2019_C_40cm_scaffold_23_FINAL_IR_644	562	0	o	Unknown			PF10592	AIPR protein	IPR018891	Abortive bacteriophage infection, resistance	subfam0015	PF10592.9	AIPR	FALSE	FALSE	FALSE
644	Black	645	BLACK-SR-VP_26_10_2019_C_40cm_scaffold_23_FINAL_IR_645	484844	485338	0.273	BLACK-SR-VP_26_10_2019_C_40cm_scaffold_23_FINAL_IR_645	164	0	i	Cytoplasmic							subfam1101			FALSE	FALSE	FALSE
645	Black	646	BLACK-SR-VP_26_10_2019_C_40cm_scaffold_23_FINAL_IR_646	485415	485849	0.308	BLACK-SR-VP_26_10_2019_C_40cm_scaffold_23_FINAL_IR_646	144	0	o	Unknown							subfam2140			FALSE	FALSE	FALSE
646	Black	647	BLACK-SR-VP_26_10_2019_C_40cm_scaffold_23_FINAL_IR_647	485908	487740	0.346	BLACK-SR-VP_26_10_2019_C_40cm_scaffold_23_FINAL_IR_647	610	2	i9-31o588-605i	Unknown	K06870	uncharacterized protein	PF05362	Lon protease (S16) C-terminal proteolytic domain	IPR008269	Peptidase S16, Lon proteolytic domain	subfam1277	PF13541.6	ChlI	FALSE	FALSE	FALSE
647	Black	648	BLACK-SR-VP_26_10_2019_C_40cm_scaffold_23_FINAL_IR_648	487803	488084	0.234	BLACK-SR-VP_26_10_2019_C_40cm_scaffold_23_FINAL_IR_648	93	0	o	Cytoplasmic							subfam1591			FALSE	FALSE	FALSE
648	Black	649	BLACK-SR-VP_26_10_2019_C_40cm_scaffold_23_FINAL_IR_649	488315	488815	0.411	BLACK-SR-VP_26_10_2019_C_40cm_scaffold_23_FINAL_IR_649	166	4	i13-35o45-62i75-97o131-153i	CytoplasmicMembrane										FALSE	FALSE	FALSE
649	Black	650	BLACK-SR-VP_26_10_2019_C_40cm_scaffold_23_FINAL_IR_650	488896	489216	0.305	BLACK-SR-VP_26_10_2019_C_40cm_scaffold_23_FINAL_IR_650	106	0	o	Cytoplasmic							subfam0197			FALSE	FALSE	FALSE
650	Black	651	BLACK-SR-VP_26_10_2019_C_40cm_scaffold_23_FINAL_IR_651	489159	489710	0.342	BLACK-SR-VP_26_10_2019_C_40cm_scaffold_23_FINAL_IR_651	183	0	o	Cytoplasmic							subfam0600			FALSE	FALSE	FALSE
651	Black	652	BLACK-SR-VP_26_10_2019_C_40cm_scaffold_23_FINAL_IR_652	489749	490294	0.317	BLACK-SR-VP_26_10_2019_C_40cm_scaffold_23_FINAL_IR_652	181	0	o	Cytoplasmic			PF00929	Exonuclease	IPR013520	Exonuclease, RNase T/DNA polymerase III	subfam0908	PF16473.5	DUF5051	TRUE	FALSE	FALSE
652	Black	653	BLACK-SR-VP_26_10_2019_C_40cm_scaffold_23_FINAL_IR_653	490653	490913	0.303	BLACK-SR-VP_26_10_2019_C_40cm_scaffold_23_FINAL_IR_653	86	0	o	Cytoplasmic							subfam2303			FALSE	FALSE	FALSE
653	Black	654	BLACK-SR-VP_26_10_2019_C_40cm_scaffold_23_FINAL_IR_654	490925	491110	0.317	BLACK-SR-VP_26_10_2019_C_40cm_scaffold_23_FINAL_IR_654	61	0	i	Unknown							subfam1389			FALSE	FALSE	FALSE
654	Black	655	BLACK-SR-VP_26_10_2019_C_40cm_scaffold_23_FINAL_IR_655	491138	491308	0.327	BLACK-SR-VP_26_10_2019_C_40cm_scaffold_23_FINAL_IR_655	56	0	i	Cytoplasmic							subfam1458			FALSE	FALSE	FALSE
655	Black	656	BLACK-SR-VP_26_10_2019_C_40cm_scaffold_23_FINAL_IR_656	491388	491585	0.247	BLACK-SR-VP_26_10_2019_C_40cm_scaffold_23_FINAL_IR_656	65	0	i	Cytoplasmic							subfam0930			FALSE	FALSE	FALSE
656	Black	657	BLACK-SR-VP_26_10_2019_C_40cm_scaffold_23_FINAL_IR_657	491619	491840	0.347	BLACK-SR-VP_26_10_2019_C_40cm_scaffold_23_FINAL_IR_657	73	0	o	Cytoplasmic							subfam1855			TRUE	FALSE	FALSE
657	Black	658	BLACK-SR-VP_26_10_2019_C_40cm_scaffold_23_FINAL_IR_658	491916	492536	0.361	BLACK-SR-VP_26_10_2019_C_40cm_scaffold_23_FINAL_IR_658	206	0	o	Cytoplasmic							subfam2434			TRUE	FALSE	FALSE
658	Black	659	BLACK-SR-VP_26_10_2019_C_40cm_scaffold_23_FINAL_IR_659	492536	493012	0.35	BLACK-SR-VP_26_10_2019_C_40cm_scaffold_23_FINAL_IR_659	158	0	o	Cytoplasmic			PF19101	Family of unknown function (DUF5788)	IPR043900	Protein of unknown function DUF5788	subfam0588			FALSE	FALSE	FALSE
659	Black	660	BLACK-SR-VP_26_10_2019_C_40cm_scaffold_23_FINAL_IR_660	493345	493767	0.343	BLACK-SR-VP_26_10_2019_C_40cm_scaffold_23_FINAL_IR_660	140	0	o	Cytoplasmic	K03594	bacterioferritin [EC:1.16.3.1]	PF00210	Ferritin-like domain	IPR008331	Ferritin/DPS protein domain	subfam0014	PF03232.13	COQ7	FALSE	FALSE	FALSE
660	Black	661	BLACK-SR-VP_26_10_2019_C_40cm_scaffold_23_FINAL_IR_661	493794	494264	0.338	BLACK-SR-VP_26_10_2019_C_40cm_scaffold_23_FINAL_IR_661	156	0	o	Cytoplasmic	K13993	HSP20 family protein	PF00011	Hsp20/alpha crystallin family	IPR002068	Alpha crystallin/Hsp20 domain	subfam1160	PF00011.21	HSP20	FALSE	FALSE	FALSE
661	Black	662	BLACK-SR-VP_26_10_2019_C_40cm_scaffold_23_FINAL_IR_662	494496	494681	0.317	BLACK-SR-VP_26_10_2019_C_40cm_scaffold_23_FINAL_IR_662	61	0	i	Cytoplasmic							subfam1022			FALSE	FALSE	FALSE
662	Black	663	BLACK-SR-VP_26_10_2019_C_40cm_scaffold_23_FINAL_IR_663	494935	495873	0.305	BLACK-SR-VP_26_10_2019_C_40cm_scaffold_23_FINAL_IR_663	312	0	o	Cytoplasmic	K01551	arsenite/tail-anchored protein-transporting ATPase [EC:7.3.2.7 7.3.-.-]	PF02374	Anion-transporting ATPase	IPR025723	Anion-transporting ATPase-like domain	subfam1260	PF02374.15	ArsA_ATPase	FALSE	FALSE	FALSE
663	Black	664	BLACK-SR-VP_26_10_2019_C_40cm_scaffold_23_FINAL_IR_664	495967	497199	0.348	BLACK-SR-VP_26_10_2019_C_40cm_scaffold_23_FINAL_IR_664	410	0	o	Cytoplasmic	K03497	ParB family transcriptional regulator, chromosome partitioning protein	PF02195	ParB-like nuclease domain	IPR003115	ParB/Sulfiredoxin	subfam1060	PF02195.18	ParBc	FALSE	FALSE	FALSE
664	Black	665	BLACK-SR-VP_26_10_2019_C_40cm_scaffold_23_FINAL_IR_665	497174	497869	0.348	BLACK-SR-VP_26_10_2019_C_40cm_scaffold_23_FINAL_IR_665	231	0	o	Unknown	K10773	endonuclease III [EC:4.2.99.18]	PF00730|PF00633	HhH-GPD superfamily base excision DNA repair protein|Helix-hairpin-helix motif	IPR003265|IPR000445	HhH-GPD domain|Helix-hairpin-helix motif	subfam2292	PF00730.25	HhH-GPD	TRUE	FALSE	FALSE
665	Black	666	BLACK-SR-VP_26_10_2019_C_40cm_scaffold_23_FINAL_IR_666	498078	498167	0.233	BLACK-SR-VP_26_10_2019_C_40cm_scaffold_23_FINAL_IR_666	29	0	o	Unknown										FALSE	FALSE	FALSE
666	Black	667	BLACK-SR-VP_26_10_2019_C_40cm_scaffold_23_FINAL_IR_667	498208	498681	0.369	BLACK-SR-VP_26_10_2019_C_40cm_scaffold_23_FINAL_IR_667	157	0	o	Cytoplasmic	K04750	PhnB protein	PF00903	Glyoxalase/Bleomycin resistance protein/Dioxygenase superfamily	IPR004360	Glyoxalase/fosfomycin resistance/dioxygenase domain	subfam2225	PF06983.13	3-dmu-9_3-mt	FALSE	FALSE	FALSE
667	Black	668	BLACK-SR-VP_26_10_2019_C_40cm_scaffold_23_FINAL_IR_668	499071	499442	0.296	BLACK-SR-VP_26_10_2019_C_40cm_scaffold_23_FINAL_IR_668	123	0	o	Cytoplasmic							subfam0643			FALSE	FALSE	TRUE
668	Black	669	BLACK-SR-VP_26_10_2019_C_40cm_scaffold_23_FINAL_IR_669	499906	500103	0.293	BLACK-SR-VP_26_10_2019_C_40cm_scaffold_23_FINAL_IR_669	65	0	i	Cytoplasmic										FALSE	FALSE	FALSE
669	Black	670	BLACK-SR-VP_26_10_2019_C_40cm_scaffold_23_FINAL_IR_670	500156	500263	0.37	BLACK-SR-VP_26_10_2019_C_40cm_scaffold_23_FINAL_IR_670	35	0	o	Cytoplasmic										FALSE	FALSE	FALSE
670	Black	671	BLACK-SR-VP_26_10_2019_C_40cm_scaffold_23_FINAL_IR_671	500400	500975	0.335	BLACK-SR-VP_26_10_2019_C_40cm_scaffold_23_FINAL_IR_671	191	0	o	Cytoplasmic							subfam1001	PF14220.6	DUF4329	FALSE	FALSE	TRUE
671	Black	672	BLACK-SR-VP_26_10_2019_C_40cm_scaffold_23_FINAL_IR_672	501041	501691	0.252	BLACK-SR-VP_26_10_2019_C_40cm_scaffold_23_FINAL_IR_672	216	0	o	Cytoplasmic							subfam1071			FALSE	FALSE	FALSE
672	Black	673	BLACK-SR-VP_26_10_2019_C_40cm_scaffold_23_FINAL_IR_673	501958	502419	0.279	BLACK-SR-VP_26_10_2019_C_40cm_scaffold_23_FINAL_IR_673	153	0	o	Cytoplasmic							subfam0246			FALSE	FALSE	FALSE
673	Black	674	BLACK-SR-VP_26_10_2019_C_40cm_scaffold_23_FINAL_IR_674	502546	503601	0.28	BLACK-SR-VP_26_10_2019_C_40cm_scaffold_23_FINAL_IR_674	351	4	o5-27i48-65o85-107i146-168o	CytoplasmicMembrane	K16052	MscS family membrane protein	PF00924	Mechanosensitive ion channel	IPR006685	Mechanosensitive ion channel MscS	subfam2498	PF00924.18	MS_channel	FALSE	FALSE	TRUE
674	Black	675	BLACK-SR-VP_26_10_2019_C_40cm_scaffold_23_FINAL_IR_675	503616	504308	0.329	BLACK-SR-VP_26_10_2019_C_40cm_scaffold_23_FINAL_IR_675	230	0	o	Cytoplasmic	K00858	NAD+ kinase [EC:2.7.1.23]	PF01513	ATP-NAD kinase	IPR002504	NAD kinase	subfam1272	PF01513.21	NAD_kinase	TRUE	FALSE	FALSE
675	Black	676	BLACK-SR-VP_26_10_2019_C_40cm_scaffold_23_FINAL_IR_676	504442	504834	0.405	BLACK-SR-VP_26_10_2019_C_40cm_scaffold_23_FINAL_IR_676	130	0	o	Cytoplasmic	K09727	uncharacterized protein	PF04009	Protein of unknown function (DUF356)	IPR007154	Protein of unknown function DUF356	subfam1509	PF04009.12	DUF356	TRUE	FALSE	FALSE
676	Black	677	BLACK-SR-VP_26_10_2019_C_40cm_scaffold_23_FINAL_IR_677	504951	505622	0.321	BLACK-SR-VP_26_10_2019_C_40cm_scaffold_23_FINAL_IR_677	223	0	o	Cytoplasmic							subfam0084	PF02390.17	Methyltransf_4	TRUE	FALSE	FALSE
677	Black	678	BLACK-SR-VP_26_10_2019_C_40cm_scaffold_23_FINAL_IR_678	505622	505978	0.283	BLACK-SR-VP_26_10_2019_C_40cm_scaffold_23_FINAL_IR_678	118	0	o	Unknown							subfam0348			FALSE	FALSE	FALSE
678	Black	679	BLACK-SR-VP_26_10_2019_C_40cm_scaffold_23_FINAL_IR_679	505975	506565	0.338	BLACK-SR-VP_26_10_2019_C_40cm_scaffold_23_FINAL_IR_679	196	0	o	Cytoplasmic	K21929	uracil-DNA glycosylase [EC:3.2.2.27]	PF03167	Uracil DNA glycosylase superfamily	IPR005122	Uracil-DNA glycosylase-like	subfam2424	PF16265.5	DUF4918	FALSE	TRUE	FALSE
679	Black	680	BLACK-SR-VP_26_10_2019_C_40cm_scaffold_23_FINAL_IR_680	506543	506686	0.299	BLACK-SR-VP_26_10_2019_C_40cm_scaffold_23_FINAL_IR_680	47	0	o	Unknown							subfam1574			FALSE	FALSE	FALSE
680	Black	681	BLACK-SR-VP_26_10_2019_C_40cm_scaffold_23_FINAL_IR_681	506862	507170	0.317	BLACK-SR-VP_26_10_2019_C_40cm_scaffold_23_FINAL_IR_681	102	0	i	Cytoplasmic							subfam1710			FALSE	FALSE	FALSE
681	Black	682	BLACK-SR-VP_26_10_2019_C_40cm_scaffold_23_FINAL_IR_682	507196	508068	0.301	BLACK-SR-VP_26_10_2019_C_40cm_scaffold_23_FINAL_IR_682	290	0	o	Cytoplasmic	K21664	KSHV latency-associated nuclear antigen					subfam0386			TRUE	FALSE	FALSE
682	Black	683	BLACK-SR-VP_26_10_2019_C_40cm_scaffold_23_FINAL_IR_683	508103	508789	0.295	BLACK-SR-VP_26_10_2019_C_40cm_scaffold_23_FINAL_IR_683	228	0	o	Cytoplasmic	K07615	gap junction alpha-6 protein	PF00085	Thioredoxin	IPR013766	Thioredoxin domain				FALSE	FALSE	FALSE
683	Black	684	BLACK-SR-VP_26_10_2019_C_40cm_scaffold_23_FINAL_IR_684	508877	509596	0.321	BLACK-SR-VP_26_10_2019_C_40cm_scaffold_23_FINAL_IR_684	239	0	o	Cytoplasmic							subfam1624			FALSE	FALSE	FALSE
684	Black	685	BLACK-SR-VP_26_10_2019_C_40cm_scaffold_23_FINAL_IR_685	509683	509862	0.361	BLACK-SR-VP_26_10_2019_C_40cm_scaffold_23_FINAL_IR_685	59	0	i	Unknown							subfam0910			FALSE	FALSE	FALSE
685	Black	686	BLACK-SR-VP_26_10_2019_C_40cm_scaffold_23_FINAL_IR_686	509996	510937	0.33	BLACK-SR-VP_26_10_2019_C_40cm_scaffold_23_FINAL_IR_686	313	6	i21-43o47-64i85-102o117-135i155-177o181-200i	CytoplasmicMembrane	K13283	ferrous-iron efflux pump FieF	PF16916|PF01545	Dimerisation domain of Zinc Transporter|Cation efflux family	IPR027470|IPR002524	Cation efflux protein, cytoplasmic domain|Cation efflux protein	subfam1407	PF01545.21	Cation_efflux	FALSE	FALSE	FALSE
686	Black	687	BLACK-SR-VP_26_10_2019_C_40cm_scaffold_23_FINAL_IR_687	510971	511210	0.342	BLACK-SR-VP_26_10_2019_C_40cm_scaffold_23_FINAL_IR_687	79	0	o	Cytoplasmic							subfam0827			TRUE	FALSE	FALSE
687	Black	688	BLACK-SR-VP_26_10_2019_C_40cm_scaffold_23_FINAL_IR_688	511431	512177	0.296	BLACK-SR-VP_26_10_2019_C_40cm_scaffold_23_FINAL_IR_688	248	0	o	Cytoplasmic							subfam2426			FALSE	FALSE	TRUE
688	Black	689	BLACK-SR-VP_26_10_2019_C_40cm_scaffold_23_FINAL_IR_689	512450	512677	0.307	BLACK-SR-VP_26_10_2019_C_40cm_scaffold_23_FINAL_IR_689	75	0	o	Cytoplasmic							subfam1852			TRUE	FALSE	FALSE
689	Black	690	BLACK-SR-VP_26_10_2019_C_40cm_scaffold_23_FINAL_IR_690	512865	514253	0.384	BLACK-SR-VP_26_10_2019_C_40cm_scaffold_23_FINAL_IR_690	462	0	o	Extracellular	K01342	subtilisin [EC:3.4.21.62]	PF00082	Subtilase family	IPR000209	Peptidase S8/S53 domain	subfam2117	PF00082.22	Peptidase_S8	FALSE	FALSE	FALSE
690	Black	691	BLACK-SR-VP_26_10_2019_C_40cm_scaffold_23_FINAL_IR_691	514343	514618	0.304	BLACK-SR-VP_26_10_2019_C_40cm_scaffold_23_FINAL_IR_691	91	0	o	Cytoplasmic							subfam2577			FALSE	FALSE	FALSE
691	Black	692	BLACK-SR-VP_26_10_2019_C_40cm_scaffold_23_FINAL_IR_692	514737	515357	0.343	BLACK-SR-VP_26_10_2019_C_40cm_scaffold_23_FINAL_IR_692	206	0	o	Unknown							subfam0381			FALSE	FALSE	FALSE
692	Black	693	BLACK-SR-VP_26_10_2019_C_40cm_scaffold_23_FINAL_IR_693	515453	515701	0.317	BLACK-SR-VP_26_10_2019_C_40cm_scaffold_23_FINAL_IR_693	82	0	o	Cytoplasmic							subfam1890			FALSE	FALSE	FALSE
693	Black	694	BLACK-SR-VP_26_10_2019_C_40cm_scaffold_23_FINAL_IR_694	515833	516072	0.292	BLACK-SR-VP_26_10_2019_C_40cm_scaffold_23_FINAL_IR_694	79	0	o	Cytoplasmic							subfam2009			FALSE	FALSE	FALSE
694	Black	695	BLACK-SR-VP_26_10_2019_C_40cm_scaffold_23_FINAL_IR_695	516113	516721	0.309	BLACK-SR-VP_26_10_2019_C_40cm_scaffold_23_FINAL_IR_695	202	0	o	Cytoplasmic							subfam1001	PF14220.6	DUF4329	FALSE	FALSE	TRUE
695	Black	696	BLACK-SR-VP_26_10_2019_C_40cm_scaffold_23_FINAL_IR_696	516728	517141	0.275	BLACK-SR-VP_26_10_2019_C_40cm_scaffold_23_FINAL_IR_696	137	0	o	Cytoplasmic							subfam1834			FALSE	FALSE	TRUE
696	Black	697	BLACK-SR-VP_26_10_2019_C_40cm_scaffold_23_FINAL_IR_697	517261	518298	0.293	BLACK-SR-VP_26_10_2019_C_40cm_scaffold_23_FINAL_IR_697	345	0	o	Unknown										FALSE	FALSE	FALSE
697	Black	698	BLACK-SR-VP_26_10_2019_C_40cm_scaffold_23_FINAL_IR_698	518336	519538	0.303	BLACK-SR-VP_26_10_2019_C_40cm_scaffold_23_FINAL_IR_698	400	0	o	Cytoplasmic	K20575	radical SAM diol-dehydratase	PF04055|PF02310	Radical SAM superfamily|B12 binding domain	IPR007197|IPR006158	Radical SAM|Cobalamin (vitamin B12)-binding domain	subfam1479	PF02310.19|PF04055.21	B12-binding Radical_SAM	FALSE	FALSE	FALSE
698	Black	699	BLACK-SR-VP_26_10_2019_C_40cm_scaffold_23_FINAL_IR_699	519589	519810	0.248	BLACK-SR-VP_26_10_2019_C_40cm_scaffold_23_FINAL_IR_699	73	0	o	Unknown										FALSE	FALSE	FALSE
699	Black	700	BLACK-SR-VP_26_10_2019_C_40cm_scaffold_23_FINAL_IR_700	519800	520342	0.315	BLACK-SR-VP_26_10_2019_C_40cm_scaffold_23_FINAL_IR_700	180	0	o	Cytoplasmic	K16414	methyltransferase	PF13489	Methyltransferase domain	-	-	subfam1981	PF05891.12	Methyltransf_PK	FALSE	FALSE	FALSE
700	Black	701	BLACK-SR-VP_26_10_2019_C_40cm_scaffold_23_FINAL_IR_701	520728	521444	0.414	BLACK-SR-VP_26_10_2019_C_40cm_scaffold_23_FINAL_IR_701	238	0	o	Cytoplasmic	K01923	phosphoribosylaminoimidazole-succinocarboxamide synthase [EC:6.3.2.6]	PF01259	SAICAR synthetase	IPR028923	SAICAR synthetase/ADE2, N-terminal	subfam1298	PF01259.18	SAICAR_synt	FALSE	FALSE	FALSE
701	Black	702	BLACK-SR-VP_26_10_2019_C_40cm_scaffold_23_FINAL_IR_702	521673	522779	0.336	BLACK-SR-VP_26_10_2019_C_40cm_scaffold_23_FINAL_IR_702	368	0	o	Unknown	K01858	myo-inositol-1-phosphate synthase [EC:5.5.1.4]	PF01658	Myo-inositol-1-phosphate synthase	IPR013021	Myo-inositol-1-phosphate synthase, GAPDH-like	subfam0306	PF07994.12	NAD_binding_5	FALSE	TRUE	FALSE
702	Black	703	BLACK-SR-VP_26_10_2019_C_40cm_scaffold_23_FINAL_IR_703	522837	523118	0.323	BLACK-SR-VP_26_10_2019_C_40cm_scaffold_23_FINAL_IR_703	93	0	o	Cytoplasmic			PF00085	Thioredoxin	IPR013766	Thioredoxin domain	subfam0601	PF02630.14|PF01323.20	SCO1-SenC DSBA	FALSE	FALSE	TRUE
703	Black	704	BLACK-SR-VP_26_10_2019_C_40cm_scaffold_23_FINAL_IR_704	523398	523694	0.273	BLACK-SR-VP_26_10_2019_C_40cm_scaffold_23_FINAL_IR_704	98	0	o	Cellwall			PF00085	Thioredoxin	IPR013766	Thioredoxin domain	subfam0601	PF02630.14|PF01323.20	SCO1-SenC DSBA	FALSE	FALSE	TRUE
704	Black	705	BLACK-SR-VP_26_10_2019_C_40cm_scaffold_23_FINAL_IR_705	523772	524116	0.348	BLACK-SR-VP_26_10_2019_C_40cm_scaffold_23_FINAL_IR_705	114	0	i	Cytoplasmic							subfam1834			FALSE	FALSE	TRUE
705	Black	706	BLACK-SR-VP_26_10_2019_C_40cm_scaffold_23_FINAL_IR_706	524282	525778	0.301	BLACK-SR-VP_26_10_2019_C_40cm_scaffold_23_FINAL_IR_706	498	0	o	Cytoplasmic	K07496	putative transposase	PF07282	Putative transposase DNA-binding domain	IPR010095	Transposase IS605, OrfB, C-terminal	subfam1606	PF18516.1	RuvC_1	FALSE	FALSE	FALSE
706	Black	707	BLACK-SR-VP_26_10_2019_C_40cm_scaffold_23_FINAL_IR_707	526201	526467	0.255	BLACK-SR-VP_26_10_2019_C_40cm_scaffold_23_FINAL_IR_707	88	0	o	Cytoplasmic	K13968	cysteine proteinase	PF00462	Glutaredoxin	IPR002109	Glutaredoxin	subfam1851	PF07315.11	DUF1462	FALSE	FALSE	FALSE
707	Black	708	BLACK-SR-VP_26_10_2019_C_40cm_scaffold_23_FINAL_IR_708	526529	526819	0.309	BLACK-SR-VP_26_10_2019_C_40cm_scaffold_23_FINAL_IR_708	96	0	i	Cytoplasmic							subfam0209			FALSE	FALSE	FALSE
708	Black	709	BLACK-SR-VP_26_10_2019_C_40cm_scaffold_23_FINAL_IR_709	526855	527124	0.315	BLACK-SR-VP_26_10_2019_C_40cm_scaffold_23_FINAL_IR_709	89	0	i	Cytoplasmic							subfam1742			FALSE	FALSE	FALSE
709	Black	710	BLACK-SR-VP_26_10_2019_C_40cm_scaffold_23_FINAL_IR_710	527149	527562	0.304	BLACK-SR-VP_26_10_2019_C_40cm_scaffold_23_FINAL_IR_710	137	0	i	Cytoplasmic							subfam1265			FALSE	FALSE	FALSE
710	Black	711	BLACK-SR-VP_26_10_2019_C_40cm_scaffold_23_FINAL_IR_711	527739	528002	0.337	BLACK-SR-VP_26_10_2019_C_40cm_scaffold_23_FINAL_IR_711	87	0	i	Cytoplasmic							subfam1821	PF18300.1	DUF5604	FALSE	FALSE	FALSE
711	Black	712	BLACK-SR-VP_26_10_2019_C_40cm_scaffold_23_FINAL_IR_712	528013	528186	0.27	BLACK-SR-VP_26_10_2019_C_40cm_scaffold_23_FINAL_IR_712	57	0	o	Cytoplasmic							subfam0102			FALSE	FALSE	FALSE
712	Black	713	BLACK-SR-VP_26_10_2019_C_40cm_scaffold_23_FINAL_IR_713	528368	528658	0.296	BLACK-SR-VP_26_10_2019_C_40cm_scaffold_23_FINAL_IR_713	96	0	o	Cytoplasmic							subfam1009			FALSE	FALSE	FALSE
713	Black	714	BLACK-SR-VP_26_10_2019_C_40cm_scaffold_23_FINAL_IR_714	528672	530951	0.297	BLACK-SR-VP_26_10_2019_C_40cm_scaffold_23_FINAL_IR_714	759	0	o	Unknown			PF14890|PF13521|PF14528	Intein splicing domain|AAA domain|LAGLIDADG-like domain	-|IPR038727|IPR004860	-|NadR/Ttd14, AAA domain|Homing endonuclease, LAGLIDADG	subfam0999	PF05203.16	Hom_end_hint	FALSE	FALSE	TRUE
714	Black	715	BLACK-SR-VP_26_10_2019_C_40cm_scaffold_23_FINAL_IR_715	530964	531413	0.249	BLACK-SR-VP_26_10_2019_C_40cm_scaffold_23_FINAL_IR_715	149	0	i	Cytoplasmic			PF01909	Nucleotidyltransferase domain	IPR002934	Polymerase, nucleotidyl transferase domain	subfam0398	PF04439.12	Adenyl_transf	FALSE	FALSE	FALSE
715	Black	716	BLACK-SR-VP_26_10_2019_C_40cm_scaffold_23_FINAL_IR_716	531504	531785	0.323	BLACK-SR-VP_26_10_2019_C_40cm_scaffold_23_FINAL_IR_716	93	0	o	Extracellular							subfam1132			FALSE	FALSE	FALSE
716	Black	717	BLACK-SR-VP_26_10_2019_C_40cm_scaffold_23_FINAL_IR_717	531816	532229	0.254	BLACK-SR-VP_26_10_2019_C_40cm_scaffold_23_FINAL_IR_717	137	0	o	Cytoplasmic							subfam0096			FALSE	FALSE	FALSE
717	Black	718	BLACK-SR-VP_26_10_2019_C_40cm_scaffold_23_FINAL_IR_718	532257	532460	0.368	BLACK-SR-VP_26_10_2019_C_40cm_scaffold_23_FINAL_IR_718	67	0	i	Cytoplasmic										FALSE	FALSE	FALSE
718	Black	719	BLACK-SR-VP_26_10_2019_C_40cm_scaffold_23_FINAL_IR_719	532482	532721	0.3	BLACK-SR-VP_26_10_2019_C_40cm_scaffold_23_FINAL_IR_719	79	0	i	Cytoplasmic							subfam0035			FALSE	FALSE	FALSE
719	Black	720	BLACK-SR-VP_26_10_2019_C_40cm_scaffold_23_FINAL_IR_720	532746	532946	0.299	BLACK-SR-VP_26_10_2019_C_40cm_scaffold_23_FINAL_IR_720	66	0	i	Cytoplasmic							subfam2213			FALSE	FALSE	FALSE
720	Black	721	BLACK-SR-VP_26_10_2019_C_40cm_scaffold_23_FINAL_IR_721	532982	533566	0.308	BLACK-SR-VP_26_10_2019_C_40cm_scaffold_23_FINAL_IR_721	194	0	o	Cytoplasmic							subfam1001	PF14220.6	DUF4329	FALSE	FALSE	TRUE
721	Black	722	BLACK-SR-VP_26_10_2019_C_40cm_scaffold_23_FINAL_IR_722	533577	534179	0.32	BLACK-SR-VP_26_10_2019_C_40cm_scaffold_23_FINAL_IR_722	200	0	o	Cytoplasmic							subfam1001	PF14220.6	DUF4329	FALSE	FALSE	TRUE
722	Black	723	BLACK-SR-VP_26_10_2019_C_40cm_scaffold_23_FINAL_IR_723	534325	534639	0.317	BLACK-SR-VP_26_10_2019_C_40cm_scaffold_23_FINAL_IR_723	104	0	o	Unknown							subfam2246			FALSE	FALSE	FALSE
723	Black	724	BLACK-SR-VP_26_10_2019_C_40cm_scaffold_23_FINAL_IR_724	534620	535261	0.305	BLACK-SR-VP_26_10_2019_C_40cm_scaffold_23_FINAL_IR_724	213	0	o	Cytoplasmic	K20438	validoxylamine A glucosyltransferase [EC:2.4.1.338]					subfam1001	PF14220.6	DUF4329	FALSE	FALSE	TRUE
724	Black	725	BLACK-SR-VP_26_10_2019_C_40cm_scaffold_23_FINAL_IR_725	535277	535774	0.359	BLACK-SR-VP_26_10_2019_C_40cm_scaffold_23_FINAL_IR_725	165	0	o	Cytoplasmic							subfam0238	PF14464.6	Prok-JAB	FALSE	FALSE	TRUE
725	Black	726	BLACK-SR-VP_26_10_2019_C_40cm_scaffold_23_FINAL_IR_726	535853	536122	0.241	BLACK-SR-VP_26_10_2019_C_40cm_scaffold_23_FINAL_IR_726	89	0	i	Cytoplasmic							subfam1146			FALSE	FALSE	FALSE
726	Black	727	BLACK-SR-VP_26_10_2019_C_40cm_scaffold_23_FINAL_IR_727	536155	536379	0.271	BLACK-SR-VP_26_10_2019_C_40cm_scaffold_23_FINAL_IR_727	74	0	o	Cytoplasmic							subfam1201			FALSE	FALSE	FALSE
727	Black	728	BLACK-SR-VP_26_10_2019_C_40cm_scaffold_23_FINAL_IR_728	536534	536692	0.258	BLACK-SR-VP_26_10_2019_C_40cm_scaffold_23_FINAL_IR_728	52	0	o	Unknown							subfam1459			FALSE	FALSE	FALSE
728	Black	729	BLACK-SR-VP_26_10_2019_C_40cm_scaffold_23_FINAL_IR_729	536881	537315	0.262	BLACK-SR-VP_26_10_2019_C_40cm_scaffold_23_FINAL_IR_729	144	3	o10-27i82-104o114-136i	CytoplasmicMembrane	K07038	inner membrane protein	PF09988	Uncharacterized metal-binding protein (DUF2227)	IPR019250	Protein of unknown function DUF2227, metal-binding	subfam1521	PF09988.9	DUF2227	FALSE	FALSE	FALSE
729	Black	730	BLACK-SR-VP_26_10_2019_C_40cm_scaffold_23_FINAL_IR_730	537513	537641	0.364	BLACK-SR-VP_26_10_2019_C_40cm_scaffold_23_FINAL_IR_730	42	0	i	Unknown							subfam1199			FALSE	FALSE	FALSE
730	Black	731	BLACK-SR-VP_26_10_2019_C_40cm_scaffold_23_FINAL_IR_731	537650	538087	0.26	BLACK-SR-VP_26_10_2019_C_40cm_scaffold_23_FINAL_IR_731	145	0	o	Unknown							subfam2325			FALSE	FALSE	FALSE
731	Black	732	BLACK-SR-VP_26_10_2019_C_40cm_scaffold_23_FINAL_IR_732	538084	539271	0.249	BLACK-SR-VP_26_10_2019_C_40cm_scaffold_23_FINAL_IR_732	395	0	o	Cytoplasmic							subfam2376			FALSE	FALSE	FALSE
732	Black	733	BLACK-SR-VP_26_10_2019_C_40cm_scaffold_23_FINAL_IR_733	539290	540207	0.33	BLACK-SR-VP_26_10_2019_C_40cm_scaffold_23_FINAL_IR_733	305	0	o	Cytoplasmic							subfam1040			FALSE	FALSE	TRUE
733	Black	734	BLACK-SR-VP_26_10_2019_C_40cm_scaffold_23_FINAL_IR_734	541586	541936	0.444	BLACK-SR-VP_26_10_2019_C_40cm_scaffold_23_FINAL_IR_734	116	0	o	Cytoplasmic			PF09941	Uncharacterized conserved protein (DUF2173)	IPR018685	Protein of unknown function DUF2173	subfam2040	PF09941.9	DUF2173	FALSE	FALSE	FALSE
734	Black	735	BLACK-SR-VP_26_10_2019_C_40cm_scaffold_23_FINAL_IR_735	542012	542371	0.386	BLACK-SR-VP_26_10_2019_C_40cm_scaffold_23_FINAL_IR_735	119	0	o	Cytoplasmic	K07092	uncharacterized protein	PF02635	DsrE/DsrF-like family	IPR003787	Sulphur relay, DsrE/F-like protein	subfam0413	PF13686.6	DrsE_2	FALSE	FALSE	FALSE
735	Black	736	BLACK-SR-VP_26_10_2019_C_40cm_scaffold_23_FINAL_IR_736	542474	542752	0.326	BLACK-SR-VP_26_10_2019_C_40cm_scaffold_23_FINAL_IR_736	92	0	i	Cytoplasmic	K04085	tRNA 2-thiouridine synthesizing protein A [EC:2.8.1.-]	PF01206	Sulfurtransferase TusA	IPR001455	TusA-like domain	subfam0630	PF01206.17	TusA	FALSE	FALSE	FALSE
736	Black	737	BLACK-SR-VP_26_10_2019_C_40cm_scaffold_23_FINAL_IR_737	542769	543638	0.357	BLACK-SR-VP_26_10_2019_C_40cm_scaffold_23_FINAL_IR_737	289	0	o	CytoplasmicMembrane	K02036	phosphate transport system ATP-binding protein [EC:7.3.2.1]	PF00005	ABC transporter	IPR003439	ABC transporter-like	subfam2344	PF13479.6|PF13304.6	AAA_24 AAA_21	FALSE	FALSE	FALSE
737	Black	738	BLACK-SR-VP_26_10_2019_C_40cm_scaffold_23_FINAL_IR_738	544213	544398	0.349	BLACK-SR-VP_26_10_2019_C_40cm_scaffold_23_FINAL_IR_738	61	0	o	Unknown							subfam0725			FALSE	FALSE	FALSE
738	Black	739	BLACK-SR-VP_26_10_2019_C_40cm_scaffold_23_FINAL_IR_739	544429	544587	0.289	BLACK-SR-VP_26_10_2019_C_40cm_scaffold_23_FINAL_IR_739	52	0	o	Cytoplasmic							subfam1719			FALSE	FALSE	TRUE
739	Black	740	BLACK-SR-VP_26_10_2019_C_40cm_scaffold_23_FINAL_IR_740	544687	544872	0.328	BLACK-SR-VP_26_10_2019_C_40cm_scaffold_23_FINAL_IR_740	61	0	o	Cytoplasmic							subfam0548			FALSE	FALSE	FALSE
740	Black	741	BLACK-SR-VP_26_10_2019_C_40cm_scaffold_23_FINAL_IR_741	544992	545183	0.276	BLACK-SR-VP_26_10_2019_C_40cm_scaffold_23_FINAL_IR_741	63	0	o	Unknown										FALSE	FALSE	FALSE
741	Black	742	BLACK-SR-VP_26_10_2019_C_40cm_scaffold_23_FINAL_IR_742	545615	545740	0.325	BLACK-SR-VP_26_10_2019_C_40cm_scaffold_23_FINAL_IR_742	41	0	o	Cytoplasmic							subfam2044			FALSE	FALSE	FALSE
742	Black	743	BLACK-SR-VP_26_10_2019_C_40cm_scaffold_23_FINAL_IR_743	546014	547123	0.357	BLACK-SR-VP_26_10_2019_C_40cm_scaffold_23_FINAL_IR_743	369	0	o	Unknown							subfam2598	PF09712.10|PF09712.10	PHA_synth_III_E PHA_synth_III_E	FALSE	FALSE	TRUE
743	Black	744	BLACK-SR-VP_26_10_2019_C_40cm_scaffold_23_FINAL_IR_744	547168	548406	0.304	BLACK-SR-VP_26_10_2019_C_40cm_scaffold_23_FINAL_IR_744	412	0	o	Cytoplasmic	K22881	polyhydroxyalkanoate synthase subunit PhaE	PF09712	Poly(R)-hydroxyalkanoic acid synthase subunit (PHA_synth_III_E)	IPR010123	Poly(R)-hydroxyalkanoic acid synthase, class III, PhaE subunit	subfam1213	PF09712.10	PHA_synth_III_E	TRUE	FALSE	FALSE
744	Black	745	BLACK-SR-VP_26_10_2019_C_40cm_scaffold_23_FINAL_IR_745	548403	549482	0.32	BLACK-SR-VP_26_10_2019_C_40cm_scaffold_23_FINAL_IR_745	359	0	o	Cytoplasmic	K03821	polyhydroxyalkanoate synthase subunit PhaC [EC:2.3.1.-]	PF00561	alpha/beta hydrolase fold	IPR000073	Alpha/beta hydrolase fold-1	subfam1166	PF07167.13|PF02129.18|PF06850.11	PhaC_N Peptidase_S15 PHB_depo_C	FALSE	FALSE	TRUE
745	Black	746	BLACK-SR-VP_26_10_2019_C_40cm_scaffold_23_FINAL_IR_746	549510	549803	0.296	BLACK-SR-VP_26_10_2019_C_40cm_scaffold_23_FINAL_IR_746	97	0	o	Cytoplasmic							subfam2438			FALSE	FALSE	FALSE
746	Black	747	BLACK-SR-VP_26_10_2019_C_40cm_scaffold_23_FINAL_IR_747	549805	550566	0.37	BLACK-SR-VP_26_10_2019_C_40cm_scaffold_23_FINAL_IR_747	253	0	o	Cytoplasmic	K00059	3-oxoacyl-[acyl-carrier protein] reductase [EC:1.1.1.100]	PF13561	Enoyl-(Acyl carrier protein) reductase	-	-	subfam1048	PF08643.10	DUF1776	FALSE	FALSE	TRUE
747	Black	748	BLACK-SR-VP_26_10_2019_C_40cm_scaffold_23_FINAL_IR_748	550577	550753	0.288	BLACK-SR-VP_26_10_2019_C_40cm_scaffold_23_FINAL_IR_748	58	0	o	Cytoplasmic							subfam2091			FALSE	FALSE	FALSE
748	Black	749	BLACK-SR-VP_26_10_2019_C_40cm_scaffold_23_FINAL_IR_749	550777	550983	0.348	BLACK-SR-VP_26_10_2019_C_40cm_scaffold_23_FINAL_IR_749	68	0	i	Cytoplasmic			PF03459	TOBE domain	IPR005116	Transport-associated OB, type 1	subfam0403			FALSE	FALSE	FALSE
749	Black	750	BLACK-SR-VP_26_10_2019_C_40cm_scaffold_23_FINAL_IR_750	551118	551231	0.281	BLACK-SR-VP_26_10_2019_C_40cm_scaffold_23_FINAL_IR_750	37	0	i	Cytoplasmic							subfam2528			FALSE	FALSE	FALSE
750	Black	751	BLACK-SR-VP_26_10_2019_C_40cm_scaffold_23_FINAL_IR_751	551265	552443	0.394	BLACK-SR-VP_26_10_2019_C_40cm_scaffold_23_FINAL_IR_751	392	0	o	Cytoplasmic	K00626	acetyl-CoA C-acetyltransferase [EC:2.3.1.9]	PF02803|PF00108	Thiolase, C-terminal domain|Thiolase, N-terminal domain	IPR020617|IPR020616	Thiolase, C-terminal|Thiolase, N-terminal	subfam1870	PF00108.23|PF02803.18	Thiolase_N Thiolase_C	TRUE	FALSE	FALSE
751	Black	752	BLACK-SR-VP_26_10_2019_C_40cm_scaffold_23_FINAL_IR_752	552457	552927	0.325	BLACK-SR-VP_26_10_2019_C_40cm_scaffold_23_FINAL_IR_752	156	0	o	Cytoplasmic							subfam1616			FALSE	FALSE	FALSE
752	Black	753	BLACK-SR-VP_26_10_2019_C_40cm_scaffold_23_FINAL_IR_753	553018	553869	0.354	BLACK-SR-VP_26_10_2019_C_40cm_scaffold_23_FINAL_IR_753	283	0	o	Cytoplasmic	K00059	3-oxoacyl-[acyl-carrier protein] reductase [EC:1.1.1.100]	PF13561|PF00106	Enoyl-(Acyl carrier protein) reductase|short chain dehydrogenase	-|IPR002347	-|Short-chain dehydrogenase/reductase SDR	subfam1048	PF08643.10	DUF1776	FALSE	FALSE	TRUE
753	Black	754	BLACK-SR-VP_26_10_2019_C_40cm_scaffold_23_FINAL_IR_754	554995	556500	0.342	BLACK-SR-VP_26_10_2019_C_40cm_scaffold_23_FINAL_IR_754	501	0	o	Cytoplasmic							subfam1350	PF11023.8	DUF2614	FALSE	FALSE	TRUE
754	Black	755	BLACK-SR-VP_26_10_2019_C_40cm_scaffold_23_FINAL_IR_755	556508	557152	0.287	BLACK-SR-VP_26_10_2019_C_40cm_scaffold_23_FINAL_IR_755	214	0	o	Cytoplasmic							subfam0431	PF11645.8	PDDEXK_5	FALSE	FALSE	TRUE
755	Black	756	BLACK-SR-VP_26_10_2019_C_40cm_scaffold_23_FINAL_IR_756	557234	559240	0.385	BLACK-SR-VP_26_10_2019_C_40cm_scaffold_23_FINAL_IR_756	668	0	o	Cytoplasmic							subfam1273			TRUE	FALSE	FALSE
756	Black	757	BLACK-SR-VP_26_10_2019_C_40cm_scaffold_23_FINAL_IR_757	559259	560572	0.383	BLACK-SR-VP_26_10_2019_C_40cm_scaffold_23_FINAL_IR_757	437	0	o	Cytoplasmic							subfam1016	PF17380.2|PF18551.1|PF17032.5	DUF5401 TackOD1 zinc_ribbon_15	TRUE	FALSE	FALSE
757	Black	758	BLACK-SR-VP_26_10_2019_C_40cm_scaffold_23_FINAL_IR_758	560724	561773	0.314	BLACK-SR-VP_26_10_2019_C_40cm_scaffold_23_FINAL_IR_758	349	0	o	Cytoplasmic							subfam2252			FALSE	FALSE	FALSE
758	Black	759	BLACK-SR-VP_26_10_2019_C_40cm_scaffold_23_FINAL_IR_759	561792	562115	0.296	BLACK-SR-VP_26_10_2019_C_40cm_scaffold_23_FINAL_IR_759	107	0	o	Cytoplasmic							subfam0692			FALSE	FALSE	TRUE
759	Black	760	BLACK-SR-VP_26_10_2019_C_40cm_scaffold_23_FINAL_IR_760	562119	562769	0.304	BLACK-SR-VP_26_10_2019_C_40cm_scaffold_23_FINAL_IR_760	216	0	o	Cytoplasmic							subfam2455			TRUE	FALSE	FALSE
760	Black	761	BLACK-SR-VP_26_10_2019_C_40cm_scaffold_23_FINAL_IR_761	562793	564307	0.289	BLACK-SR-VP_26_10_2019_C_40cm_scaffold_23_FINAL_IR_761	504	0	o	Cytoplasmic	K21586	UDP-Gal:alpha-D-GlcNAc-diphosphoundecaprenol alpha-1,3-galactosyltransferase [EC:2.4.1.343]	PF00534	Glycosyl transferases group 1	IPR001296	Glycosyl transferase, family 1	subfam1449	PF12996.7|PF05693.13	DUF3880 Glycogen_syn	FALSE	FALSE	FALSE
761	Black	762	BLACK-SR-VP_26_10_2019_C_40cm_scaffold_23_FINAL_IR_762	564430	565758	0.346	BLACK-SR-VP_26_10_2019_C_40cm_scaffold_23_FINAL_IR_762	442	0	o	Cytoplasmic			PF13946	Domain of unknown function (DUF4214)	IPR025282	Domain of unknown function DUF4214	subfam1072	PF03452.14|PF13712.6	Anp1 Glyco_tranf_2_5	FALSE	FALSE	FALSE
762	Black	763	BLACK-SR-VP_26_10_2019_C_40cm_scaffold_23_FINAL_IR_763	565760	566986	0.306	BLACK-SR-VP_26_10_2019_C_40cm_scaffold_23_FINAL_IR_763	408	0	o	Cytoplasmic	K20578	glycosyltransferase [EC:2.4.1.-]	PF00534|PF13946	Glycosyl transferases group 1|Domain of unknown function (DUF4214)	IPR001296|IPR025282	Glycosyl transferase, family 1|Domain of unknown function DUF4214	subfam1449	PF12996.7|PF05693.13	DUF3880 Glycogen_syn	FALSE	FALSE	FALSE
763	Black	764	BLACK-SR-VP_26_10_2019_C_40cm_scaffold_23_FINAL_IR_764	566997	568241	0.296	BLACK-SR-VP_26_10_2019_C_40cm_scaffold_23_FINAL_IR_764	414	0	o	Cytoplasmic	K20444	O-antigen biosynthesis protein [EC:2.4.1.-]	PF00535|PF13946	Glycosyl transferase family 2|Domain of unknown function (DUF4214)	IPR001173|IPR025282	Glycosyltransferase 2-like|Domain of unknown function DUF4214	subfam0575	PF03452.14|PF02709.14	Anp1 Glyco_transf_7C	FALSE	FALSE	FALSE
764	Black	765	BLACK-SR-VP_26_10_2019_C_40cm_scaffold_23_FINAL_IR_765	568514	569569	0.292	BLACK-SR-VP_26_10_2019_C_40cm_scaffold_23_FINAL_IR_765	351	0	o	Unknown	K00745		PF00535|PF13946	Glycosyl transferase family 2|Domain of unknown function (DUF4214)	IPR001173|IPR025282	Glycosyltransferase 2-like|Domain of unknown function DUF4214	subfam0575	PF03452.14|PF02709.14	Anp1 Glyco_transf_7C	FALSE	FALSE	FALSE
765	Black	766	BLACK-SR-VP_26_10_2019_C_40cm_scaffold_23_FINAL_IR_766	569581	570411	0.297	BLACK-SR-VP_26_10_2019_C_40cm_scaffold_23_FINAL_IR_766	276	0	o	Cytoplasmic			PF13946	Domain of unknown function (DUF4214)	IPR025282	Domain of unknown function DUF4214	subfam2431	PF13712.6	Glyco_tranf_2_5	FALSE	FALSE	FALSE
766	Black	767	BLACK-SR-VP_26_10_2019_C_40cm_scaffold_23_FINAL_IR_767	570809	571633	0.304	BLACK-SR-VP_26_10_2019_C_40cm_scaffold_23_FINAL_IR_767	274	0	o	Cytoplasmic	K00745		PF13946|PF00535	Domain of unknown function (DUF4214)|Glycosyl transferase family 2	IPR025282|IPR001173	Domain of unknown function DUF4214|Glycosyltransferase 2-like	subfam2333	PF03142.15|PF13506.6	Chitin_synth_2 Glyco_transf_21	FALSE	FALSE	FALSE
767	Black	768	BLACK-SR-VP_26_10_2019_C_40cm_scaffold_23_FINAL_IR_768	571745	572434	0.328	BLACK-SR-VP_26_10_2019_C_40cm_scaffold_23_FINAL_IR_768	229	0	o	Unknown	K16115	glycosyl transferase / beta-hydroxylase protein BlmF								FALSE	FALSE	FALSE
768	Black	769	BLACK-SR-VP_26_10_2019_C_40cm_scaffold_23_FINAL_IR_769	572466	573440	0.318	BLACK-SR-VP_26_10_2019_C_40cm_scaffold_23_FINAL_IR_769	324	0	o	Cytoplasmic	K02377	GDP-L-fucose synthase [EC:1.1.1.271]	PF01370	NAD dependent epimerase/dehydratase family	IPR001509	NAD-dependent epimerase/dehydratase	subfam1264	PF16363.5	GDP_Man_Dehyd	FALSE	FALSE	TRUE
769	Black	770	BLACK-SR-VP_26_10_2019_C_40cm_scaffold_23_FINAL_IR_770	573412	574311	0.319	BLACK-SR-VP_26_10_2019_C_40cm_scaffold_23_FINAL_IR_770	299	0	o	Cytoplasmic			PF00456	Transketolase, thiamine diphosphate binding domain	IPR005474	Transketolase, N-terminal	subfam2318	PF00456.21	Transketolase_N	FALSE	FALSE	FALSE
770	Black	771	BLACK-SR-VP_26_10_2019_C_40cm_scaffold_23_FINAL_IR_771	574414	575370	0.283	BLACK-SR-VP_26_10_2019_C_40cm_scaffold_23_FINAL_IR_771	318	0	o	Cytoplasmic			PF02780|PF02779	Transketolase, C-terminal domain|Transketolase, pyrimidine binding domain	IPR033248|IPR005475	Transketolase, C-terminal domain|Transketolase-like, pyrimidine-binding domain	subfam2452	PF17831.1|PF09363.10	PDH_E1_M XFP_C	FALSE	FALSE	FALSE
771	Black	772	BLACK-SR-VP_26_10_2019_C_40cm_scaffold_23_FINAL_IR_772	575387	576319	0.325	BLACK-SR-VP_26_10_2019_C_40cm_scaffold_23_FINAL_IR_772	310	0	o	Cytoplasmic	K22925	UDP-N-acetylglucosaminuronic acid 4-epimerase [EC:5.1.3.-]	PF01370	NAD dependent epimerase/dehydratase family	IPR001509	NAD-dependent epimerase/dehydratase	subfam1264	PF16363.5	GDP_Man_Dehyd	FALSE	FALSE	TRUE
772	Black	773	BLACK-SR-VP_26_10_2019_C_40cm_scaffold_23_FINAL_IR_773	576332	577162	0.286	BLACK-SR-VP_26_10_2019_C_40cm_scaffold_23_FINAL_IR_773	276	2	o32-54i67-89o	Unknown	K00615	transketolase [EC:2.2.1.1]	PF00456	Transketolase, thiamine diphosphate binding domain	IPR005474	Transketolase, N-terminal	subfam2318	PF00456.21	Transketolase_N	FALSE	FALSE	FALSE
773	Black	774	BLACK-SR-VP_26_10_2019_C_40cm_scaffold_23_FINAL_IR_774	577193	577456	0.227	BLACK-SR-VP_26_10_2019_C_40cm_scaffold_23_FINAL_IR_774	87	3	o4-26i33-55o60-82i	CytoplasmicMembrane	K15383	MtN3 and saliva related transmembrane protein	PF03083	Sugar efflux transporter for intercellular exchange	IPR004316	SWEET sugar transporter	subfam1368	PF07578.11	LAB_N	FALSE	FALSE	FALSE
774	Black	775	BLACK-SR-VP_26_10_2019_C_40cm_scaffold_23_FINAL_IR_775	577472	578422	0.267	BLACK-SR-VP_26_10_2019_C_40cm_scaffold_23_FINAL_IR_775	316	0	o	Unknown			PF02780|PF02779	Transketolase, C-terminal domain|Transketolase, pyrimidine binding domain	IPR033248|IPR005475	Transketolase, C-terminal domain|Transketolase-like, pyrimidine-binding domain	subfam2452	PF17831.1|PF09363.10	PDH_E1_M XFP_C	FALSE	FALSE	FALSE
775	Black	776	BLACK-SR-VP_26_10_2019_C_40cm_scaffold_23_FINAL_IR_776	578412	579566	0.258	BLACK-SR-VP_26_10_2019_C_40cm_scaffold_23_FINAL_IR_776	384	0	o	Cytoplasmic	K19639	perakine reductase [EC:1.1.1.317]	PF00248	Aldo/keto reductase family	IPR023210	NADP-dependent oxidoreductase domain	subfam1649	PF00248.21	Aldo_ket_red	FALSE	FALSE	FALSE
776	Black	777	BLACK-SR-VP_26_10_2019_C_40cm_scaffold_23_FINAL_IR_777	579569	580324	0.276	BLACK-SR-VP_26_10_2019_C_40cm_scaffold_23_FINAL_IR_777	251	0	o	Cytoplasmic	K15996	macrocin O-methyltransferase [EC:2.1.1.101]	PF05711	Macrocin-O-methyltransferase (TylF)	IPR008884	Macrocin-O-methyltransferase	subfam0824			FALSE	FALSE	FALSE
777	Black	778	BLACK-SR-VP_26_10_2019_C_40cm_scaffold_23_FINAL_IR_778	580332	582119	0.275	BLACK-SR-VP_26_10_2019_C_40cm_scaffold_23_FINAL_IR_778	595	0	o	Cytoplasmic	K12902	phosphonoacetaldehyde methylase [EC:2.1.1.308]	PF02310|PF04055	B12 binding domain|Radical SAM superfamily	IPR006158|IPR007197	Cobalamin (vitamin B12)-binding domain|Radical SAM	subfam1479	PF02310.19|PF04055.21	B12-binding Radical_SAM	FALSE	FALSE	FALSE
778	Black	779	BLACK-SR-VP_26_10_2019_C_40cm_scaffold_23_FINAL_IR_779	582169	582882	0.315	BLACK-SR-VP_26_10_2019_C_40cm_scaffold_23_FINAL_IR_779	237	0	o	Unknown							subfam2008	PF03214.13	RGP	FALSE	FALSE	FALSE
779	Black	780	BLACK-SR-VP_26_10_2019_C_40cm_scaffold_23_FINAL_IR_780	582889	583929	0.273	BLACK-SR-VP_26_10_2019_C_40cm_scaffold_23_FINAL_IR_780	346	0	o	Cytoplasmic	K02377	GDP-L-fucose synthase [EC:1.1.1.271]	PF01370	NAD dependent epimerase/dehydratase family	IPR001509	NAD-dependent epimerase/dehydratase	subfam1264	PF16363.5	GDP_Man_Dehyd	FALSE	FALSE	TRUE
780	Black	781	BLACK-SR-VP_26_10_2019_C_40cm_scaffold_23_FINAL_IR_781	583980	584501	0.297	BLACK-SR-VP_26_10_2019_C_40cm_scaffold_23_FINAL_IR_781	173	0	o	Extracellular	K01790	dTDP-4-dehydrorhamnose 3,5-epimerase [EC:5.1.3.13]	PF00908	dTDP-4-dehydrorhamnose 3,5-epimerase	IPR000888	dTDP-4-dehydrorhamnose 3,5-epimerase-related	subfam0868	PF00908.17	dTDP_sugar_isom	FALSE	FALSE	FALSE
781	Black	782	BLACK-SR-VP_26_10_2019_C_40cm_scaffold_23_FINAL_IR_782	584574	585569	0.309	BLACK-SR-VP_26_10_2019_C_40cm_scaffold_23_FINAL_IR_782	331	0	o	Cytoplasmic	K07031	D-glycero-alpha-D-manno-heptose-7-phosphate kinase [EC:2.7.1.168]	PF00288|PF08544	GHMP kinases N terminal domain|GHMP kinases C terminal	IPR006204|IPR013750	GHMP kinase N-terminal domain|GHMP kinase, C-terminal domain	subfam0534	PF00288.26|PF08544.13	GHMP_kinases_N GHMP_kinases_C	FALSE	FALSE	FALSE
782	Black	783	BLACK-SR-VP_26_10_2019_C_40cm_scaffold_23_FINAL_IR_783	585547	586329	0.261	BLACK-SR-VP_26_10_2019_C_40cm_scaffold_23_FINAL_IR_783	260	0	o	Cytoplasmic			PF00483	Nucleotidyl transferase	IPR005835	Nucleotidyl transferase domain	subfam2340	PF00483.23	NTP_transferase	FALSE	FALSE	TRUE
783	Black	784	BLACK-SR-VP_26_10_2019_C_40cm_scaffold_23_FINAL_IR_784	586310	586960	0.293	BLACK-SR-VP_26_10_2019_C_40cm_scaffold_23_FINAL_IR_784	216	0	o	Cytoplasmic	K00616	transaldolase [EC:2.2.1.2]	PF00923	Transaldolase/Fructose-6-phosphate aldolase	IPR001585	Transaldolase/Fructose-6-phosphate aldolase	subfam1391	PF00923.19	TAL_FSA	FALSE	FALSE	FALSE
784	Black	785	BLACK-SR-VP_26_10_2019_C_40cm_scaffold_23_FINAL_IR_785	586953	587582	0.302	BLACK-SR-VP_26_10_2019_C_40cm_scaffold_23_FINAL_IR_785	209	0	o	Cytoplasmic	K03271	D-sedoheptulose 7-phosphate isomerase [EC:5.3.1.28]	PF13580	SIS domain	IPR001347	Sugar isomerase (SIS)	subfam0980	PF13580.6	SIS_2	FALSE	FALSE	FALSE
785	Black	786	BLACK-SR-VP_26_10_2019_C_40cm_scaffold_23_FINAL_IR_786	587588	588157	0.275	BLACK-SR-VP_26_10_2019_C_40cm_scaffold_23_FINAL_IR_786	189	0	o	Cytoplasmic	K03273	D-glycero-D-manno-heptose 1,7-bisphosphate phosphatase [EC:3.1.3.82 3.1.3.83]	PF13242	HAD-hyrolase-like	-	-	subfam1745	PF08645.11	PNK3P	FALSE	FALSE	FALSE
786	Black	787	BLACK-SR-VP_26_10_2019_C_40cm_scaffold_23_FINAL_IR_787	588328	589233	0.352	BLACK-SR-VP_26_10_2019_C_40cm_scaffold_23_FINAL_IR_787	301	0	o	Cytoplasmic	K01711	GDPmannose 4,6-dehydratase [EC:4.2.1.47]	PF16363	GDP-mannose 4,6 dehydratase	IPR016040	NAD(P)-binding domain	subfam1264	PF16363.5	GDP_Man_Dehyd	FALSE	FALSE	TRUE
787	Black	788	BLACK-SR-VP_26_10_2019_C_40cm_scaffold_23_FINAL_IR_788	589264	590418	0.3	BLACK-SR-VP_26_10_2019_C_40cm_scaffold_23_FINAL_IR_788	384	0	o	Cytoplasmic			PF13692	Glycosyl transferases group 1	-	-	subfam1449	PF12996.7|PF05693.13	DUF3880 Glycogen_syn	FALSE	FALSE	FALSE
788	Black	789	BLACK-SR-VP_26_10_2019_C_40cm_scaffold_23_FINAL_IR_789	590436	594515	0.301	BLACK-SR-VP_26_10_2019_C_40cm_scaffold_23_FINAL_IR_789	1359	0	o	Cytoplasmic			PF14528	LAGLIDADG-like domain	IPR004860	Homing endonuclease, LAGLIDADG	subfam0633	PF01079.20|PF14890.6	Hint Intein_splicing	FALSE	FALSE	FALSE
789	Black	790	BLACK-SR-VP_26_10_2019_C_40cm_scaffold_23_FINAL_IR_790	594528	595388	0.276	BLACK-SR-VP_26_10_2019_C_40cm_scaffold_23_FINAL_IR_790	286	0	o	Cytoplasmic	K13319	4-ketoreductase	PF04321	RmlD substrate binding domain	IPR029903	RmlD-like substrate binding domain	subfam0223	PF16363.5	GDP_Man_Dehyd	FALSE	FALSE	FALSE
790	Black	791	BLACK-SR-VP_26_10_2019_C_40cm_scaffold_23_FINAL_IR_791	595563	595715	0.248	BLACK-SR-VP_26_10_2019_C_40cm_scaffold_23_FINAL_IR_791	50	0	i	Cytoplasmic										FALSE	FALSE	FALSE
791	Black	792	BLACK-SR-VP_26_10_2019_C_40cm_scaffold_23_FINAL_IR_792	595718	596698	0.299	BLACK-SR-VP_26_10_2019_C_40cm_scaffold_23_FINAL_IR_792	326	0	o	Cytoplasmic	K13306	dTDP-4-dehydro-6-deoxyglucose reductase [EC:1.1.1.266]	PF16363	GDP-mannose 4,6 dehydratase	IPR016040	NAD(P)-binding domain	subfam1264	PF16363.5	GDP_Man_Dehyd	FALSE	FALSE	TRUE
792	Black	793	BLACK-SR-VP_26_10_2019_C_40cm_scaffold_23_FINAL_IR_793	596695	597447	0.324	BLACK-SR-VP_26_10_2019_C_40cm_scaffold_23_FINAL_IR_793	250	0	o	Cytoplasmic	K00973	glucose-1-phosphate thymidylyltransferase [EC:2.7.7.24]	PF00483	Nucleotidyl transferase	IPR005835	Nucleotidyl transferase domain	subfam2340	PF00483.23	NTP_transferase	FALSE	FALSE	TRUE
793	Black	794	BLACK-SR-VP_26_10_2019_C_40cm_scaffold_23_FINAL_IR_794	597572	598423	0.265	BLACK-SR-VP_26_10_2019_C_40cm_scaffold_23_FINAL_IR_794	283	0	o	Cytoplasmic							subfam2426			FALSE	FALSE	TRUE
794	Black	795	BLACK-SR-VP_26_10_2019_C_40cm_scaffold_23_FINAL_IR_795	598860	599015	0.288	BLACK-SR-VP_26_10_2019_C_40cm_scaffold_23_FINAL_IR_795	51	0	o	Cytoplasmic							subfam1287	PF14000.6	Packaging_FI	FALSE	FALSE	FALSE
795	Black	796	BLACK-SR-VP_26_10_2019_C_40cm_scaffold_23_FINAL_IR_796	599488	600354	0.301	BLACK-SR-VP_26_10_2019_C_40cm_scaffold_23_FINAL_IR_796	288	0	o	Cytoplasmic							subfam2608			FALSE	FALSE	FALSE
796	Black	797	BLACK-SR-VP_26_10_2019_C_40cm_scaffold_23_FINAL_IR_797	600572	600964	0.399	BLACK-SR-VP_26_10_2019_C_40cm_scaffold_23_FINAL_IR_797	130	0	o	Cytoplasmic							subfam2007			TRUE	FALSE	FALSE
797	Black	798	BLACK-SR-VP_26_10_2019_C_40cm_scaffold_23_FINAL_IR_798	601104	601415	0.506	BLACK-SR-VP_26_10_2019_C_40cm_scaffold_23_FINAL_IR_798	103	0	o	Cytoplasmic							subfam1122			FALSE	FALSE	TRUE
798	Black	799	BLACK-SR-VP_26_10_2019_C_40cm_scaffold_23_FINAL_IR_799	601459	601776	0.396	BLACK-SR-VP_26_10_2019_C_40cm_scaffold_23_FINAL_IR_799	105	0	o	Cytoplasmic							subfam1122			FALSE	FALSE	TRUE
799	Black	800	BLACK-SR-VP_26_10_2019_C_40cm_scaffold_23_FINAL_IR_800	601822	602676	0.473	BLACK-SR-VP_26_10_2019_C_40cm_scaffold_23_FINAL_IR_800	284	0	o	Unknown							subfam1116			TRUE	FALSE	FALSE
800	Black	801	BLACK-SR-VP_26_10_2019_C_40cm_scaffold_23_FINAL_IR_801	602689	603285	0.452	BLACK-SR-VP_26_10_2019_C_40cm_scaffold_23_FINAL_IR_801	198	0	o	Cytoplasmic							subfam1011			FALSE	FALSE	TRUE
801	Black	802	BLACK-SR-VP_26_10_2019_C_40cm_scaffold_23_FINAL_IR_802	603725	603952	0.386	BLACK-SR-VP_26_10_2019_C_40cm_scaffold_23_FINAL_IR_802	75	0	i	Cytoplasmic							subfam0071			FALSE	FALSE	FALSE
802	Black	803	BLACK-SR-VP_26_10_2019_C_40cm_scaffold_23_FINAL_IR_803	604042	604218	0.339	BLACK-SR-VP_26_10_2019_C_40cm_scaffold_23_FINAL_IR_803	58	0	i	Cytoplasmic							subfam1643			FALSE	FALSE	TRUE
803	Black	804	BLACK-SR-VP_26_10_2019_C_40cm_scaffold_23_FINAL_IR_804	604238	604432	0.318	BLACK-SR-VP_26_10_2019_C_40cm_scaffold_23_FINAL_IR_804	64	0	i	Cytoplasmic							subfam1741	PF17660.1	BTRD1	FALSE	FALSE	FALSE
804	Black	805	BLACK-SR-VP_26_10_2019_C_40cm_scaffold_23_FINAL_IR_805	604602	604937	0.318	BLACK-SR-VP_26_10_2019_C_40cm_scaffold_23_FINAL_IR_805	111	0	o	Unknown							subfam0321			TRUE	FALSE	FALSE
805	Black	806	BLACK-SR-VP_26_10_2019_C_40cm_scaffold_23_FINAL_IR_806	604963	605739	0.372	BLACK-SR-VP_26_10_2019_C_40cm_scaffold_23_FINAL_IR_806	258	0	o	Cytoplasmic							subfam0323			TRUE	FALSE	FALSE
806	Black	807	BLACK-SR-VP_26_10_2019_C_40cm_scaffold_23_FINAL_IR_807	605804	605920	0.333	BLACK-SR-VP_26_10_2019_C_40cm_scaffold_23_FINAL_IR_807	38	0	o	Unknown							subfam1996			FALSE	FALSE	FALSE
807	Black	808	BLACK-SR-VP_26_10_2019_C_40cm_scaffold_23_FINAL_IR_808	605929	606138	0.371	BLACK-SR-VP_26_10_2019_C_40cm_scaffold_23_FINAL_IR_808	69	2	i12-31o46-65i	CytoplasmicMembrane							subfam2510			FALSE	FALSE	FALSE
808	Black	809	BLACK-SR-VP_26_10_2019_C_40cm_scaffold_23_FINAL_IR_809	606185	606364	0.283	BLACK-SR-VP_26_10_2019_C_40cm_scaffold_23_FINAL_IR_809	59	1	o31-53i	Unknown							subfam0416			FALSE	FALSE	FALSE
809	Black	810	BLACK-SR-VP_26_10_2019_C_40cm_scaffold_23_FINAL_IR_810	606366	606587	0.365	BLACK-SR-VP_26_10_2019_C_40cm_scaffold_23_FINAL_IR_810	73	2	o15-37i44-66o	CytoplasmicMembrane							subfam2510			FALSE	FALSE	FALSE
810	Black	811	BLACK-SR-VP_26_10_2019_C_40cm_scaffold_23_FINAL_IR_811	606607	606816	0.314	BLACK-SR-VP_26_10_2019_C_40cm_scaffold_23_FINAL_IR_811	69	1	o44-66i	Unknown							subfam0103			FALSE	FALSE	FALSE
811	Black	812	BLACK-SR-VP_26_10_2019_C_40cm_scaffold_23_FINAL_IR_812	606852	607253	0.351	BLACK-SR-VP_26_10_2019_C_40cm_scaffold_23_FINAL_IR_812	133	1	o67-89i	Unknown							subfam0103			FALSE	FALSE	FALSE
812	Black	813	BLACK-SR-VP_26_10_2019_C_40cm_scaffold_23_FINAL_IR_813	607336	607719	0.401	BLACK-SR-VP_26_10_2019_C_40cm_scaffold_23_FINAL_IR_813	127	0	o	Cytoplasmic	K19453	EBV virion egress protein UL7					subfam2304			FALSE	FALSE	FALSE
813	Black	814	BLACK-SR-VP_26_10_2019_C_40cm_scaffold_23_FINAL_IR_814	607803	608390	0.284	BLACK-SR-VP_26_10_2019_C_40cm_scaffold_23_FINAL_IR_814	195	0	o	Cytoplasmic							subfam0238	PF14464.6	Prok-JAB	FALSE	FALSE	TRUE
814	Black	815	BLACK-SR-VP_26_10_2019_C_40cm_scaffold_23_FINAL_IR_815	608416	608622	0.411	BLACK-SR-VP_26_10_2019_C_40cm_scaffold_23_FINAL_IR_815	68	2	i13-30o45-64i	Unknown							subfam1461			FALSE	FALSE	FALSE
815	Black	816	BLACK-SR-VP_26_10_2019_C_40cm_scaffold_23_FINAL_IR_816	608681	608863	0.344	BLACK-SR-VP_26_10_2019_C_40cm_scaffold_23_FINAL_IR_816	60	1	o35-57i	Unknown										FALSE	FALSE	FALSE
816	Black	817	BLACK-SR-VP_26_10_2019_C_40cm_scaffold_23_FINAL_IR_817	608865	609080	0.398	BLACK-SR-VP_26_10_2019_C_40cm_scaffold_23_FINAL_IR_817	71	2	o15-37i49-66o	Unknown							subfam2510			FALSE	FALSE	FALSE
817	Black	818	BLACK-SR-VP_26_10_2019_C_40cm_scaffold_23_FINAL_IR_818	609172	609408	0.291	BLACK-SR-VP_26_10_2019_C_40cm_scaffold_23_FINAL_IR_818	78	1	o49-71i	Cytoplasmic							subfam0103			FALSE	FALSE	FALSE
818	Black	819	BLACK-SR-VP_26_10_2019_C_40cm_scaffold_23_FINAL_IR_819	609530	609742	0.394	BLACK-SR-VP_26_10_2019_C_40cm_scaffold_23_FINAL_IR_819	70	0	i	Cytoplasmic							subfam2578			FALSE	FALSE	FALSE
819	Black	820	BLACK-SR-VP_26_10_2019_C_40cm_scaffold_23_FINAL_IR_820	609892	610146	0.298	BLACK-SR-VP_26_10_2019_C_40cm_scaffold_23_FINAL_IR_820	84	0	o	Cytoplasmic							subfam2505			FALSE	FALSE	FALSE
820	Black	821	BLACK-SR-VP_26_10_2019_C_40cm_scaffold_23_FINAL_IR_821	610227	610514	0.309	BLACK-SR-VP_26_10_2019_C_40cm_scaffold_23_FINAL_IR_821	95	0	o	Cytoplasmic							subfam2456			FALSE	FALSE	FALSE
821	Black	822	BLACK-SR-VP_26_10_2019_C_40cm_scaffold_23_FINAL_IR_822	610813	611031	0.32	BLACK-SR-VP_26_10_2019_C_40cm_scaffold_23_FINAL_IR_822	72	0	o	Cytoplasmic							subfam0307			FALSE	FALSE	FALSE
822	Black	823	BLACK-SR-VP_26_10_2019_C_40cm_scaffold_23_FINAL_IR_823	611111	611641	0.286	BLACK-SR-VP_26_10_2019_C_40cm_scaffold_23_FINAL_IR_823	176	0	o	Cytoplasmic							subfam0594			FALSE	FALSE	FALSE
823	Black	824	BLACK-SR-VP_26_10_2019_C_40cm_scaffold_23_FINAL_IR_824	611796	612008	0.258	BLACK-SR-VP_26_10_2019_C_40cm_scaffold_23_FINAL_IR_824	70	1	i44-66o	Cytoplasmic							subfam0103			FALSE	FALSE	FALSE
824	Black	825	BLACK-SR-VP_26_10_2019_C_40cm_scaffold_23_FINAL_IR_825	612040	612339	0.3	BLACK-SR-VP_26_10_2019_C_40cm_scaffold_23_FINAL_IR_825	99	0	i	Cytoplasmic							subfam2293			FALSE	FALSE	FALSE
825	Black	826	BLACK-SR-VP_26_10_2019_C_40cm_scaffold_23_FINAL_IR_826	612360	612803	0.322	BLACK-SR-VP_26_10_2019_C_40cm_scaffold_23_FINAL_IR_826	147	0	o	Cytoplasmic							subfam0477			FALSE	FALSE	FALSE
826	Black	827	BLACK-SR-VP_26_10_2019_C_40cm_scaffold_23_FINAL_IR_827	612812	613324	0.357	BLACK-SR-VP_26_10_2019_C_40cm_scaffold_23_FINAL_IR_827	170	1	o146-168i	Unknown							subfam1450			FALSE	FALSE	FALSE
827	Black	828	BLACK-SR-VP_26_10_2019_C_40cm_scaffold_23_FINAL_IR_828	613358	613501	0.34	BLACK-SR-VP_26_10_2019_C_40cm_scaffold_23_FINAL_IR_828	47	0	o	Cytoplasmic							subfam1703			FALSE	FALSE	FALSE
828	Black	829	BLACK-SR-VP_26_10_2019_C_40cm_scaffold_23_FINAL_IR_829	613591	613812	0.302	BLACK-SR-VP_26_10_2019_C_40cm_scaffold_23_FINAL_IR_829	73	0	o	Cytoplasmic							subfam2002			FALSE	FALSE	FALSE
829	Black	830	BLACK-SR-VP_26_10_2019_C_40cm_scaffold_23_FINAL_IR_830	613858	614145	0.306	BLACK-SR-VP_26_10_2019_C_40cm_scaffold_23_FINAL_IR_830	95	0	i	Cytoplasmic							subfam1146			FALSE	FALSE	FALSE
830	Black	831	BLACK-SR-VP_26_10_2019_C_40cm_scaffold_23_FINAL_IR_831	614540	614857	0.374	BLACK-SR-VP_26_10_2019_C_40cm_scaffold_23_FINAL_IR_831	105	0	o	Cytoplasmic							subfam2256			TRUE	FALSE	FALSE
831	Black	832	BLACK-SR-VP_26_10_2019_C_40cm_scaffold_23_FINAL_IR_832	615102	615386	0.354	BLACK-SR-VP_26_10_2019_C_40cm_scaffold_23_FINAL_IR_832	94	0	o	Cytoplasmic							subfam0694			FALSE	FALSE	FALSE
832	Black	833	BLACK-SR-VP_26_10_2019_C_40cm_scaffold_23_FINAL_IR_833	615463	615669	0.425	BLACK-SR-VP_26_10_2019_C_40cm_scaffold_23_FINAL_IR_833	68	0	o	Extracellular							subfam1164			FALSE	FALSE	FALSE
833	Black	834	BLACK-SR-VP_26_10_2019_C_40cm_scaffold_23_FINAL_IR_834	615808	615945	0.355	BLACK-SR-VP_26_10_2019_C_40cm_scaffold_23_FINAL_IR_834	45	0	o	Unknown										FALSE	FALSE	FALSE
834	Black	835	BLACK-SR-VP_26_10_2019_C_40cm_scaffold_23_FINAL_IR_835	616055	617245	0.371	BLACK-SR-VP_26_10_2019_C_40cm_scaffold_23_FINAL_IR_835	396	0	o	Extracellular			PF00149|PF02368	Calcineurin-like phosphoesterase|Bacterial Ig-like domain (group 2)	IPR004843|IPR003343	Calcineurin-like phosphoesterase domain, ApaH type|Bacterial Ig-like, group 2	subfam1328	PF14582.6	Metallophos_3	FALSE	FALSE	FALSE
835	Black	836	BLACK-SR-VP_26_10_2019_C_40cm_scaffold_23_FINAL_IR_836	617349	618479	0.368	BLACK-SR-VP_26_10_2019_C_40cm_scaffold_23_FINAL_IR_836	376	0	o	Extracellular							subfam1599			FALSE	FALSE	FALSE
836	Black	837	BLACK-SR-VP_26_10_2019_C_40cm_scaffold_23_FINAL_IR_837	618563	618943	0.291	BLACK-SR-VP_26_10_2019_C_40cm_scaffold_23_FINAL_IR_837	126	0	o	Cytoplasmic							subfam0119			FALSE	FALSE	FALSE
837	Black	838	BLACK-SR-VP_26_10_2019_C_40cm_scaffold_23_FINAL_IR_838	618978	619079	0.324	BLACK-SR-VP_26_10_2019_C_40cm_scaffold_23_FINAL_IR_838	33	1	o15-32i	Unknown										FALSE	FALSE	FALSE
838	Black	839	BLACK-SR-VP_26_10_2019_C_40cm_scaffold_23_FINAL_IR_839	619183	620004	0.263	BLACK-SR-VP_26_10_2019_C_40cm_scaffold_23_FINAL_IR_839	273	0	o	Cytoplasmic							subfam0237			FALSE	FALSE	FALSE
839	Black	840	BLACK-SR-VP_26_10_2019_C_40cm_scaffold_23_FINAL_IR_840	619988	620872	0.372	BLACK-SR-VP_26_10_2019_C_40cm_scaffold_23_FINAL_IR_840	294	0	o	Unknown	K20739	caricain [EC:3.4.22.30]	PF00112	Papain family cysteine protease	IPR000668	Peptidase C1A, papain C-terminal	subfam0746	PF03051.15	Peptidase_C1_2	FALSE	FALSE	FALSE
840	Black	841	BLACK-SR-VP_26_10_2019_C_40cm_scaffold_23_FINAL_IR_841	621076	621393	0.299	BLACK-SR-VP_26_10_2019_C_40cm_scaffold_23_FINAL_IR_841	105	0	i	Cytoplasmic							subfam1822			FALSE	FALSE	FALSE
841	Black	842	BLACK-SR-VP_26_10_2019_C_40cm_scaffold_23_FINAL_IR_842	621406	621750	0.293	BLACK-SR-VP_26_10_2019_C_40cm_scaffold_23_FINAL_IR_842	114	0	o	Cytoplasmic							subfam1499			FALSE	TRUE	FALSE
842	Black	843	BLACK-SR-VP_26_10_2019_C_40cm_scaffold_23_FINAL_IR_843	621836	622261	0.359	BLACK-SR-VP_26_10_2019_C_40cm_scaffold_23_FINAL_IR_843	141	0	o	Cytoplasmic							subfam1733			FALSE	FALSE	TRUE
843	Black	844	BLACK-SR-VP_26_10_2019_C_40cm_scaffold_23_FINAL_IR_844	622337	623035	0.342	BLACK-SR-VP_26_10_2019_C_40cm_scaffold_23_FINAL_IR_844	232	0	o	Cytoplasmic							subfam0541			FALSE	FALSE	TRUE
844	Black	845	BLACK-SR-VP_26_10_2019_C_40cm_scaffold_23_FINAL_IR_845	623121	625853	0.367	BLACK-SR-VP_26_10_2019_C_40cm_scaffold_23_FINAL_IR_845	910	1	i323-345o	Unknown			PF08308	PEGA domain	IPR013229	PEGA	subfam0097			FALSE	FALSE	FALSE
845	Black	846	BLACK-SR-VP_26_10_2019_C_40cm_scaffold_23_FINAL_IR_846	625915	627270	0.367	BLACK-SR-VP_26_10_2019_C_40cm_scaffold_23_FINAL_IR_846	451	1	o423-445i	Unknown							subfam2113	PF08308.11|PF08308.11|PF08308.11|PF08308.11	PEGA PEGA PEGA PEGA	FALSE	FALSE	FALSE
846	Black	847	BLACK-SR-VP_26_10_2019_C_40cm_scaffold_23_FINAL_IR_847	627370	628308	0.322	BLACK-SR-VP_26_10_2019_C_40cm_scaffold_23_FINAL_IR_847	312	0	o	Cytoplasmic							subfam2511	PF05679.16	CHGN	FALSE	FALSE	FALSE
847	Black	848	BLACK-SR-VP_26_10_2019_C_40cm_scaffold_23_FINAL_IR_848	628358	629563	0.34	BLACK-SR-VP_26_10_2019_C_40cm_scaffold_23_FINAL_IR_848	401	0	o	Extracellular			PF10102	Domain of unknown function (DUF2341)	IPR018765	Domain of unknown function DUF2341	subfam1061	PF10102.9	DUF2341	FALSE	FALSE	FALSE
848	Black	849	BLACK-SR-VP_26_10_2019_C_40cm_scaffold_23_FINAL_IR_849	629530	629772	0.391	BLACK-SR-VP_26_10_2019_C_40cm_scaffold_23_FINAL_IR_849	80	1	i12-34o	Cytoplasmic										FALSE	FALSE	FALSE
849	Black	850	BLACK-SR-VP_26_10_2019_C_40cm_scaffold_23_FINAL_IR_850	630000	630938	0.368	BLACK-SR-VP_26_10_2019_C_40cm_scaffold_23_FINAL_IR_850	312	0	o	Unknown							subfam1920			FALSE	FALSE	FALSE
850	Black	851	BLACK-SR-VP_26_10_2019_C_40cm_scaffold_23_FINAL_IR_851	631035	632078	0.364	BLACK-SR-VP_26_10_2019_C_40cm_scaffold_23_FINAL_IR_851	347	0	o	Unknown							subfam1620			FALSE	FALSE	FALSE
851	Black	852	BLACK-SR-VP_26_10_2019_C_40cm_scaffold_23_FINAL_IR_852	632151	634094	0.358	BLACK-SR-VP_26_10_2019_C_40cm_scaffold_23_FINAL_IR_852	647	0	o	Extracellular			PF10102	Domain of unknown function (DUF2341)	IPR018765	Domain of unknown function DUF2341	subfam1061	PF10102.9	DUF2341	FALSE	FALSE	FALSE
852	Black	853	BLACK-SR-VP_26_10_2019_C_40cm_scaffold_23_FINAL_IR_853	634128	634499	0.349	BLACK-SR-VP_26_10_2019_C_40cm_scaffold_23_FINAL_IR_853	123	0	o	Unknown										FALSE	FALSE	FALSE
853	Black	854	BLACK-SR-VP_26_10_2019_C_40cm_scaffold_23_FINAL_IR_854	634513	634812	0.377	BLACK-SR-VP_26_10_2019_C_40cm_scaffold_23_FINAL_IR_854	99	0	o	Unknown							subfam0183			FALSE	FALSE	FALSE
854	Black	855	BLACK-SR-VP_26_10_2019_C_40cm_scaffold_23_FINAL_IR_855	634977	635285	0.369	BLACK-SR-VP_26_10_2019_C_40cm_scaffold_23_FINAL_IR_855	102	0	o	Unknown							subfam0183			FALSE	FALSE	FALSE
855	Black	856	BLACK-SR-VP_26_10_2019_C_40cm_scaffold_23_FINAL_IR_856	635399	636673	0.362	BLACK-SR-VP_26_10_2019_C_40cm_scaffold_23_FINAL_IR_856	424	0	o	Cytoplasmic			PF08308	PEGA domain	IPR013229	PEGA	subfam0366	PF08308.11	PEGA	FALSE	FALSE	FALSE
856	Black	857	BLACK-SR-VP_26_10_2019_C_40cm_scaffold_23_FINAL_IR_857	636728	638362	0.364	BLACK-SR-VP_26_10_2019_C_40cm_scaffold_23_FINAL_IR_857	544	0	o	Unknown			PF08308	PEGA domain	IPR013229	PEGA	subfam1462			FALSE	FALSE	FALSE
857	Black	858	BLACK-SR-VP_26_10_2019_C_40cm_scaffold_23_FINAL_IR_858	638432	638983	0.308	BLACK-SR-VP_26_10_2019_C_40cm_scaffold_23_FINAL_IR_858	183	0	o	Unknown							subfam1700			FALSE	FALSE	FALSE
858	Black	859	BLACK-SR-VP_26_10_2019_C_40cm_scaffold_23_FINAL_IR_859	639126	641114	0.382	BLACK-SR-VP_26_10_2019_C_40cm_scaffold_23_FINAL_IR_859	662	0	o	Extracellular			PF02018	Carbohydrate binding domain	IPR003305	Carbohydrate-binding, CenC-like				FALSE	FALSE	FALSE
859	Black	860	BLACK-SR-VP_26_10_2019_C_40cm_scaffold_23_FINAL_IR_860	641117	641527	0.343	BLACK-SR-VP_26_10_2019_C_40cm_scaffold_23_FINAL_IR_860	136	0	o	Unknown							subfam2051			FALSE	FALSE	FALSE
860	Black	861	BLACK-SR-VP_26_10_2019_C_40cm_scaffold_23_FINAL_IR_861	641684	641914	0.346	BLACK-SR-VP_26_10_2019_C_40cm_scaffold_23_FINAL_IR_861	76	0	i	Unknown										FALSE	FALSE	FALSE
861	Black	862	BLACK-SR-VP_26_10_2019_C_40cm_scaffold_23_FINAL_IR_862	642102	642659	0.346	BLACK-SR-VP_26_10_2019_C_40cm_scaffold_23_FINAL_IR_862	185	0	o	Unknown							subfam1700			FALSE	FALSE	FALSE
862	Black	863	BLACK-SR-VP_26_10_2019_C_40cm_scaffold_23_FINAL_IR_863	642944	643492	0.362	BLACK-SR-VP_26_10_2019_C_40cm_scaffold_23_FINAL_IR_863	182	1	i7-26o	Unknown							subfam0049			FALSE	FALSE	FALSE
863	Black	864	BLACK-SR-VP_26_10_2019_C_40cm_scaffold_23_FINAL_IR_864	643508	644272	0.323	BLACK-SR-VP_26_10_2019_C_40cm_scaffold_23_FINAL_IR_864	254	1	o15-33i	Cytoplasmic							subfam0265			FALSE	FALSE	FALSE
864	Black	865	BLACK-SR-VP_26_10_2019_C_40cm_scaffold_23_FINAL_IR_865	644281	644799	0.322	BLACK-SR-VP_26_10_2019_C_40cm_scaffold_23_FINAL_IR_865	172	0	o	Unknown							subfam2237			FALSE	FALSE	FALSE
865	Black	866	BLACK-SR-VP_26_10_2019_C_40cm_scaffold_23_FINAL_IR_866	644839	646080	0.362	BLACK-SR-VP_26_10_2019_C_40cm_scaffold_23_FINAL_IR_866	413	0	o	Unknown							subfam1626			FALSE	FALSE	FALSE
866	Black	867	BLACK-SR-VP_26_10_2019_C_40cm_scaffold_23_FINAL_IR_867	646117	646692	0.378	BLACK-SR-VP_26_10_2019_C_40cm_scaffold_23_FINAL_IR_867	191	0	o	Unknown							subfam1406			FALSE	FALSE	FALSE
867	Black	868	BLACK-SR-VP_26_10_2019_C_40cm_scaffold_23_FINAL_IR_868	646841	647422	0.375	BLACK-SR-VP_26_10_2019_C_40cm_scaffold_23_FINAL_IR_868	193	0	o	CytoplasmicMembrane							subfam1406			FALSE	FALSE	FALSE
868	Black	869	BLACK-SR-VP_26_10_2019_C_40cm_scaffold_23_FINAL_IR_869	647653	648276	0.332	BLACK-SR-VP_26_10_2019_C_40cm_scaffold_23_FINAL_IR_869	207	0	o	Unknown							subfam1406			FALSE	FALSE	FALSE
869	Black	870	BLACK-SR-VP_26_10_2019_C_40cm_scaffold_23_FINAL_IR_870	648289	648729	0.347	BLACK-SR-VP_26_10_2019_C_40cm_scaffold_23_FINAL_IR_870	146	0	o	Unknown							subfam1657			FALSE	FALSE	FALSE
870	Black	871	BLACK-SR-VP_26_10_2019_C_40cm_scaffold_23_FINAL_IR_871	648739	649173	0.352	BLACK-SR-VP_26_10_2019_C_40cm_scaffold_23_FINAL_IR_871	144	0	o	CytoplasmicMembrane							subfam1657			FALSE	FALSE	FALSE
871	Black	872	BLACK-SR-VP_26_10_2019_C_40cm_scaffold_23_FINAL_IR_872	649331	650074	0.367	BLACK-SR-VP_26_10_2019_C_40cm_scaffold_23_FINAL_IR_872	247	0	o	CytoplasmicMembrane							subfam1241	PF13641.6	Glyco_tranf_2_3	FALSE	FALSE	FALSE
872	Black	873	BLACK-SR-VP_26_10_2019_C_40cm_scaffold_23_FINAL_IR_873	650257	650481	0.289	BLACK-SR-VP_26_10_2019_C_40cm_scaffold_23_FINAL_IR_873	74	0	i	Cytoplasmic							subfam0785			FALSE	FALSE	FALSE
873	Black	874	BLACK-SR-VP_26_10_2019_C_40cm_scaffold_23_FINAL_IR_874	650488	652287	0.341	BLACK-SR-VP_26_10_2019_C_40cm_scaffold_23_FINAL_IR_874	599	0	o	Unknown	K20573	2'-deamino-2'-hydroxyneamine 1-alpha-D-kanosaminyltransferase [EC:2.4.1.301]	PF13439|PF13489|PF00534	Glycosyltransferase Family 4|Methyltransferase domain|Glycosyl transferases group 1	IPR028098|-|IPR001296	Glycosyltransferase subfamily 4-like, N-terminal domain|-|Glycosyl transferase, family 1	subfam0778	PF05219.12|PF08323.11|PF12000.8|PF00343.20	DREV Glyco_transf_5 Glyco_trans_4_3 Phosphorylase	FALSE	FALSE	FALSE
874	Black	875	BLACK-SR-VP_26_10_2019_C_40cm_scaffold_23_FINAL_IR_875	652298	653383	0.311	BLACK-SR-VP_26_10_2019_C_40cm_scaffold_23_FINAL_IR_875	361	0	o	Cytoplasmic	K20573	2'-deamino-2'-hydroxyneamine 1-alpha-D-kanosaminyltransferase [EC:2.4.1.301]	PF13439|PF00534	Glycosyltransferase Family 4|Glycosyl transferases group 1	IPR028098|IPR001296	Glycosyltransferase subfamily 4-like, N-terminal domain|Glycosyl transferase, family 1	subfam1055	PF00343.20	Phosphorylase	FALSE	FALSE	FALSE
875	Black	876	BLACK-SR-VP_26_10_2019_C_40cm_scaffold_23_FINAL_IR_876	653364	653888	0.324	BLACK-SR-VP_26_10_2019_C_40cm_scaffold_23_FINAL_IR_876	174	0	o	Cytoplasmic	K16414	methyltransferase	PF08241	Methyltransferase domain	IPR013216	Methyltransferase type 11	subfam1981	PF05891.12	Methyltransf_PK	FALSE	FALSE	FALSE
876	Black	877	BLACK-SR-VP_26_10_2019_C_40cm_scaffold_23_FINAL_IR_877	653878	654009	0.333	BLACK-SR-VP_26_10_2019_C_40cm_scaffold_23_FINAL_IR_877	43	1	i7-29o	CytoplasmicMembrane							subfam0098			FALSE	FALSE	FALSE
877	Black	878	BLACK-SR-VP_26_10_2019_C_40cm_scaffold_23_FINAL_IR_878	654057	654458	0.269	BLACK-SR-VP_26_10_2019_C_40cm_scaffold_23_FINAL_IR_878	133	1	o18-40i	Cytoplasmic							subfam0997			FALSE	FALSE	FALSE
878	Black	879	BLACK-SR-VP_26_10_2019_C_40cm_scaffold_23_FINAL_IR_879	654516	656795	0.3	BLACK-SR-VP_26_10_2019_C_40cm_scaffold_23_FINAL_IR_879	759	0	o	CytoplasmicMembrane			PF02518|PF13426|PF00072|PF00512	Histidine kinase-, DNA gyrase B-, and HSP90-like ATPase|PAS domain|Response regulator receiver domain|His Kinase A (phospho-acceptor) domain	IPR003594|IPR000014|IPR001789|IPR003661	Histidine kinase/HSP90-like ATPase|PAS domain|Signal transduction response regulator, receiver domain|Signal transduction histidine kinase, dimerisation/phosphoacceptor domain	subfam0313	PF08670.11|PF00512.25|PF02518.26	MEKHLA HisKA HATPase_c	FALSE	FALSE	FALSE
879	Black	880	BLACK-SR-VP_26_10_2019_C_40cm_scaffold_23_FINAL_IR_880	656808	657284	0.317	BLACK-SR-VP_26_10_2019_C_40cm_scaffold_23_FINAL_IR_880	158	0	o	Cytoplasmic			PF00072	Response regulator receiver domain	IPR001789	Signal transduction response regulator, receiver domain	subfam1943	PF16968.5	TadZ_N	FALSE	FALSE	FALSE
880	Black	881	BLACK-SR-VP_26_10_2019_C_40cm_scaffold_23_FINAL_IR_881	657408	658232	0.278	BLACK-SR-VP_26_10_2019_C_40cm_scaffold_23_FINAL_IR_881	274	0	o	Cytoplasmic							subfam2426			FALSE	FALSE	TRUE
881	Black	882	BLACK-SR-VP_26_10_2019_C_40cm_scaffold_23_FINAL_IR_882	658363	658632	0.285	BLACK-SR-VP_26_10_2019_C_40cm_scaffold_23_FINAL_IR_882	89	0	o	Cytoplasmic							subfam2155			FALSE	FALSE	FALSE
882	Black	883	BLACK-SR-VP_26_10_2019_C_40cm_scaffold_23_FINAL_IR_883	658629	659891	0.298	BLACK-SR-VP_26_10_2019_C_40cm_scaffold_23_FINAL_IR_883	420	0	o	Unknown							subfam0494			FALSE	FALSE	FALSE
883	Black	884	BLACK-SR-VP_26_10_2019_C_40cm_scaffold_23_FINAL_IR_884	659931	660740	0.32	BLACK-SR-VP_26_10_2019_C_40cm_scaffold_23_FINAL_IR_884	269	0	o	Unknown	K00745		PF00535	Glycosyl transferase family 2	IPR001173	Glycosyltransferase 2-like	subfam1487	PF03142.15	Chitin_synth_2	FALSE	FALSE	FALSE
884	Black	885	BLACK-SR-VP_26_10_2019_C_40cm_scaffold_23_FINAL_IR_885	660774	661622	0.303	BLACK-SR-VP_26_10_2019_C_40cm_scaffold_23_FINAL_IR_885	282	0	o	Cytoplasmic			PF03071	GNT-I family	IPR004139	Glycosyl transferase, family 13	subfam2409	PF03071.15	GNT-I	FALSE	FALSE	FALSE
885	Black	886	BLACK-SR-VP_26_10_2019_C_40cm_scaffold_23_FINAL_IR_886	661670	662326	0.324	BLACK-SR-VP_26_10_2019_C_40cm_scaffold_23_FINAL_IR_886	218	0	o	Cytoplasmic							subfam0886			FALSE	TRUE	FALSE
886	Black	887	BLACK-SR-VP_26_10_2019_C_40cm_scaffold_23_FINAL_IR_887	662323	662997	0.311	BLACK-SR-VP_26_10_2019_C_40cm_scaffold_23_FINAL_IR_887	224	1	o121-138i	Unknown			PF08308	PEGA domain	IPR013229	PEGA	subfam0366	PF08308.11	PEGA	FALSE	FALSE	FALSE
887	Black	888	BLACK-SR-VP_26_10_2019_C_40cm_scaffold_23_FINAL_IR_888	663179	663718	0.394	BLACK-SR-VP_26_10_2019_C_40cm_scaffold_23_FINAL_IR_888	179	0	o	Unknown							subfam0487			FALSE	FALSE	FALSE
888	Black	889	BLACK-SR-VP_26_10_2019_C_40cm_scaffold_23_FINAL_IR_889	663832	664971	0.347	BLACK-SR-VP_26_10_2019_C_40cm_scaffold_23_FINAL_IR_889	379	0	o	Extracellular			PF08308	PEGA domain	IPR013229	PEGA	subfam0082	PF08308.11	PEGA	FALSE	FALSE	FALSE
889	Black	890	BLACK-SR-VP_26_10_2019_C_40cm_scaffold_23_FINAL_IR_890	665105	665356	0.306	BLACK-SR-VP_26_10_2019_C_40cm_scaffold_23_FINAL_IR_890	83	0	o	Cytoplasmic							subfam1096			FALSE	FALSE	FALSE
890	Black	891	BLACK-SR-VP_26_10_2019_C_40cm_scaffold_23_FINAL_IR_891	665379	665627	0.321	BLACK-SR-VP_26_10_2019_C_40cm_scaffold_23_FINAL_IR_891	82	0	o	Cytoplasmic							subfam1451			FALSE	FALSE	FALSE
891	Black	892	BLACK-SR-VP_26_10_2019_C_40cm_scaffold_23_FINAL_IR_892	665672	665968	0.327	BLACK-SR-VP_26_10_2019_C_40cm_scaffold_23_FINAL_IR_892	98	0	o	Cytoplasmic			PF02915	Rubrerythrin	IPR003251	Rubrerythrin	subfam0871	PF05067.12	Mn_catalase	FALSE	TRUE	FALSE
892	Black	893	BLACK-SR-VP_26_10_2019_C_40cm_scaffold_23_FINAL_IR_893	665970	666287	0.318	BLACK-SR-VP_26_10_2019_C_40cm_scaffold_23_FINAL_IR_893	105	0	o	Cytoplasmic							subfam1399			FALSE	FALSE	FALSE
893	Black	894	BLACK-SR-VP_26_10_2019_C_40cm_scaffold_23_FINAL_IR_894	666367	666603	0.346	BLACK-SR-VP_26_10_2019_C_40cm_scaffold_23_FINAL_IR_894	78	0	o	Unknown							subfam1182			FALSE	FALSE	FALSE
894	Black	895	BLACK-SR-VP_26_10_2019_C_40cm_scaffold_23_FINAL_IR_895	666991	667218	0.316	BLACK-SR-VP_26_10_2019_C_40cm_scaffold_23_FINAL_IR_895	75	0	o	Cytoplasmic							subfam0261			FALSE	FALSE	FALSE
895	Black	896	BLACK-SR-VP_26_10_2019_C_40cm_scaffold_23_FINAL_IR_896	667247	667522	0.261	BLACK-SR-VP_26_10_2019_C_40cm_scaffold_23_FINAL_IR_896	91	0	o	Cytoplasmic							subfam1929			FALSE	FALSE	FALSE
896	Black	897	BLACK-SR-VP_26_10_2019_C_40cm_scaffold_23_FINAL_IR_897	667559	668170	0.304	BLACK-SR-VP_26_10_2019_C_40cm_scaffold_23_FINAL_IR_897	203	0	o	Cytoplasmic							subfam0560			FALSE	FALSE	FALSE
897	Black	898	BLACK-SR-VP_26_10_2019_C_40cm_scaffold_23_FINAL_IR_898	668244	668798	0.328	BLACK-SR-VP_26_10_2019_C_40cm_scaffold_23_FINAL_IR_898	184	0	o	Unknown							subfam0238	PF14464.6	Prok-JAB	FALSE	FALSE	TRUE
898	Black	899	BLACK-SR-VP_26_10_2019_C_40cm_scaffold_23_FINAL_IR_899	669003	669176	0.282	BLACK-SR-VP_26_10_2019_C_40cm_scaffold_23_FINAL_IR_899	57	0	o	Unknown										FALSE	FALSE	FALSE
899	Black	900	BLACK-SR-VP_26_10_2019_C_40cm_scaffold_23_FINAL_IR_900	669224	670549	0.293	BLACK-SR-VP_26_10_2019_C_40cm_scaffold_23_FINAL_IR_900	441	0	o	Cytoplasmic	K07496	putative transposase	PF01385	Probable transposase	IPR001959	Probable transposase, IS891/IS1136/IS1341	subfam1606	PF18516.1	RuvC_1	FALSE	FALSE	FALSE
900	Black	901	BLACK-SR-VP_26_10_2019_C_40cm_scaffold_23_FINAL_IR_901	670733	670894	0.315	BLACK-SR-VP_26_10_2019_C_40cm_scaffold_23_FINAL_IR_901	53	0	i	Cytoplasmic							subfam1540			FALSE	FALSE	FALSE
901	Black	902	BLACK-SR-VP_26_10_2019_C_40cm_scaffold_23_FINAL_IR_902	671051	671326	0.275	BLACK-SR-VP_26_10_2019_C_40cm_scaffold_23_FINAL_IR_902	91	0	o	Cytoplasmic							subfam2220			FALSE	FALSE	FALSE
902	Black	903	BLACK-SR-VP_26_10_2019_C_40cm_scaffold_23_FINAL_IR_903	671365	671781	0.336	BLACK-SR-VP_26_10_2019_C_40cm_scaffold_23_FINAL_IR_903	138	0	o	Cytoplasmic							subfam1997			FALSE	FALSE	FALSE
903	Black	904	BLACK-SR-VP_26_10_2019_C_40cm_scaffold_23_FINAL_IR_904	671762	672271	0.331	BLACK-SR-VP_26_10_2019_C_40cm_scaffold_23_FINAL_IR_904	169	0	o	Unknown							subfam1583			FALSE	FALSE	FALSE
904	Black	905	BLACK-SR-VP_26_10_2019_C_40cm_scaffold_23_FINAL_IR_905	672306	672794	0.342	BLACK-SR-VP_26_10_2019_C_40cm_scaffold_23_FINAL_IR_905	162	0	o	Cytoplasmic							subfam2331			FALSE	FALSE	FALSE
905	Black	906	BLACK-SR-VP_26_10_2019_C_40cm_scaffold_23_FINAL_IR_906	673133	673483	0.333	BLACK-SR-VP_26_10_2019_C_40cm_scaffold_23_FINAL_IR_906	116	0	o	Cytoplasmic							subfam2174			FALSE	FALSE	FALSE
906	Black	907	BLACK-SR-VP_26_10_2019_C_40cm_scaffold_23_FINAL_IR_907	673501	673887	0.318	BLACK-SR-VP_26_10_2019_C_40cm_scaffold_23_FINAL_IR_907	128	0	o	Unknown							subfam2154			FALSE	FALSE	FALSE
907	Black	908	BLACK-SR-VP_26_10_2019_C_40cm_scaffold_23_FINAL_IR_908	673841	674086	0.321	BLACK-SR-VP_26_10_2019_C_40cm_scaffold_23_FINAL_IR_908	81	0	o	Cytoplasmic							subfam1135			FALSE	FALSE	FALSE
908	Black	909	BLACK-SR-VP_26_10_2019_C_40cm_scaffold_23_FINAL_IR_909	674151	674594	0.264	BLACK-SR-VP_26_10_2019_C_40cm_scaffold_23_FINAL_IR_909	147	0	o	Unknown							subfam2472			FALSE	FALSE	FALSE
909	Black	910	BLACK-SR-VP_26_10_2019_C_40cm_scaffold_23_FINAL_IR_910	675004	675603	0.312	BLACK-SR-VP_26_10_2019_C_40cm_scaffold_23_FINAL_IR_910	199	0	o	Cytoplasmic	K04564	superoxide dismutase, Fe-Mn family [EC:1.15.1.1]	PF02777	Iron/manganese superoxide dismutases, C-terminal domain	IPR019832	Manganese/iron superoxide dismutase, C-terminal	subfam1297	PF00081.22|PF02777.18	Sod_Fe_N Sod_Fe_C	FALSE	FALSE	FALSE
910	Black	911	BLACK-SR-VP_26_10_2019_C_40cm_scaffold_23_FINAL_IR_911	675987	677357	0.327	BLACK-SR-VP_26_10_2019_C_40cm_scaffold_23_FINAL_IR_911	456	0	o	Cytoplasmic	K00974	tRNA nucleotidyltransferase (CCA-adding enzyme) [EC:2.7.7.72 3.1.3.- 3.1.4.-]	PF01743|PF13735|PF12627	Poly A polymerase head domain|tRNA nucleotidyltransferase domain 2 putative|Probable RNA and SrmB- binding site of polymerase A	IPR002646|IPR032810|IPR032828	Poly A polymerase, head domain|CCA-adding enzyme, C-terminal|tRNA nucleotidyltransferase/poly(A) polymerase, RNA and SrmB- binding domain	subfam0319	PF01743.20|PF12627.7|PF13735.6	PolyA_pol PolyA_pol_RNAbd tRNA_NucTran2_2	FALSE	FALSE	FALSE
911	Black	912	BLACK-SR-VP_26_10_2019_C_40cm_scaffold_23_FINAL_IR_912	677397	677882	0.276	BLACK-SR-VP_26_10_2019_C_40cm_scaffold_23_FINAL_IR_912	161	0	o	Cytoplasmic							subfam1079			FALSE	FALSE	FALSE
912	Black	913	BLACK-SR-VP_26_10_2019_C_40cm_scaffold_23_FINAL_IR_913	677908	678012	0.371	BLACK-SR-VP_26_10_2019_C_40cm_scaffold_23_FINAL_IR_913	34	0	i	Cytoplasmic										FALSE	FALSE	FALSE
913	Black	914	BLACK-SR-VP_26_10_2019_C_40cm_scaffold_23_FINAL_IR_914	678031	678342	0.304	BLACK-SR-VP_26_10_2019_C_40cm_scaffold_23_FINAL_IR_914	103	1	o64-86i	Cytoplasmic							subfam0103			FALSE	FALSE	FALSE
914	Black	915	BLACK-SR-VP_26_10_2019_C_40cm_scaffold_23_FINAL_IR_915	678407	678661	0.337	BLACK-SR-VP_26_10_2019_C_40cm_scaffold_23_FINAL_IR_915	84	0	i	Cytoplasmic	K03378	morphine 6-dehydrogenase [EC:1.1.1.218]					subfam0539			FALSE	FALSE	FALSE
915	Black	916	BLACK-SR-VP_26_10_2019_C_40cm_scaffold_23_FINAL_IR_916	678676	678957	0.316	BLACK-SR-VP_26_10_2019_C_40cm_scaffold_23_FINAL_IR_916	93	0	o	Cytoplasmic							subfam2494			FALSE	FALSE	FALSE
916	Black	917	BLACK-SR-VP_26_10_2019_C_40cm_scaffold_23_FINAL_IR_917	678994	679965	0.357	BLACK-SR-VP_26_10_2019_C_40cm_scaffold_23_FINAL_IR_917	323	1	i272-294o	Unknown							subfam1920			FALSE	FALSE	FALSE
917	Black	918	BLACK-SR-VP_26_10_2019_C_40cm_scaffold_23_FINAL_IR_918	680009	680149	0.362	BLACK-SR-VP_26_10_2019_C_40cm_scaffold_23_FINAL_IR_918	46	0	o	Unknown										FALSE	FALSE	FALSE
918	Black	919	BLACK-SR-VP_26_10_2019_C_40cm_scaffold_23_FINAL_IR_919	680157	681215	0.437	BLACK-SR-VP_26_10_2019_C_40cm_scaffold_23_FINAL_IR_919	352	0	o	Extracellular							subfam1084			FALSE	FALSE	FALSE
919	Black	920	BLACK-SR-VP_26_10_2019_C_40cm_scaffold_23_FINAL_IR_920	681228	681935	0.331	BLACK-SR-VP_26_10_2019_C_40cm_scaffold_23_FINAL_IR_920	235	0	o	Cytoplasmic							subfam1588			FALSE	FALSE	FALSE
920	Black	921	BLACK-SR-VP_26_10_2019_C_40cm_scaffold_23_FINAL_IR_921	681922	682491	0.386	BLACK-SR-VP_26_10_2019_C_40cm_scaffold_23_FINAL_IR_921	189	0	o	Unknown							subfam2294			FALSE	FALSE	FALSE
921	Black	922	BLACK-SR-VP_26_10_2019_C_40cm_scaffold_23_FINAL_IR_922	682506	683066	0.41	BLACK-SR-VP_26_10_2019_C_40cm_scaffold_23_FINAL_IR_922	186	0	o	Unknown							subfam2294			FALSE	FALSE	FALSE
922	Black	923	BLACK-SR-VP_26_10_2019_C_40cm_scaffold_23_FINAL_IR_923	683156	683392	0.249	BLACK-SR-VP_26_10_2019_C_40cm_scaffold_23_FINAL_IR_923	78	0	o	Cytoplasmic							subfam2427			FALSE	FALSE	FALSE
923	Black	924	BLACK-SR-VP_26_10_2019_C_40cm_scaffold_23_FINAL_IR_924	683481	684116	0.286	BLACK-SR-VP_26_10_2019_C_40cm_scaffold_23_FINAL_IR_924	211	0	o	Cytoplasmic							subfam0238	PF14464.6	Prok-JAB	FALSE	FALSE	TRUE
924	Black	925	BLACK-SR-VP_26_10_2019_C_40cm_scaffold_23_FINAL_IR_925	684173	684898	0.346	BLACK-SR-VP_26_10_2019_C_40cm_scaffold_23_FINAL_IR_925	241	0	o	Cytoplasmic							subfam0912			FALSE	FALSE	FALSE
925	Black	926	BLACK-SR-VP_26_10_2019_C_40cm_scaffold_23_FINAL_IR_926	685048	685272	0.293	BLACK-SR-VP_26_10_2019_C_40cm_scaffold_23_FINAL_IR_926	74	0	i	Cytoplasmic							subfam0703			FALSE	FALSE	FALSE
926	Black	927	BLACK-SR-VP_26_10_2019_C_40cm_scaffold_23_FINAL_IR_927	685471	685575	0.305	BLACK-SR-VP_26_10_2019_C_40cm_scaffold_23_FINAL_IR_927	34	0	i	Extracellular										FALSE	FALSE	FALSE
927	Black	928	BLACK-SR-VP_26_10_2019_C_40cm_scaffold_23_FINAL_IR_928	685866	686393	0.301	BLACK-SR-VP_26_10_2019_C_40cm_scaffold_23_FINAL_IR_928	175	0	o	Cytoplasmic							subfam0695			FALSE	FALSE	FALSE
928	Black	929	BLACK-SR-VP_26_10_2019_C_40cm_scaffold_23_FINAL_IR_929	686456	686566	0.315	BLACK-SR-VP_26_10_2019_C_40cm_scaffold_23_FINAL_IR_929	36	0	i	Cytoplasmic							subfam0003			FALSE	FALSE	FALSE
929	Black	930	BLACK-SR-VP_26_10_2019_C_40cm_scaffold_23_FINAL_IR_930	686756	687076	0.321	BLACK-SR-VP_26_10_2019_C_40cm_scaffold_23_FINAL_IR_930	106	0	o	Cytoplasmic							subfam2560			FALSE	FALSE	FALSE
930	Black	931	BLACK-SR-VP_26_10_2019_C_40cm_scaffold_23_FINAL_IR_931	687158	687577	0.55	BLACK-SR-VP_26_10_2019_C_40cm_scaffold_23_FINAL_IR_931	139	0	o	Cytoplasmic	K01493	dCMP deaminase [EC:3.5.4.12]	PF00383	Cytidine and deoxycytidylate deaminase zinc-binding region	IPR002125	Cytidine and deoxycytidylate deaminase domain	subfam1034	PF00383.23	dCMP_cyt_deam_1	FALSE	FALSE	FALSE
931	Black	932	BLACK-SR-VP_26_10_2019_C_40cm_scaffold_23_FINAL_IR_932	687591	687821	0.303	BLACK-SR-VP_26_10_2019_C_40cm_scaffold_23_FINAL_IR_932	76	0	i	Cytoplasmic							subfam2006			FALSE	FALSE	FALSE
932	Black	933	BLACK-SR-VP_26_10_2019_C_40cm_scaffold_23_FINAL_IR_933	687880	688614	0.272	BLACK-SR-VP_26_10_2019_C_40cm_scaffold_23_FINAL_IR_933	244	0	o	Cytoplasmic							subfam2430			FALSE	FALSE	FALSE
933	Black	934	BLACK-SR-VP_26_10_2019_C_40cm_scaffold_23_FINAL_IR_934	688720	689001	0.294	BLACK-SR-VP_26_10_2019_C_40cm_scaffold_23_FINAL_IR_934	93	0	o	Cytoplasmic							subfam0474			FALSE	FALSE	FALSE
934	Black	935	BLACK-SR-VP_26_10_2019_C_40cm_scaffold_23_FINAL_IR_935	689017	689328	0.353	BLACK-SR-VP_26_10_2019_C_40cm_scaffold_23_FINAL_IR_935	103	0	o	Unknown							subfam1834			FALSE	FALSE	TRUE
935	Black	936	BLACK-SR-VP_26_10_2019_C_40cm_scaffold_23_FINAL_IR_936	689411	691507	0.362	BLACK-SR-VP_26_10_2019_C_40cm_scaffold_23_FINAL_IR_936	698	1	o670-692i	Extracellular			PF08308	PEGA domain	IPR013229	PEGA	subfam2489			FALSE	FALSE	FALSE
936	Black	937	BLACK-SR-VP_26_10_2019_C_40cm_scaffold_23_FINAL_IR_937	691711	692223	0.394	BLACK-SR-VP_26_10_2019_C_40cm_scaffold_23_FINAL_IR_937	170	0	o	Extracellular							subfam1959			FALSE	FALSE	FALSE
937	Black	938	BLACK-SR-VP_26_10_2019_C_40cm_scaffold_23_FINAL_IR_938	692259	692822	0.431	BLACK-SR-VP_26_10_2019_C_40cm_scaffold_23_FINAL_IR_938	187	0	o	CytoplasmicMembrane			PF08308	PEGA domain	IPR013229	PEGA	subfam0266	PF08308.11	PEGA	FALSE	FALSE	FALSE
938	Black	939	BLACK-SR-VP_26_10_2019_C_40cm_scaffold_23_FINAL_IR_939	692851	693030	0.317	BLACK-SR-VP_26_10_2019_C_40cm_scaffold_23_FINAL_IR_939	59	1	i27-49o	Cytoplasmic										FALSE	FALSE	FALSE
939	Black	940	BLACK-SR-VP_26_10_2019_C_40cm_scaffold_23_FINAL_IR_940	693203	693430	0.333	BLACK-SR-VP_26_10_2019_C_40cm_scaffold_23_FINAL_IR_940	75	0	o	Cytoplasmic							subfam2009			FALSE	FALSE	FALSE
940	Black	941	BLACK-SR-VP_26_10_2019_C_40cm_scaffold_23_FINAL_IR_941	693492	694106	0.346	BLACK-SR-VP_26_10_2019_C_40cm_scaffold_23_FINAL_IR_941	204	0	o	Cytoplasmic							subfam1001	PF14220.6	DUF4329	FALSE	FALSE	TRUE
941	Black	942	BLACK-SR-VP_26_10_2019_C_40cm_scaffold_23_FINAL_IR_942	694317	694598	0.27	BLACK-SR-VP_26_10_2019_C_40cm_scaffold_23_FINAL_IR_942	93	0	o	Cytoplasmic							subfam0535			FALSE	FALSE	FALSE
942	Black	943	BLACK-SR-VP_26_10_2019_C_40cm_scaffold_23_FINAL_IR_943	694748	696034	0.382	BLACK-SR-VP_26_10_2019_C_40cm_scaffold_23_FINAL_IR_943	428	0	o	Cytoplasmic							subfam1288	PF13506.6	Glyco_transf_21	FALSE	FALSE	FALSE
943	Black	944	BLACK-SR-VP_26_10_2019_C_40cm_scaffold_23_FINAL_IR_944	696128	696259	0.288	BLACK-SR-VP_26_10_2019_C_40cm_scaffold_23_FINAL_IR_944	43	0	o	Unknown										FALSE	FALSE	FALSE
944	Black	945	BLACK-SR-VP_26_10_2019_C_40cm_scaffold_23_FINAL_IR_945	696474	697367	0.313	BLACK-SR-VP_26_10_2019_C_40cm_scaffold_23_FINAL_IR_945	297	1	o46-68i	Unknown							subfam0394	PF09250.11	Prim-Pol	FALSE	FALSE	FALSE
945	Black	946	BLACK-SR-VP_26_10_2019_C_40cm_scaffold_23_FINAL_IR_946	697404	698066	0.32	BLACK-SR-VP_26_10_2019_C_40cm_scaffold_23_FINAL_IR_946	220	0	o	Cytoplasmic							subfam1253			FALSE	FALSE	FALSE
946	Black	947	BLACK-SR-VP_26_10_2019_C_40cm_scaffold_23_FINAL_IR_947	698115	698381	0.303	BLACK-SR-VP_26_10_2019_C_40cm_scaffold_23_FINAL_IR_947	88	0	o	Cytoplasmic							subfam0238	PF14464.6	Prok-JAB	FALSE	FALSE	TRUE
947	Black	948	BLACK-SR-VP_26_10_2019_C_40cm_scaffold_23_FINAL_IR_948	698803	699306	0.302	BLACK-SR-VP_26_10_2019_C_40cm_scaffold_23_FINAL_IR_948	167	0	o	Cytoplasmic							subfam0853			FALSE	FALSE	FALSE
948	Black	949	BLACK-SR-VP_26_10_2019_C_40cm_scaffold_23_FINAL_IR_949	699435	699653	0.274	BLACK-SR-VP_26_10_2019_C_40cm_scaffold_23_FINAL_IR_949	72	0	o	Cytoplasmic										FALSE	FALSE	FALSE
949	Black	950	BLACK-SR-VP_26_10_2019_C_40cm_scaffold_23_FINAL_IR_950	699595	699948	0.274	BLACK-SR-VP_26_10_2019_C_40cm_scaffold_23_FINAL_IR_950	117	0	i	Cytoplasmic							subfam1001	PF14220.6	DUF4329	FALSE	FALSE	TRUE
950	Black	951	BLACK-SR-VP_26_10_2019_C_40cm_scaffold_23_FINAL_IR_951	699977	700321	0.293	BLACK-SR-VP_26_10_2019_C_40cm_scaffold_23_FINAL_IR_951	114	0	o	Cytoplasmic							subfam2280			FALSE	FALSE	FALSE
951	Black	952	BLACK-SR-VP_26_10_2019_C_40cm_scaffold_23_FINAL_IR_952	700410	700673	0.311	BLACK-SR-VP_26_10_2019_C_40cm_scaffold_23_FINAL_IR_952	87	0	o	Cytoplasmic							subfam1352			FALSE	FALSE	FALSE
952	Black	953	BLACK-SR-VP_26_10_2019_C_40cm_scaffold_23_FINAL_IR_953	700705	700956	0.345	BLACK-SR-VP_26_10_2019_C_40cm_scaffold_23_FINAL_IR_953	83	0	o	Cytoplasmic							subfam1161			FALSE	FALSE	FALSE
953	Black	954	BLACK-SR-VP_26_10_2019_C_40cm_scaffold_23_FINAL_IR_954	701090	701674	0.316	BLACK-SR-VP_26_10_2019_C_40cm_scaffold_23_FINAL_IR_954	194	0	o	Cytoplasmic							subfam1001	PF14220.6	DUF4329	FALSE	FALSE	TRUE
954	Black	955	BLACK-SR-VP_26_10_2019_C_40cm_scaffold_23_FINAL_IR_955	701742	701900	0.314	BLACK-SR-VP_26_10_2019_C_40cm_scaffold_23_FINAL_IR_955	52	0	i	Unknown							subfam0188			FALSE	FALSE	FALSE
955	Black	956	BLACK-SR-VP_26_10_2019_C_40cm_scaffold_23_FINAL_IR_956	701944	702411	0.323	BLACK-SR-VP_26_10_2019_C_40cm_scaffold_23_FINAL_IR_956	155	0	i	Cytoplasmic							subfam2246			FALSE	FALSE	FALSE
956	Black	957	BLACK-SR-VP_26_10_2019_C_40cm_scaffold_23_FINAL_IR_957	702437	702682	0.268	BLACK-SR-VP_26_10_2019_C_40cm_scaffold_23_FINAL_IR_957	81	0	i	Cytoplasmic							subfam0219			FALSE	FALSE	FALSE
957	Black	958	BLACK-SR-VP_26_10_2019_C_40cm_scaffold_23_FINAL_IR_958	702747	702992	0.293	BLACK-SR-VP_26_10_2019_C_40cm_scaffold_23_FINAL_IR_958	81	0	o	Cytoplasmic							subfam2305			FALSE	FALSE	FALSE
958	Black	959	BLACK-SR-VP_26_10_2019_C_40cm_scaffold_23_FINAL_IR_959	703005	703145	0.291	BLACK-SR-VP_26_10_2019_C_40cm_scaffold_23_FINAL_IR_959	46	0	o	Cytoplasmic							subfam1408			FALSE	FALSE	FALSE
959	Black	960	BLACK-SR-VP_26_10_2019_C_40cm_scaffold_23_FINAL_IR_960	703263	703511	0.345	BLACK-SR-VP_26_10_2019_C_40cm_scaffold_23_FINAL_IR_960	82	0	o	Cytoplasmic							subfam0456			FALSE	FALSE	FALSE
960	Black	961	BLACK-SR-VP_26_10_2019_C_40cm_scaffold_23_FINAL_IR_961	703524	704051	0.322	BLACK-SR-VP_26_10_2019_C_40cm_scaffold_23_FINAL_IR_961	175	0	o	Cytoplasmic							subfam2433			FALSE	FALSE	FALSE
961	Black	962	BLACK-SR-VP_26_10_2019_C_40cm_scaffold_23_FINAL_IR_962	704115	704519	0.269	BLACK-SR-VP_26_10_2019_C_40cm_scaffold_23_FINAL_IR_962	134	0	o	Cytoplasmic							subfam1463			FALSE	FALSE	FALSE
962	Black	963	BLACK-SR-VP_26_10_2019_C_40cm_scaffold_23_FINAL_IR_963	704528	704848	0.29	BLACK-SR-VP_26_10_2019_C_40cm_scaffold_23_FINAL_IR_963	106	0	i	Unknown										FALSE	FALSE	FALSE
963	Black	964	BLACK-SR-VP_26_10_2019_C_40cm_scaffold_23_FINAL_IR_964	704877	705767	0.368	BLACK-SR-VP_26_10_2019_C_40cm_scaffold_23_FINAL_IR_964	296	0	o	Cytoplasmic	K13549	2-deoxy-scyllo-inosamine dehydrogenase (SAM-dependent) [EC:1.1.99.38]	PF13394|PF04055	4Fe-4S single cluster domain|Radical SAM superfamily	-|IPR007197	-|Radical SAM	subfam0895	PF13353.6|PF13186.6	Fer4_12 SPASM	FALSE	FALSE	FALSE
964	Black	965	BLACK-SR-VP_26_10_2019_C_40cm_scaffold_23_FINAL_IR_965	706028	706291	0.277	BLACK-SR-VP_26_10_2019_C_40cm_scaffold_23_FINAL_IR_965	87	0	o	Cytoplasmic							subfam1002			FALSE	FALSE	FALSE
965	Black	966	BLACK-SR-VP_26_10_2019_C_40cm_scaffold_23_FINAL_IR_966	706349	706771	0.312	BLACK-SR-VP_26_10_2019_C_40cm_scaffold_23_FINAL_IR_966	140	0	o	Cytoplasmic							subfam0351			FALSE	FALSE	FALSE
966	Black	967	BLACK-SR-VP_26_10_2019_C_40cm_scaffold_23_FINAL_IR_967	707011	707109	0.212	BLACK-SR-VP_26_10_2019_C_40cm_scaffold_23_FINAL_IR_967	32	0	i	Cytoplasmic										FALSE	FALSE	FALSE
967	Black	968	BLACK-SR-VP_26_10_2019_C_40cm_scaffold_23_FINAL_IR_968	707175	707354	0.272	BLACK-SR-VP_26_10_2019_C_40cm_scaffold_23_FINAL_IR_968	59	0	i	Cytoplasmic							subfam1683			FALSE	FALSE	FALSE
968	Black	969	BLACK-SR-VP_26_10_2019_C_40cm_scaffold_23_FINAL_IR_969	707491	707607	0.342	BLACK-SR-VP_26_10_2019_C_40cm_scaffold_23_FINAL_IR_969	38	0	i	Cytoplasmic										FALSE	FALSE	FALSE
969	Black	970	BLACK-SR-VP_26_10_2019_C_40cm_scaffold_23_FINAL_IR_970	707763	707960	0.288	BLACK-SR-VP_26_10_2019_C_40cm_scaffold_23_FINAL_IR_970	65	0	i	Unknown							subfam0468			FALSE	FALSE	FALSE
970	Black	971	BLACK-SR-VP_26_10_2019_C_40cm_scaffold_23_FINAL_IR_971	708021	708140	0.367	BLACK-SR-VP_26_10_2019_C_40cm_scaffold_23_FINAL_IR_971	39	0	i	Unknown										FALSE	FALSE	FALSE
971	Black	972	BLACK-SR-VP_26_10_2019_C_40cm_scaffold_23_FINAL_IR_972	708403	708663	0.333	BLACK-SR-VP_26_10_2019_C_40cm_scaffold_23_FINAL_IR_972	86	0	o	Cytoplasmic							subfam1373			FALSE	FALSE	FALSE
972	Black	973	BLACK-SR-VP_26_10_2019_C_40cm_scaffold_23_FINAL_IR_973	708693	709112	0.281	BLACK-SR-VP_26_10_2019_C_40cm_scaffold_23_FINAL_IR_973	139	0	o	Cytoplasmic							subfam1025			FALSE	FALSE	FALSE
973	Black	974	BLACK-SR-VP_26_10_2019_C_40cm_scaffold_23_FINAL_IR_974	709135	709485	0.293	BLACK-SR-VP_26_10_2019_C_40cm_scaffold_23_FINAL_IR_974	116	0	o	Unknown							subfam0943			FALSE	FALSE	FALSE
974	Black	975	BLACK-SR-VP_26_10_2019_C_40cm_scaffold_23_FINAL_IR_975	709551	709895	0.293	BLACK-SR-VP_26_10_2019_C_40cm_scaffold_23_FINAL_IR_975	114	0	o	Cytoplasmic							subfam0068			FALSE	FALSE	FALSE
975	Black	976	BLACK-SR-VP_26_10_2019_C_40cm_scaffold_23_FINAL_IR_976	710344	710709	0.314	BLACK-SR-VP_26_10_2019_C_40cm_scaffold_23_FINAL_IR_976	121	0	o	Extracellular							subfam2214			FALSE	FALSE	FALSE
976	Black	977	BLACK-SR-VP_26_10_2019_C_40cm_scaffold_23_FINAL_IR_977	710827	711090	0.288	BLACK-SR-VP_26_10_2019_C_40cm_scaffold_23_FINAL_IR_977	87	0	i	Cytoplasmic							subfam0889			FALSE	FALSE	FALSE
977	Black	978	BLACK-SR-VP_26_10_2019_C_40cm_scaffold_23_FINAL_IR_978	711161	711412	0.286	BLACK-SR-VP_26_10_2019_C_40cm_scaffold_23_FINAL_IR_978	83	0	o	Cytoplasmic							subfam1136			FALSE	FALSE	FALSE
978	Black	979	BLACK-SR-VP_26_10_2019_C_40cm_scaffold_23_FINAL_IR_979	711481	711618	0.326	BLACK-SR-VP_26_10_2019_C_40cm_scaffold_23_FINAL_IR_979	45	0	i	Unknown							subfam1576			FALSE	FALSE	FALSE
979	Black	980	BLACK-SR-VP_26_10_2019_C_40cm_scaffold_23_FINAL_IR_980	712019	712195	0.339	BLACK-SR-VP_26_10_2019_C_40cm_scaffold_23_FINAL_IR_980	58	0	i	Cytoplasmic							subfam0287			FALSE	FALSE	FALSE
980	Black	981	BLACK-SR-VP_26_10_2019_C_40cm_scaffold_23_FINAL_IR_981	712427	712678	0.274	BLACK-SR-VP_26_10_2019_C_40cm_scaffold_23_FINAL_IR_981	83	0	o	Cytoplasmic							subfam1627			FALSE	FALSE	FALSE
981	Black	982	BLACK-SR-VP_26_10_2019_C_40cm_scaffold_23_FINAL_IR_982	712712	713194	0.302	BLACK-SR-VP_26_10_2019_C_40cm_scaffold_23_FINAL_IR_982	160	0	o	Cytoplasmic							subfam2472			FALSE	FALSE	FALSE
982	Black	983	BLACK-SR-VP_26_10_2019_C_40cm_scaffold_23_FINAL_IR_983	713410	713712	0.327	BLACK-SR-VP_26_10_2019_C_40cm_scaffold_23_FINAL_IR_983	100	0	i	Cytoplasmic							subfam1146			FALSE	FALSE	FALSE
983	Black	984	BLACK-SR-VP_26_10_2019_C_40cm_scaffold_23_FINAL_IR_984	713853	714341	0.301	BLACK-SR-VP_26_10_2019_C_40cm_scaffold_23_FINAL_IR_984	162	0	o	Cytoplasmic							subfam1928	PF14464.6	Prok-JAB	FALSE	FALSE	FALSE
984	Black	985	BLACK-SR-VP_26_10_2019_C_40cm_scaffold_23_FINAL_IR_985	714377	714625	0.365	BLACK-SR-VP_26_10_2019_C_40cm_scaffold_23_FINAL_IR_985	82	0	o	Cytoplasmic							subfam2572			FALSE	FALSE	FALSE
985	Black	986	BLACK-SR-VP_26_10_2019_C_40cm_scaffold_23_FINAL_IR_986	714943	715515	0.312	BLACK-SR-VP_26_10_2019_C_40cm_scaffold_23_FINAL_IR_986	190	0	o	Cytoplasmic							subfam1001	PF14220.6	DUF4329	FALSE	FALSE	TRUE
986	Black	987	BLACK-SR-VP_26_10_2019_C_40cm_scaffold_23_FINAL_IR_987	715658	715960	0.304	BLACK-SR-VP_26_10_2019_C_40cm_scaffold_23_FINAL_IR_987	100	0	o	Cytoplasmic			PF00583	Acetyltransferase (GNAT) family	IPR000182	GNAT domain				FALSE	FALSE	FALSE
987	Black	988	BLACK-SR-VP_26_10_2019_C_40cm_scaffold_23_FINAL_IR_988	715942	716181	0.296	BLACK-SR-VP_26_10_2019_C_40cm_scaffold_23_FINAL_IR_988	79	0	o	Cytoplasmic										FALSE	FALSE	FALSE
988	Black	989	BLACK-SR-VP_26_10_2019_C_40cm_scaffold_23_FINAL_IR_989	716200	716535	0.292	BLACK-SR-VP_26_10_2019_C_40cm_scaffold_23_FINAL_IR_989	111	0	i	Cytoplasmic							subfam0576			FALSE	FALSE	FALSE
989	Black	990	BLACK-SR-VP_26_10_2019_C_40cm_scaffold_23_FINAL_IR_990	716665	717093	0.336	BLACK-SR-VP_26_10_2019_C_40cm_scaffold_23_FINAL_IR_990	142	2	o4-18i98-117o	CytoplasmicMembrane							subfam1954			FALSE	FALSE	FALSE
990	Black	991	BLACK-SR-VP_26_10_2019_C_40cm_scaffold_23_FINAL_IR_991	717249	717377	0.395	BLACK-SR-VP_26_10_2019_C_40cm_scaffold_23_FINAL_IR_991	42	0	i	Cytoplasmic							subfam0125			FALSE	FALSE	FALSE
991	Black	992	BLACK-SR-VP_26_10_2019_C_40cm_scaffold_23_FINAL_IR_992	717573	717860	0.292	BLACK-SR-VP_26_10_2019_C_40cm_scaffold_23_FINAL_IR_992	95	0	i	Cytoplasmic							subfam0189			FALSE	FALSE	FALSE
992	Black	993	BLACK-SR-VP_26_10_2019_C_40cm_scaffold_23_FINAL_IR_993	717938	718159	0.261	BLACK-SR-VP_26_10_2019_C_40cm_scaffold_23_FINAL_IR_993	73	0	o	Cytoplasmic							subfam2468			FALSE	FALSE	FALSE
993	Black	994	BLACK-SR-VP_26_10_2019_C_40cm_scaffold_23_FINAL_IR_994	718260	718535	0.25	BLACK-SR-VP_26_10_2019_C_40cm_scaffold_23_FINAL_IR_994	91	0	o	Unknown							subfam0072			FALSE	FALSE	FALSE
994	Black	995	BLACK-SR-VP_26_10_2019_C_40cm_scaffold_23_FINAL_IR_995	718693	718896	0.279	BLACK-SR-VP_26_10_2019_C_40cm_scaffold_23_FINAL_IR_995	67	0	i	Cytoplasmic							subfam0645			FALSE	FALSE	FALSE
995	Black	996	BLACK-SR-VP_26_10_2019_C_40cm_scaffold_23_FINAL_IR_996	718922	719143	0.311	BLACK-SR-VP_26_10_2019_C_40cm_scaffold_23_FINAL_IR_996	73	0	o	Cytoplasmic							subfam1742			FALSE	FALSE	FALSE
996	Black	997	BLACK-SR-VP_26_10_2019_C_40cm_scaffold_23_FINAL_IR_997	719227	719337	0.324	BLACK-SR-VP_26_10_2019_C_40cm_scaffold_23_FINAL_IR_997	36	0	o	Cytoplasmic										FALSE	FALSE	FALSE
997	Black	998	BLACK-SR-VP_26_10_2019_C_40cm_scaffold_23_FINAL_IR_998	719461	720039	0.332	BLACK-SR-VP_26_10_2019_C_40cm_scaffold_23_FINAL_IR_998	192	0	o	Cytoplasmic							subfam1280	PF10137.9	TIR-like	FALSE	FALSE	FALSE
998	Black	999	BLACK-SR-VP_26_10_2019_C_40cm_scaffold_23_FINAL_IR_999	720040	720246	0.338	BLACK-SR-VP_26_10_2019_C_40cm_scaffold_23_FINAL_IR_999	68	1	o48-66i	CytoplasmicMembrane							subfam0638			FALSE	FALSE	FALSE
999	Black	1000	BLACK-SR-VP_26_10_2019_C_40cm_scaffold_23_FINAL_IR_1000	720440	720604	0.321	BLACK-SR-VP_26_10_2019_C_40cm_scaffold_23_FINAL_IR_1000	54	0	o	Cytoplasmic							subfam2021			FALSE	FALSE	FALSE
1000	Black	1001	BLACK-SR-VP_26_10_2019_C_40cm_scaffold_23_FINAL_IR_1001	720594	720812	0.361	BLACK-SR-VP_26_10_2019_C_40cm_scaffold_23_FINAL_IR_1001	72	0	o	Cytoplasmic										FALSE	FALSE	FALSE
1001	Black	1002	BLACK-SR-VP_26_10_2019_C_40cm_scaffold_23_FINAL_IR_1002	720929	721255	0.336	BLACK-SR-VP_26_10_2019_C_40cm_scaffold_23_FINAL_IR_1002	108	1	o76-98i	Unknown							subfam0469			FALSE	FALSE	FALSE
1002	Black	1003	BLACK-SR-VP_26_10_2019_C_40cm_scaffold_23_FINAL_IR_1003	721397	721645	0.313	BLACK-SR-VP_26_10_2019_C_40cm_scaffold_23_FINAL_IR_1003	82	0	o	Cytoplasmic							subfam2155			FALSE	FALSE	FALSE
1003	Black	1004	BLACK-SR-VP_26_10_2019_C_40cm_scaffold_23_FINAL_IR_1004	721868	722203	0.327	BLACK-SR-VP_26_10_2019_C_40cm_scaffold_23_FINAL_IR_1004	111	0	i	Unknown							subfam1357			FALSE	FALSE	FALSE
1004	Black	1005	BLACK-SR-VP_26_10_2019_C_40cm_scaffold_23_FINAL_IR_1005	722460	722591	0.25	BLACK-SR-VP_26_10_2019_C_40cm_scaffold_23_FINAL_IR_1005	43	0	i	Cytoplasmic										FALSE	FALSE	FALSE
1005	Black	1006	BLACK-SR-VP_26_10_2019_C_40cm_scaffold_23_FINAL_IR_1006	722795	723133	0.301	BLACK-SR-VP_26_10_2019_C_40cm_scaffold_23_FINAL_IR_1006	112	0	i	Cytoplasmic							subfam1701			FALSE	FALSE	FALSE
1006	Black	1007	BLACK-SR-VP_26_10_2019_C_40cm_scaffold_23_FINAL_IR_1007	723427	723624	0.298	BLACK-SR-VP_26_10_2019_C_40cm_scaffold_23_FINAL_IR_1007	65	0	o	Cytoplasmic							subfam0828			FALSE	FALSE	FALSE
1007	Black	1008	BLACK-SR-VP_26_10_2019_C_40cm_scaffold_23_FINAL_IR_1008	723851	724054	0.289	BLACK-SR-VP_26_10_2019_C_40cm_scaffold_23_FINAL_IR_1008	67	0	i	Unknown							subfam1162			FALSE	FALSE	FALSE
1008	Black	1009	BLACK-SR-VP_26_10_2019_C_40cm_scaffold_23_FINAL_IR_1009	724105	724563	0.29	BLACK-SR-VP_26_10_2019_C_40cm_scaffold_23_FINAL_IR_1009	152	1	i7-22o	Unknown	K01613	phosphatidylserine decarboxylase [EC:4.1.1.65]	PF02666	Phosphatidylserine decarboxylase	IPR003817	Phosphatidylserine decarboxylase-related	subfam2579	PF02666.15	PS_Dcarbxylase	FALSE	FALSE	FALSE
1009	Black	1010	BLACK-SR-VP_26_10_2019_C_40cm_scaffold_23_FINAL_IR_1010	724591	724821	0.303	BLACK-SR-VP_26_10_2019_C_40cm_scaffold_23_FINAL_IR_1010	76	0	i	Cytoplasmic							subfam2222			FALSE	FALSE	FALSE
1010	Black	1011	BLACK-SR-VP_26_10_2019_C_40cm_scaffold_23_FINAL_IR_1011	725344	725634	0.271	BLACK-SR-VP_26_10_2019_C_40cm_scaffold_23_FINAL_IR_1011	96	0	o	Cytoplasmic							subfam1346			FALSE	FALSE	FALSE
1011	Black	1012	BLACK-SR-VP_26_10_2019_C_40cm_scaffold_23_FINAL_IR_1012	725821	726477	0.307	BLACK-SR-VP_26_10_2019_C_40cm_scaffold_23_FINAL_IR_1012	218	0	o	Cytoplasmic							subfam1001	PF14220.6	DUF4329	FALSE	FALSE	TRUE
1012	Black	1013	BLACK-SR-VP_26_10_2019_C_40cm_scaffold_23_FINAL_IR_1013	726556	727659	0.408	BLACK-SR-VP_26_10_2019_C_40cm_scaffold_23_FINAL_IR_1013	367	1	o341-363i	Extracellular			PF10342	Ser-Thr-rich glycosyl-phosphatidyl-inositol-anchored membrane family	IPR018466	Kre9/Knh1 family	subfam1041	PF10342.9	GPI-anchored	FALSE	FALSE	FALSE
1013	Black	1014	BLACK-SR-VP_26_10_2019_C_40cm_scaffold_23_FINAL_IR_1014	727691	728182	0.248	BLACK-SR-VP_26_10_2019_C_40cm_scaffold_23_FINAL_IR_1014	163	0	o	Cytoplasmic							subfam0238	PF14464.6	Prok-JAB	FALSE	FALSE	TRUE
1014	Black	1015	BLACK-SR-VP_26_10_2019_C_40cm_scaffold_23_FINAL_IR_1015	728208	728435	0.316	BLACK-SR-VP_26_10_2019_C_40cm_scaffold_23_FINAL_IR_1015	75	0	i	Unknown							subfam1742			FALSE	FALSE	FALSE
1015	Black	1016	BLACK-SR-VP_26_10_2019_C_40cm_scaffold_23_FINAL_IR_1016	728450	728566	0.274	BLACK-SR-VP_26_10_2019_C_40cm_scaffold_23_FINAL_IR_1016	38	0	o	Cytoplasmic										FALSE	FALSE	FALSE
1016	Black	1017	BLACK-SR-VP_26_10_2019_C_40cm_scaffold_23_FINAL_IR_1017	728563	728760	0.303	BLACK-SR-VP_26_10_2019_C_40cm_scaffold_23_FINAL_IR_1017	65	0	o	Cytoplasmic	K21715	angelicin synthase [EC:1.14.14.148]					subfam2295			FALSE	FALSE	FALSE
1017	Black	1018	BLACK-SR-VP_26_10_2019_C_40cm_scaffold_23_FINAL_IR_1018	728895	729221	0.309	BLACK-SR-VP_26_10_2019_C_40cm_scaffold_23_FINAL_IR_1018	108	0	i	Cytoplasmic										FALSE	FALSE	FALSE
1018	Black	1019	BLACK-SR-VP_26_10_2019_C_40cm_scaffold_23_FINAL_IR_1019	729233	729403	0.316	BLACK-SR-VP_26_10_2019_C_40cm_scaffold_23_FINAL_IR_1019	56	0	i	Unknown										FALSE	FALSE	FALSE
1019	Black	1020	BLACK-SR-VP_26_10_2019_C_40cm_scaffold_23_FINAL_IR_1020	729593	729934	0.289	BLACK-SR-VP_26_10_2019_C_40cm_scaffold_23_FINAL_IR_1020	113	0	o	Cytoplasmic							subfam1001	PF14220.6	DUF4329	FALSE	FALSE	TRUE
1020	Black	1021	BLACK-SR-VP_26_10_2019_C_40cm_scaffold_23_FINAL_IR_1021	729971	730396	0.277	BLACK-SR-VP_26_10_2019_C_40cm_scaffold_23_FINAL_IR_1021	141	0	o	Cytoplasmic	K19279	aminoglycoside 9-adenylyltransferase [EC:2.7.7.-]	PF01909	Nucleotidyltransferase domain	IPR002934	Polymerase, nucleotidyl transferase domain	subfam0398	PF04439.12	Adenyl_transf	FALSE	FALSE	FALSE
1021	Black	1022	BLACK-SR-VP_26_10_2019_C_40cm_scaffold_23_FINAL_IR_1022	730446	730952	0.321	BLACK-SR-VP_26_10_2019_C_40cm_scaffold_23_FINAL_IR_1022	168	0	o	Cytoplasmic							subfam0238	PF14464.6	Prok-JAB	FALSE	FALSE	TRUE
1022	Black	1023	BLACK-SR-VP_26_10_2019_C_40cm_scaffold_23_FINAL_IR_1023	731040	731333	0.316	BLACK-SR-VP_26_10_2019_C_40cm_scaffold_23_FINAL_IR_1023	97	0	i	Cytoplasmic							subfam0209			FALSE	FALSE	FALSE
1023	Black	1024	BLACK-SR-VP_26_10_2019_C_40cm_scaffold_23_FINAL_IR_1024	731509	731781	0.308	BLACK-SR-VP_26_10_2019_C_40cm_scaffold_23_FINAL_IR_1024	90	0	i	Cytoplasmic							subfam1314			FALSE	FALSE	FALSE
1024	Black	1025	BLACK-SR-VP_26_10_2019_C_40cm_scaffold_23_FINAL_IR_1025	731829	732545	0.308	BLACK-SR-VP_26_10_2019_C_40cm_scaffold_23_FINAL_IR_1025	238	0	o	Cytoplasmic							subfam0912			FALSE	FALSE	FALSE
1025	Black	1026	BLACK-SR-VP_26_10_2019_C_40cm_scaffold_23_FINAL_IR_1026	732606	732881	0.322	BLACK-SR-VP_26_10_2019_C_40cm_scaffold_23_FINAL_IR_1026	91	0	i	Unknown							subfam0326			FALSE	FALSE	FALSE
1026	Black	1027	BLACK-SR-VP_26_10_2019_C_40cm_scaffold_23_FINAL_IR_1027	733017	733124	0.324	BLACK-SR-VP_26_10_2019_C_40cm_scaffold_23_FINAL_IR_1027	35	0	o	Unknown										FALSE	FALSE	FALSE
1027	Black	1028	BLACK-SR-VP_26_10_2019_C_40cm_scaffold_23_FINAL_IR_1028	733176	733547	0.296	BLACK-SR-VP_26_10_2019_C_40cm_scaffold_23_FINAL_IR_1028	123	0	i	Unknown							subfam0540			FALSE	FALSE	FALSE
1028	Black	1029	BLACK-SR-VP_26_10_2019_C_40cm_scaffold_23_FINAL_IR_1029	733695	733973	0.312	BLACK-SR-VP_26_10_2019_C_40cm_scaffold_23_FINAL_IR_1029	92	0	o	Cytoplasmic							subfam0488			FALSE	FALSE	FALSE
1029	Black	1030	BLACK-SR-VP_26_10_2019_C_40cm_scaffold_23_FINAL_IR_1030	734233	734421	0.286	BLACK-SR-VP_26_10_2019_C_40cm_scaffold_23_FINAL_IR_1030	62	0	i	Cytoplasmic							subfam2101			FALSE	FALSE	FALSE
1030	Black	1031	BLACK-SR-VP_26_10_2019_C_40cm_scaffold_23_FINAL_IR_1031	734598	734732	0.333	BLACK-SR-VP_26_10_2019_C_40cm_scaffold_23_FINAL_IR_1031	44	0	i	Cytoplasmic										FALSE	FALSE	FALSE
1031	Black	1032	BLACK-SR-VP_26_10_2019_C_40cm_scaffold_23_FINAL_IR_1032	734878	735114	0.308	BLACK-SR-VP_26_10_2019_C_40cm_scaffold_23_FINAL_IR_1032	78	0	i	Cytoplasmic							subfam1353			FALSE	FALSE	FALSE
1032	Black	1033	BLACK-SR-VP_26_10_2019_C_40cm_scaffold_23_FINAL_IR_1033	735271	735822	0.321	BLACK-SR-VP_26_10_2019_C_40cm_scaffold_23_FINAL_IR_1033	183	0	o	Cytoplasmic							subfam1625			FALSE	FALSE	FALSE
1033	Black	1034	BLACK-SR-VP_26_10_2019_C_40cm_scaffold_23_FINAL_IR_1034	736208	736447	0.263	BLACK-SR-VP_26_10_2019_C_40cm_scaffold_23_FINAL_IR_1034	79	0	o	Cytoplasmic										FALSE	FALSE	FALSE
1034	Black	1035	BLACK-SR-VP_26_10_2019_C_40cm_scaffold_23_FINAL_IR_1035	736435	736689	0.29	BLACK-SR-VP_26_10_2019_C_40cm_scaffold_23_FINAL_IR_1035	84	0	o	Unknown										FALSE	FALSE	FALSE
1035	Black	1036	BLACK-SR-VP_26_10_2019_C_40cm_scaffold_23_FINAL_IR_1036	736831	737421	0.301	BLACK-SR-VP_26_10_2019_C_40cm_scaffold_23_FINAL_IR_1036	196	0	o	Cytoplasmic	K21664	KSHV latency-associated nuclear antigen					subfam1815			FALSE	FALSE	FALSE
1036	Black	1037	BLACK-SR-VP_26_10_2019_C_40cm_scaffold_23_FINAL_IR_1037	737633	738118	0.354	BLACK-SR-VP_26_10_2019_C_40cm_scaffold_23_FINAL_IR_1037	161	0	o	Cytoplasmic							subfam0128			FALSE	FALSE	FALSE
1037	Black	1038	BLACK-SR-VP_26_10_2019_C_40cm_scaffold_23_FINAL_IR_1038	738085	738240	0.288	BLACK-SR-VP_26_10_2019_C_40cm_scaffold_23_FINAL_IR_1038	51	0	o	Cytoplasmic										FALSE	FALSE	FALSE
1038	Black	1039	BLACK-SR-VP_26_10_2019_C_40cm_scaffold_23_FINAL_IR_1039	738265	738666	0.291	BLACK-SR-VP_26_10_2019_C_40cm_scaffold_23_FINAL_IR_1039	133	0	i	Cytoplasmic										FALSE	FALSE	FALSE
1039	Black	1040	BLACK-SR-VP_26_10_2019_C_40cm_scaffold_23_FINAL_IR_1040	739061	739567	0.294	BLACK-SR-VP_26_10_2019_C_40cm_scaffold_23_FINAL_IR_1040	168	0	o	Cytoplasmic							subfam0926			FALSE	FALSE	FALSE
1040	Black	1041	BLACK-SR-VP_26_10_2019_C_40cm_scaffold_23_FINAL_IR_1041	739613	739777	0.309	BLACK-SR-VP_26_10_2019_C_40cm_scaffold_23_FINAL_IR_1041	54	0	i	Unknown										FALSE	FALSE	FALSE
1041	Black	1042	BLACK-SR-VP_26_10_2019_C_40cm_scaffold_23_FINAL_IR_1042	739790	740053	0.303	BLACK-SR-VP_26_10_2019_C_40cm_scaffold_23_FINAL_IR_1042	87	0	i	Cytoplasmic							subfam1194			FALSE	FALSE	FALSE
1042	Black	1043	BLACK-SR-VP_26_10_2019_C_40cm_scaffold_23_FINAL_IR_1043	740034	740300	0.315	BLACK-SR-VP_26_10_2019_C_40cm_scaffold_23_FINAL_IR_1043	88	0	i	Cytoplasmic							subfam0619			FALSE	FALSE	FALSE
1043	Black	1044	BLACK-SR-VP_26_10_2019_C_40cm_scaffold_23_FINAL_IR_1044	740791	741180	0.315	BLACK-SR-VP_26_10_2019_C_40cm_scaffold_23_FINAL_IR_1044	129	0	o	Cytoplasmic										FALSE	FALSE	FALSE
1044	Black	1045	BLACK-SR-VP_26_10_2019_C_40cm_scaffold_23_FINAL_IR_1045	741245	741334	0.289	BLACK-SR-VP_26_10_2019_C_40cm_scaffold_23_FINAL_IR_1045	29	0	i	Cytoplasmic										FALSE	FALSE	FALSE
1045	Black	1046	BLACK-SR-VP_26_10_2019_C_40cm_scaffold_23_FINAL_IR_1046	741540	741770	0.346	BLACK-SR-VP_26_10_2019_C_40cm_scaffold_23_FINAL_IR_1046	76	0	o	Cytoplasmic							subfam0800			FALSE	FALSE	FALSE
1046	Black	1047	BLACK-SR-VP_26_10_2019_C_40cm_scaffold_23_FINAL_IR_1047	741880	742410	0.305	BLACK-SR-VP_26_10_2019_C_40cm_scaffold_23_FINAL_IR_1047	176	0	o	Cytoplasmic							subfam0238	PF14464.6	Prok-JAB	FALSE	FALSE	TRUE
1047	Black	1048	BLACK-SR-VP_26_10_2019_C_40cm_scaffold_23_FINAL_IR_1048	742422	742841	0.307	BLACK-SR-VP_26_10_2019_C_40cm_scaffold_23_FINAL_IR_1048	139	0	o	Cytoplasmic							subfam1463			FALSE	FALSE	FALSE
1048	Black	1049	BLACK-SR-VP_26_10_2019_C_40cm_scaffold_23_FINAL_IR_1049	742921	743166	0.285	BLACK-SR-VP_26_10_2019_C_40cm_scaffold_23_FINAL_IR_1049	81	0	i	Cytoplasmic							subfam2296			FALSE	FALSE	FALSE
1049	Black	1050	BLACK-SR-VP_26_10_2019_C_40cm_scaffold_23_FINAL_IR_1050	743194	743520	0.284	BLACK-SR-VP_26_10_2019_C_40cm_scaffold_23_FINAL_IR_1050	108	0	i	Cytoplasmic							subfam0106			FALSE	FALSE	FALSE
1050	Black	1051	BLACK-SR-VP_26_10_2019_C_40cm_scaffold_23_FINAL_IR_1051	743849	744103	0.294	BLACK-SR-VP_26_10_2019_C_40cm_scaffold_23_FINAL_IR_1051	84	0	o	Cytoplasmic	K22002	aconitate Delta-isomerase [EC:5.3.3.7]					subfam0418			FALSE	FALSE	FALSE
1051	Black	1052	BLACK-SR-VP_26_10_2019_C_40cm_scaffold_23_FINAL_IR_1052	744161	744394	0.338	BLACK-SR-VP_26_10_2019_C_40cm_scaffold_23_FINAL_IR_1052	77	0	i	Cytoplasmic							subfam1702			FALSE	FALSE	FALSE
1052	Black	1053	BLACK-SR-VP_26_10_2019_C_40cm_scaffold_23_FINAL_IR_1053	744441	745280	0.312	BLACK-SR-VP_26_10_2019_C_40cm_scaffold_23_FINAL_IR_1053	279	0	o	Unknown							subfam2580			FALSE	FALSE	FALSE
1053	Black	1054	BLACK-SR-VP_26_10_2019_C_40cm_scaffold_23_FINAL_IR_1054	745344	745595	0.321	BLACK-SR-VP_26_10_2019_C_40cm_scaffold_23_FINAL_IR_1054	83	0	o	Cytoplasmic							subfam1374			FALSE	FALSE	FALSE
1054	Black	1055	BLACK-SR-VP_26_10_2019_C_40cm_scaffold_23_FINAL_IR_1055	745716	745976	0.368	BLACK-SR-VP_26_10_2019_C_40cm_scaffold_23_FINAL_IR_1055	86	0	i	Cytoplasmic							subfam2330	PF14083.6	PGDYG	FALSE	FALSE	FALSE
1055	Black	1056	BLACK-SR-VP_26_10_2019_C_40cm_scaffold_23_FINAL_IR_1056	746030	746182	0.32	BLACK-SR-VP_26_10_2019_C_40cm_scaffold_23_FINAL_IR_1056	50	0	o	Cytoplasmic										FALSE	FALSE	FALSE
1056	Black	1057	BLACK-SR-VP_26_10_2019_C_40cm_scaffold_23_FINAL_IR_1057	746397	746645	0.273	BLACK-SR-VP_26_10_2019_C_40cm_scaffold_23_FINAL_IR_1057	82	0	i	Cytoplasmic							subfam1339			FALSE	FALSE	FALSE
1057	Black	1058	BLACK-SR-VP_26_10_2019_C_40cm_scaffold_23_FINAL_IR_1058	746677	746874	0.354	BLACK-SR-VP_26_10_2019_C_40cm_scaffold_23_FINAL_IR_1058	65	0	i	Cytoplasmic							subfam1299			FALSE	FALSE	FALSE
1058	Black	1059	BLACK-SR-VP_26_10_2019_C_40cm_scaffold_23_FINAL_IR_1059	746918	747172	0.247	BLACK-SR-VP_26_10_2019_C_40cm_scaffold_23_FINAL_IR_1059	84	0	i	Unknown							subfam1035			FALSE	FALSE	FALSE
1059	Black	1060	BLACK-SR-VP_26_10_2019_C_40cm_scaffold_23_FINAL_IR_1060	747382	747681	0.267	BLACK-SR-VP_26_10_2019_C_40cm_scaffold_23_FINAL_IR_1060	99	0	i	Cytoplasmic							subfam2042			FALSE	FALSE	FALSE
1060	Black	1061	BLACK-SR-VP_26_10_2019_C_40cm_scaffold_23_FINAL_IR_1061	747705	748196	0.348	BLACK-SR-VP_26_10_2019_C_40cm_scaffold_23_FINAL_IR_1061	163	0	o	Cytoplasmic							subfam0430			FALSE	FALSE	FALSE
1061	Black	1062	BLACK-SR-VP_26_10_2019_C_40cm_scaffold_23_FINAL_IR_1062	748391	749200	0.32	BLACK-SR-VP_26_10_2019_C_40cm_scaffold_23_FINAL_IR_1062	269	0	o	Cytoplasmic							subfam0237			FALSE	FALSE	FALSE
1062	Black	1063	BLACK-SR-VP_26_10_2019_C_40cm_scaffold_23_FINAL_IR_1063	749580	749786	0.406	BLACK-SR-VP_26_10_2019_C_40cm_scaffold_23_FINAL_IR_1063	68	1	o13-35i	Extracellular							subfam2003			FALSE	FALSE	FALSE
1063	Black	1064	BLACK-SR-VP_26_10_2019_C_40cm_scaffold_23_FINAL_IR_1064	749783	750031	0.349	BLACK-SR-VP_26_10_2019_C_40cm_scaffold_23_FINAL_IR_1064	82	1	o10-32i	Unknown							subfam0350			FALSE	FALSE	FALSE
1064	Black	1065	BLACK-SR-VP_26_10_2019_C_40cm_scaffold_23_FINAL_IR_1065	750031	750786	0.307	BLACK-SR-VP_26_10_2019_C_40cm_scaffold_23_FINAL_IR_1065	251	0	o	Cytoplasmic							subfam2418			FALSE	FALSE	FALSE
1065	Black	1066	BLACK-SR-VP_26_10_2019_C_40cm_scaffold_23_FINAL_IR_1066	750815	751192	0.288	BLACK-SR-VP_26_10_2019_C_40cm_scaffold_23_FINAL_IR_1066	125	0	i	Cytoplasmic			PF00583	Acetyltransferase (GNAT) family	IPR000182	GNAT domain	subfam1131	PF06852.12	DUF1248	FALSE	FALSE	FALSE
1066	Black	1067	BLACK-SR-VP_26_10_2019_C_40cm_scaffold_23_FINAL_IR_1067	751171	751569	0.311	BLACK-SR-VP_26_10_2019_C_40cm_scaffold_23_FINAL_IR_1067	132	0	o	Cytoplasmic							subfam0411			FALSE	FALSE	FALSE
1067	Black	1068	BLACK-SR-VP_26_10_2019_C_40cm_scaffold_23_FINAL_IR_1068	751588	752043	0.285	BLACK-SR-VP_26_10_2019_C_40cm_scaffold_23_FINAL_IR_1068	151	0	o	Cytoplasmic							subfam2331			FALSE	FALSE	FALSE
1068	Black	1069	BLACK-SR-VP_26_10_2019_C_40cm_scaffold_23_FINAL_IR_1069	752075	752380	0.281	BLACK-SR-VP_26_10_2019_C_40cm_scaffold_23_FINAL_IR_1069	101	0	o	Cytoplasmic							subfam1383			FALSE	FALSE	FALSE
1069	Black	1070	BLACK-SR-VP_26_10_2019_C_40cm_scaffold_23_FINAL_IR_1070	752408	753205	0.35	BLACK-SR-VP_26_10_2019_C_40cm_scaffold_23_FINAL_IR_1070	265	0	o	Cytoplasmic							subfam1204	PF13258.6	DUF4049	FALSE	TRUE	FALSE
1070	Black	1071	BLACK-SR-VP_26_10_2019_C_40cm_scaffold_23_FINAL_IR_1071	753242	753550	0.32	BLACK-SR-VP_26_10_2019_C_40cm_scaffold_23_FINAL_IR_1071	102	0	o	Cytoplasmic							subfam1383			FALSE	FALSE	FALSE
1071	Black	1072	BLACK-SR-VP_26_10_2019_C_40cm_scaffold_23_FINAL_IR_1072	753550	753804	0.306	BLACK-SR-VP_26_10_2019_C_40cm_scaffold_23_FINAL_IR_1072	84	0	o	Cytoplasmic							subfam1161			FALSE	FALSE	FALSE
1072	Black	1073	BLACK-SR-VP_26_10_2019_C_40cm_scaffold_23_FINAL_IR_1073	754020	754268	0.313	BLACK-SR-VP_26_10_2019_C_40cm_scaffold_23_FINAL_IR_1073	82	0	i	Cytoplasmic							subfam1562			FALSE	TRUE	FALSE
1073	Black	1074	BLACK-SR-VP_26_10_2019_C_40cm_scaffold_23_FINAL_IR_1074	754407	754802	0.303	BLACK-SR-VP_26_10_2019_C_40cm_scaffold_23_FINAL_IR_1074	131	0	o	Cytoplasmic							subfam2018			FALSE	FALSE	FALSE
1074	Black	1075	BLACK-SR-VP_26_10_2019_C_40cm_scaffold_23_FINAL_IR_1075	754796	754963	0.286	BLACK-SR-VP_26_10_2019_C_40cm_scaffold_23_FINAL_IR_1075	55	0	o	Cytoplasmic							subfam1895			FALSE	FALSE	FALSE
1075	Black	1076	BLACK-SR-VP_26_10_2019_C_40cm_scaffold_23_FINAL_IR_1076	755003	755665	0.317	BLACK-SR-VP_26_10_2019_C_40cm_scaffold_23_FINAL_IR_1076	220	0	o	Cytoplasmic							subfam1001	PF14220.6	DUF4329	FALSE	FALSE	TRUE
1076	Black	1077	BLACK-SR-VP_26_10_2019_C_40cm_scaffold_23_FINAL_IR_1077	755931	756695	0.318	BLACK-SR-VP_26_10_2019_C_40cm_scaffold_23_FINAL_IR_1077	254	0	o	Unknown							subfam2599			FALSE	FALSE	FALSE
1077	Black	1078	BLACK-SR-VP_26_10_2019_C_40cm_scaffold_23_FINAL_IR_1078	756723	757259	0.304	BLACK-SR-VP_26_10_2019_C_40cm_scaffold_23_FINAL_IR_1078	178	1	i144-166o	Cytoplasmic							subfam1067			FALSE	FALSE	FALSE
1078	Black	1079	BLACK-SR-VP_26_10_2019_C_40cm_scaffold_23_FINAL_IR_1079	757386	757628	0.325	BLACK-SR-VP_26_10_2019_C_40cm_scaffold_23_FINAL_IR_1079	80	0	i	Cytoplasmic							subfam2444			FALSE	FALSE	FALSE
1079	Black	1080	BLACK-SR-VP_26_10_2019_C_40cm_scaffold_23_FINAL_IR_1080	757630	757902	0.275	BLACK-SR-VP_26_10_2019_C_40cm_scaffold_23_FINAL_IR_1080	90	0	o	Cytoplasmic							subfam0900			FALSE	FALSE	FALSE
1080	Black	1081	BLACK-SR-VP_26_10_2019_C_40cm_scaffold_23_FINAL_IR_1081	758198	758374	0.333	BLACK-SR-VP_26_10_2019_C_40cm_scaffold_23_FINAL_IR_1081	58	0	i	Cytoplasmic							subfam1254			FALSE	FALSE	FALSE
1081	Black	1082	BLACK-SR-VP_26_10_2019_C_40cm_scaffold_23_FINAL_IR_1082	758497	759387	0.282	BLACK-SR-VP_26_10_2019_C_40cm_scaffold_23_FINAL_IR_1082	296	0	o	CytoplasmicMembrane			PF01180	Dihydroorotate dehydrogenase	IPR005720	Dihydroorotate dehydrogenase domain	subfam0127	PF01180.21	DHO_dh	FALSE	FALSE	FALSE
1082	Black	1083	BLACK-SR-VP_26_10_2019_C_40cm_scaffold_23_FINAL_IR_1083	759925	760239	0.375	BLACK-SR-VP_26_10_2019_C_40cm_scaffold_23_FINAL_IR_1083	104	3	o5-27i40-62o67-89i	CytoplasmicMembrane							subfam1880			FALSE	FALSE	FALSE
1083	Black	1084	BLACK-SR-VP_26_10_2019_C_40cm_scaffold_23_FINAL_IR_1084	760236	760448	0.385	BLACK-SR-VP_26_10_2019_C_40cm_scaffold_23_FINAL_IR_1084	70	0	i	Cytoplasmic							subfam0059			FALSE	FALSE	FALSE
1084	Black	1085	BLACK-SR-VP_26_10_2019_C_40cm_scaffold_23_FINAL_IR_1085	760500	760784	0.337	BLACK-SR-VP_26_10_2019_C_40cm_scaffold_23_FINAL_IR_1085	94	0	o	Cytoplasmic							subfam2574			FALSE	FALSE	FALSE
1085	Black	1086	BLACK-SR-VP_26_10_2019_C_40cm_scaffold_23_FINAL_IR_1086	761009	762235	0.32	BLACK-SR-VP_26_10_2019_C_40cm_scaffold_23_FINAL_IR_1086	408	0	o	Unknown							subfam0938			FALSE	FALSE	FALSE
1086	Black	1087	BLACK-SR-VP_26_10_2019_C_40cm_scaffold_23_FINAL_IR_1087	762276	762476	0.358	BLACK-SR-VP_26_10_2019_C_40cm_scaffold_23_FINAL_IR_1087	66	0	o	Cytoplasmic							subfam0262			FALSE	FALSE	FALSE
1087	Black	1088	BLACK-SR-VP_26_10_2019_C_40cm_scaffold_23_FINAL_IR_1088	762558	763166	0.323	BLACK-SR-VP_26_10_2019_C_40cm_scaffold_23_FINAL_IR_1088	202	0	o	Cytoplasmic							subfam1557			FALSE	FALSE	FALSE
1088	Black	1089	BLACK-SR-VP_26_10_2019_C_40cm_scaffold_23_FINAL_IR_1089	763213	763860	0.309	BLACK-SR-VP_26_10_2019_C_40cm_scaffold_23_FINAL_IR_1089	215	0	o	Cytoplasmic							subfam1300	PF06005.12	ZapB	FALSE	FALSE	FALSE
1089	Black	1090	BLACK-SR-VP_26_10_2019_C_40cm_scaffold_23_FINAL_IR_1090	764262	764831	0.365	BLACK-SR-VP_26_10_2019_C_40cm_scaffold_23_FINAL_IR_1090	189	0	o	Cytoplasmic							subfam2077			FALSE	FALSE	FALSE
1090	Black	1091	BLACK-SR-VP_26_10_2019_C_40cm_scaffold_23_FINAL_IR_1091	764832	766133	0.313	BLACK-SR-VP_26_10_2019_C_40cm_scaffold_23_FINAL_IR_1091	433	0	o	Cytoplasmic							subfam2284			FALSE	FALSE	FALSE
1091	Black	1092	BLACK-SR-VP_26_10_2019_C_40cm_scaffold_23_FINAL_IR_1092	766300	766626	0.343	BLACK-SR-VP_26_10_2019_C_40cm_scaffold_23_FINAL_IR_1092	108	0	o	Cytoplasmic			PF04343	Protein of unknown function, DUF488	IPR007438	Protein of unknown function DUF488	subfam2388	PF04343.13	DUF488	FALSE	FALSE	FALSE
1092	Black	1093	BLACK-SR-VP_26_10_2019_C_40cm_scaffold_23_FINAL_IR_1093	766660	767304	0.338	BLACK-SR-VP_26_10_2019_C_40cm_scaffold_23_FINAL_IR_1093	214	0	o	Cytoplasmic							subfam0208			FALSE	FALSE	FALSE
1093	Black	1094	BLACK-SR-VP_26_10_2019_C_40cm_scaffold_23_FINAL_IR_1094	767510	768007	0.323	BLACK-SR-VP_26_10_2019_C_40cm_scaffold_23_FINAL_IR_1094	165	0	o	Cytoplasmic							subfam0501			FALSE	FALSE	FALSE
1094	Black	1095	BLACK-SR-VP_26_10_2019_C_40cm_scaffold_23_FINAL_IR_1095	768010	768216	0.343	BLACK-SR-VP_26_10_2019_C_40cm_scaffold_23_FINAL_IR_1095	68	0	o	Cytoplasmic							subfam1584			FALSE	FALSE	FALSE
1095	Black	1096	BLACK-SR-VP_26_10_2019_C_40cm_scaffold_23_FINAL_IR_1096	768639	768962	0.278	BLACK-SR-VP_26_10_2019_C_40cm_scaffold_23_FINAL_IR_1096	107	0	o	Unknown							subfam0373	PF09114.10	MotA_activ	FALSE	FALSE	FALSE
1096	Black	1097	BLACK-SR-VP_26_10_2019_C_40cm_scaffold_23_FINAL_IR_1097	769104	769400	0.364	BLACK-SR-VP_26_10_2019_C_40cm_scaffold_23_FINAL_IR_1097	98	0	o	Cytoplasmic							subfam1347			FALSE	FALSE	FALSE
1097	Black	1098	BLACK-SR-VP_26_10_2019_C_40cm_scaffold_23_FINAL_IR_1098	769494	769883	0.346	BLACK-SR-VP_26_10_2019_C_40cm_scaffold_23_FINAL_IR_1098	129	0	o	Cytoplasmic	K04794	peptidyl-tRNA hydrolase, PTH2 family [EC:3.1.1.29]	PF01981	Peptidyl-tRNA hydrolase PTH2	IPR002833	Peptidyl-tRNA hydrolase, PTH2	subfam1333	PF01981.16	PTH2	FALSE	FALSE	FALSE
1098	Black	1099	BLACK-SR-VP_26_10_2019_C_40cm_scaffold_23_FINAL_IR_1099	769886	770215	0.339	BLACK-SR-VP_26_10_2019_C_40cm_scaffold_23_FINAL_IR_1099	109	0	o	Cytoplasmic			PF11171	Protein of unknown function (DUF2958)	IPR021341	Protein of unknown function DUF2958	subfam2262	PF11171.8	DUF2958	FALSE	FALSE	FALSE
1099	Black	1100	BLACK-SR-VP_26_10_2019_C_40cm_scaffold_23_FINAL_IR_1100	770492	771211	0.332	BLACK-SR-VP_26_10_2019_C_40cm_scaffold_23_FINAL_IR_1100	239	0	o	Cytoplasmic							subfam0325			FALSE	FALSE	FALSE
1100	Black	1101	BLACK-SR-VP_26_10_2019_C_40cm_scaffold_23_FINAL_IR_1101	771212	772129	0.3	BLACK-SR-VP_26_10_2019_C_40cm_scaffold_23_FINAL_IR_1101	305	0	o	Cytoplasmic							subfam1302	PF11645.8	PDDEXK_5	FALSE	FALSE	FALSE
1101	Black	1102	BLACK-SR-VP_26_10_2019_C_40cm_scaffold_23_FINAL_IR_1102	772240	772932	0.339	BLACK-SR-VP_26_10_2019_C_40cm_scaffold_23_FINAL_IR_1102	230	2	i24-46o209-226i	Unknown							subfam0279	PF00127.20	Copper-bind	FALSE	FALSE	TRUE
1102	Black	1103	BLACK-SR-VP_26_10_2019_C_40cm_scaffold_23_FINAL_IR_1103	772935	774233	0.309	BLACK-SR-VP_26_10_2019_C_40cm_scaffold_23_FINAL_IR_1103	432	1	o288-310i	Cytoplasmic							subfam0190			FALSE	FALSE	TRUE
1103	Black	1104	BLACK-SR-VP_26_10_2019_C_40cm_scaffold_23_FINAL_IR_1104	774267	775622	0.295	BLACK-SR-VP_26_10_2019_C_40cm_scaffold_23_FINAL_IR_1104	451	5	i20-39o59-81i88-105o110-132i145-167o	CytoplasmicMembrane							subfam0551	PF04317.12|PF00503.20	DUF463 G-alpha	FALSE	FALSE	FALSE
1104	Black	1105	BLACK-SR-VP_26_10_2019_C_40cm_scaffold_23_FINAL_IR_1105	775756	778911	0.314	BLACK-SR-VP_26_10_2019_C_40cm_scaffold_23_FINAL_IR_1105	1051	0	o	Cytoplasmic			PF13809	Tubulin like	IPR025904	Tubulin-like	subfam2487	PF13809.6	Tubulin_2	FALSE	TRUE	FALSE
1105	Black	1106	BLACK-SR-VP_26_10_2019_C_40cm_scaffold_23_FINAL_IR_1106	779391	780158	0.292	BLACK-SR-VP_26_10_2019_C_40cm_scaffold_23_FINAL_IR_1106	255	2	i9-31o226-248i	Unknown							subfam0604			FALSE	TRUE	FALSE
1106	Black	1107	BLACK-SR-VP_26_10_2019_C_40cm_scaffold_23_FINAL_IR_1107	780427	782181	0.36	BLACK-SR-VP_26_10_2019_C_40cm_scaffold_23_FINAL_IR_1107	584	0	o	Cytoplasmic	K10747	DNA ligase 1 [EC:6.5.1.1 6.5.1.6 6.5.1.7]	PF04679|PF01068|PF04675	ATP dependent DNA ligase C terminal region|ATP dependent DNA ligase domain|DNA ligase N terminus	IPR012309|IPR012310|IPR012308	DNA ligase, ATP-dependent, C-terminal|DNA ligase, ATP-dependent, central|DNA ligase, ATP-dependent, N-terminal	subfam0173	PF04675.14|PF16542.5|PF04679.15	DNA_ligase_A_N PNKP_ligase DNA_ligase_A_C	FALSE	TRUE	FALSE
1107	Black	1108	BLACK-SR-VP_26_10_2019_C_40cm_scaffold_23_FINAL_IR_1108	782209	783297	0.335	BLACK-SR-VP_26_10_2019_C_40cm_scaffold_23_FINAL_IR_1108	362	0	o	Cytoplasmic							subfam1698	PF09225.10	Endonuc-PvuII	FALSE	FALSE	TRUE
1108	Black	1109	BLACK-SR-VP_26_10_2019_C_40cm_scaffold_23_FINAL_IR_1109	783284	783433	0.28	BLACK-SR-VP_26_10_2019_C_40cm_scaffold_23_FINAL_IR_1109	49	0	i	Cytoplasmic										FALSE	FALSE	FALSE
1109	Black	1110	BLACK-SR-VP_26_10_2019_C_40cm_scaffold_23_FINAL_IR_1110	783509	783736	0.364	BLACK-SR-VP_26_10_2019_C_40cm_scaffold_23_FINAL_IR_1110	75	0	o	Unknown										FALSE	FALSE	FALSE
1110	Black	1111	BLACK-SR-VP_26_10_2019_C_40cm_scaffold_23_FINAL_IR_1111	783752	784273	0.268	BLACK-SR-VP_26_10_2019_C_40cm_scaffold_23_FINAL_IR_1111	173	0	o	Cytoplasmic							subfam0443			FALSE	FALSE	FALSE
1111	Black	1112	BLACK-SR-VP_26_10_2019_C_40cm_scaffold_23_FINAL_IR_1112	784430	785221	0.302	BLACK-SR-VP_26_10_2019_C_40cm_scaffold_23_FINAL_IR_1112	263	0	o	Cytoplasmic							subfam0901			FALSE	FALSE	FALSE
1112	Black	1113	BLACK-SR-VP_26_10_2019_C_40cm_scaffold_23_FINAL_IR_1113	785456	786328	0.255	BLACK-SR-VP_26_10_2019_C_40cm_scaffold_23_FINAL_IR_1113	290	0	o	Cytoplasmic	K06223	DNA adenine methylase [EC:2.1.1.72]	PF02086	D12 class N6 adenine-specific DNA methyltransferase	IPR012327	D12 class N6 adenine-specific DNA methyltransferase	subfam2379	PF02086.15	MethyltransfD12	FALSE	FALSE	FALSE
1113	Black	1114	BLACK-SR-VP_26_10_2019_C_40cm_scaffold_23_FINAL_IR_1114	786344	787636	0.275	BLACK-SR-VP_26_10_2019_C_40cm_scaffold_23_FINAL_IR_1114	430	0	o	Unknown	K19147	5-methylcytosine-specific restriction enzyme subunit McrC	PF10117	McrBC 5-methylcytosine restriction system component	IPR019292	5-methylcytosine restriction system component	subfam0545	PF10117.9	McrBC	FALSE	FALSE	FALSE
1114	Black	1115	BLACK-SR-VP_26_10_2019_C_40cm_scaffold_23_FINAL_IR_1115	787638	789503	0.32	BLACK-SR-VP_26_10_2019_C_40cm_scaffold_23_FINAL_IR_1115	621	0	o	Cytoplasmic	K07452	5-methylcytosine-specific restriction enzyme B [EC:3.1.21.-]					subfam1452	PF06431.11|PF13177.6	Polyoma_lg_T_C DNA_pol3_delta2	FALSE	FALSE	FALSE
1115	Black	1116	BLACK-SR-VP_26_10_2019_C_40cm_scaffold_23_FINAL_IR_1116	789522	790442	0.3	BLACK-SR-VP_26_10_2019_C_40cm_scaffold_23_FINAL_IR_1116	306	0	o	Unknown	K06223	DNA adenine methylase [EC:2.1.1.72]	PF02086	D12 class N6 adenine-specific DNA methyltransferase	IPR012327	D12 class N6 adenine-specific DNA methyltransferase	subfam2379	PF02086.15	MethyltransfD12	FALSE	FALSE	FALSE
1116	Black	1117	BLACK-SR-VP_26_10_2019_C_40cm_scaffold_23_FINAL_IR_1117	790494	790724	0.368	BLACK-SR-VP_26_10_2019_C_40cm_scaffold_23_FINAL_IR_1117	76	0	o	Cytoplasmic							subfam2539			FALSE	FALSE	FALSE
1117	Black	1118	BLACK-SR-VP_26_10_2019_C_40cm_scaffold_23_FINAL_IR_1118	790759	791448	0.355	BLACK-SR-VP_26_10_2019_C_40cm_scaffold_23_FINAL_IR_1118	229	0	o	Cytoplasmic							subfam1184			FALSE	FALSE	FALSE
1118	Black	1119	BLACK-SR-VP_26_10_2019_C_40cm_scaffold_23_FINAL_IR_1119	791580	791756	0.373	BLACK-SR-VP_26_10_2019_C_40cm_scaffold_23_FINAL_IR_1119	58	0	o	Cytoplasmic							subfam0507	PF14205.6	Cys_rich_KTR	FALSE	FALSE	FALSE
1119	Black	1120	BLACK-SR-VP_26_10_2019_C_40cm_scaffold_23_FINAL_IR_1120	791760	791897	0.442	BLACK-SR-VP_26_10_2019_C_40cm_scaffold_23_FINAL_IR_1120	45	0	o	Cytoplasmic							subfam0696			FALSE	FALSE	FALSE
1120	Black	1121	BLACK-SR-VP_26_10_2019_C_40cm_scaffold_23_FINAL_IR_1121	791901	792074	0.322	BLACK-SR-VP_26_10_2019_C_40cm_scaffold_23_FINAL_IR_1121	57	1	i9-28o	Cytoplasmic							subfam1835			FALSE	FALSE	FALSE
1121	Black	1122	BLACK-SR-VP_26_10_2019_C_40cm_scaffold_23_FINAL_IR_1122	792087	792356	0.311	BLACK-SR-VP_26_10_2019_C_40cm_scaffold_23_FINAL_IR_1122	89	0	i	Cytoplasmic							subfam0073			FALSE	FALSE	FALSE
1122	Black	1123	BLACK-SR-VP_26_10_2019_C_40cm_scaffold_23_FINAL_IR_1123	792412	792999	0.318	BLACK-SR-VP_26_10_2019_C_40cm_scaffold_23_FINAL_IR_1123	195	0	o	Cytoplasmic							subfam1036	PF12640.7	UPF0489	FALSE	FALSE	FALSE
1123	Black	1124	BLACK-SR-VP_26_10_2019_C_40cm_scaffold_23_FINAL_IR_1124	793109	793684	0.307	BLACK-SR-VP_26_10_2019_C_40cm_scaffold_23_FINAL_IR_1124	191	0	o	Cytoplasmic							subfam1036	PF12640.7	UPF0489	FALSE	FALSE	FALSE
1124	Black	1125	BLACK-SR-VP_26_10_2019_C_40cm_scaffold_23_FINAL_IR_1125	793924	795039	0.335	BLACK-SR-VP_26_10_2019_C_40cm_scaffold_23_FINAL_IR_1125	371	0	o	Cytoplasmic			PF09511	RNA ligase	IPR019039	T4 RNA ligase 1, N-terminal	subfam1447	PF09511.10	RNA_lig_T4_1	FALSE	FALSE	FALSE
1125	Black	1126	BLACK-SR-VP_26_10_2019_C_40cm_scaffold_23_FINAL_IR_1126	795039	795398	0.364	BLACK-SR-VP_26_10_2019_C_40cm_scaffold_23_FINAL_IR_1126	119	0	i	Unknown							subfam0025			FALSE	FALSE	FALSE
1126	Black	1127	BLACK-SR-VP_26_10_2019_C_40cm_scaffold_23_FINAL_IR_1127	795408	795866	0.309	BLACK-SR-VP_26_10_2019_C_40cm_scaffold_23_FINAL_IR_1127	152	1	i129-151o	CytoplasmicMembrane							subfam1003			FALSE	FALSE	FALSE
1127	Black	1128	BLACK-SR-VP_26_10_2019_C_40cm_scaffold_23_FINAL_IR_1128	796090	796416	0.336	BLACK-SR-VP_26_10_2019_C_40cm_scaffold_23_FINAL_IR_1128	108	0	i	Cytoplasmic							subfam0327			FALSE	FALSE	FALSE
1128	Black	1129	BLACK-SR-VP_26_10_2019_C_40cm_scaffold_23_FINAL_IR_1129	796458	796838	0.315	BLACK-SR-VP_26_10_2019_C_40cm_scaffold_23_FINAL_IR_1129	126	0	o	Cytoplasmic							subfam0557			FALSE	FALSE	FALSE
1129	Black	1130	BLACK-SR-VP_26_10_2019_C_40cm_scaffold_23_FINAL_IR_1130	796905	797204	0.353	BLACK-SR-VP_26_10_2019_C_40cm_scaffold_23_FINAL_IR_1130	99	0	o	Cytoplasmic							subfam1073			FALSE	FALSE	FALSE
1130	Black	1131	BLACK-SR-VP_26_10_2019_C_40cm_scaffold_23_FINAL_IR_1131	797671	798018	0.293	BLACK-SR-VP_26_10_2019_C_40cm_scaffold_23_FINAL_IR_1131	115	1	i80-102o	Cytoplasmic										FALSE	FALSE	FALSE
1131	Black	1132	BLACK-SR-VP_26_10_2019_C_40cm_scaffold_23_FINAL_IR_1132	798015	798164	0.32	BLACK-SR-VP_26_10_2019_C_40cm_scaffold_23_FINAL_IR_1132	49	0	o	Cytoplasmic							subfam0854			FALSE	FALSE	FALSE
1132	Black	1133	BLACK-SR-VP_26_10_2019_C_40cm_scaffold_23_FINAL_IR_1133	798183	798443	0.352	BLACK-SR-VP_26_10_2019_C_40cm_scaffold_23_FINAL_IR_1133	86	0	i	Cytoplasmic							subfam1747			FALSE	FALSE	FALSE
1133	Black	1134	BLACK-SR-VP_26_10_2019_C_40cm_scaffold_23_FINAL_IR_1134	798465	798866	0.331	BLACK-SR-VP_26_10_2019_C_40cm_scaffold_23_FINAL_IR_1134	133	0	o	Cytoplasmic							subfam2601			FALSE	FALSE	FALSE
1134	Black	1135	BLACK-SR-VP_26_10_2019_C_40cm_scaffold_23_FINAL_IR_1135	798902	799510	0.289	BLACK-SR-VP_26_10_2019_C_40cm_scaffold_23_FINAL_IR_1135	202	0	o	Cytoplasmic							subfam1534			FALSE	FALSE	FALSE
1135	Black	1136	BLACK-SR-VP_26_10_2019_C_40cm_scaffold_23_FINAL_IR_1136	799802	800200	0.446	BLACK-SR-VP_26_10_2019_C_40cm_scaffold_23_FINAL_IR_1136	132	0	o	Cytoplasmic							subfam1834			FALSE	FALSE	TRUE
1136	Black	1137	BLACK-SR-VP_26_10_2019_C_40cm_scaffold_23_FINAL_IR_1137	800624	800950	0.394	BLACK-SR-VP_26_10_2019_C_40cm_scaffold_23_FINAL_IR_1137	108	0	i	Cytoplasmic							subfam1896			FALSE	FALSE	FALSE
1137	Black	1138	BLACK-SR-VP_26_10_2019_C_40cm_scaffold_23_FINAL_IR_1138	801468	802484	0.374	BLACK-SR-VP_26_10_2019_C_40cm_scaffold_23_FINAL_IR_1138	338	0	o	Cytoplasmic	K00150	glyceraldehyde-3-phosphate dehydrogenase (NAD(P)) [EC:1.2.1.59]	PF02800|PF01113	Glyceraldehyde 3-phosphate dehydrogenase, C-terminal domain|Dihydrodipicolinate reductase, N-terminus	IPR020829|IPR000846	Glyceraldehyde 3-phosphate dehydrogenase, catalytic domain|Dihydrodipicolinate reductase, N-terminal	subfam1255	PF03447.16|PF02800.20	NAD_binding_3 Gp_dh_C	FALSE	FALSE	FALSE
1138	Black	1139	BLACK-SR-VP_26_10_2019_C_40cm_scaffold_23_FINAL_IR_1139	802681	803466	0.38	BLACK-SR-VP_26_10_2019_C_40cm_scaffold_23_FINAL_IR_1139	261	6	o42-64i106-128o133-155i168-190o194-211i224-243o	CytoplasmicMembrane							subfam1986	PF02163.22	Peptidase_M50	FALSE	FALSE	FALSE
1139	Black	1140	BLACK-SR-VP_26_10_2019_C_40cm_scaffold_23_FINAL_IR_1140	803739	804278	0.306	BLACK-SR-VP_26_10_2019_C_40cm_scaffold_23_FINAL_IR_1140	179	0	o	Cytoplasmic							subfam0620			FALSE	FALSE	FALSE
1140	Black	1141	BLACK-SR-VP_26_10_2019_C_40cm_scaffold_23_FINAL_IR_1141	804476	804772	0.293	BLACK-SR-VP_26_10_2019_C_40cm_scaffold_23_FINAL_IR_1141	98	0	o	Cytoplasmic							subfam1891			FALSE	FALSE	FALSE
1141	Black	1142	BLACK-SR-VP_26_10_2019_C_40cm_scaffold_23_FINAL_IR_1142	804804	805400	0.347	BLACK-SR-VP_26_10_2019_C_40cm_scaffold_23_FINAL_IR_1142	198	0	o	Unknown							subfam1519			FALSE	FALSE	FALSE
1142	Black	1143	BLACK-SR-VP_26_10_2019_C_40cm_scaffold_23_FINAL_IR_1143	805523	806263	0.31	BLACK-SR-VP_26_10_2019_C_40cm_scaffold_23_FINAL_IR_1143	246	0	o	Cytoplasmic	K04069	pyruvate formate lyase activating enzyme [EC:1.97.1.4]	PF04055|PF13353	Radical SAM superfamily|4Fe-4S single cluster domain	IPR007197|-	Radical SAM|-	subfam1181	PF04055.21	Radical_SAM	FALSE	TRUE	FALSE
1143	Black	1144	BLACK-SR-VP_26_10_2019_C_40cm_scaffold_23_FINAL_IR_1144	806297	807028	0.336	BLACK-SR-VP_26_10_2019_C_40cm_scaffold_23_FINAL_IR_1144	243	0	o	Cytoplasmic							subfam1467	PF00382.19|PF00382.19	TFIIB TFIIB	FALSE	FALSE	FALSE
1144	Black	1145	BLACK-SR-VP_26_10_2019_C_40cm_scaffold_23_FINAL_IR_1145	807076	807318	0.358	BLACK-SR-VP_26_10_2019_C_40cm_scaffold_23_FINAL_IR_1145	80	0	i	Cytoplasmic							subfam0078			FALSE	FALSE	FALSE
1145	Black	1146	BLACK-SR-VP_26_10_2019_C_40cm_scaffold_23_FINAL_IR_1146	807368	807538	0.345	BLACK-SR-VP_26_10_2019_C_40cm_scaffold_23_FINAL_IR_1146	56	0	o	Cytoplasmic							subfam1961			FALSE	FALSE	FALSE
1146	Black	1147	BLACK-SR-VP_26_10_2019_C_40cm_scaffold_23_FINAL_IR_1147	808088	808372	0.291	BLACK-SR-VP_26_10_2019_C_40cm_scaffold_23_FINAL_IR_1147	94	2	i21-43o47-69i	CytoplasmicMembrane							subfam0862			FALSE	FALSE	FALSE
1147	Black	1148	BLACK-SR-VP_26_10_2019_C_40cm_scaffold_23_FINAL_IR_1148	808837	809424	0.442	BLACK-SR-VP_26_10_2019_C_40cm_scaffold_23_FINAL_IR_1148	195	0	o	Cytoplasmic							subfam2407			FALSE	FALSE	FALSE
1148	Black	1149	BLACK-SR-VP_26_10_2019_C_40cm_scaffold_23_FINAL_IR_1149	809572	810801	0.313	BLACK-SR-VP_26_10_2019_C_40cm_scaffold_23_FINAL_IR_1149	409	0	o	Cytoplasmic							subfam2426			FALSE	FALSE	TRUE
1149	Black	1150	BLACK-SR-VP_26_10_2019_C_40cm_scaffold_23_FINAL_IR_1150	811278	813896	0.307	BLACK-SR-VP_26_10_2019_C_40cm_scaffold_23_FINAL_IR_1150	872	0	o	Cytoplasmic			PF00149|PF16542	Calcineurin-like phosphoesterase|PNKP adenylyltransferase domain, ligase domain	IPR004843|IPR032380	Calcineurin-like phosphoesterase domain, ApaH type|Polynucleotide kinase-phosphatase, ligase domain	subfam1705	PF08303.11|PF00149.28|PF16542.5	tRNA_lig_kinase Metallophos PNKP_ligase	FALSE	TRUE	FALSE
1150	Black	1151	BLACK-SR-VP_26_10_2019_C_40cm_scaffold_23_FINAL_IR_1151	813893	815185	0.301	BLACK-SR-VP_26_10_2019_C_40cm_scaffold_23_FINAL_IR_1151	430	0	o	Cytoplasmic	K20798	small RNA 2'-O-methyltransferase [EC:2.1.1.-]	PF13649	Methyltransferase domain	IPR041698	Methyltransferase domain 25	subfam2583	PF06080.12	DUF938	FALSE	TRUE	FALSE
1151	Black	1152	BLACK-SR-VP_26_10_2019_C_40cm_scaffold_23_FINAL_IR_1152	815261	815389	0.341	BLACK-SR-VP_26_10_2019_C_40cm_scaffold_23_FINAL_IR_1152	42	1	i13-35o	Unknown							subfam0697			FALSE	FALSE	FALSE
1152	Black	1153	BLACK-SR-VP_26_10_2019_C_40cm_scaffold_23_FINAL_IR_1153	815946	816671	0.342	BLACK-SR-VP_26_10_2019_C_40cm_scaffold_23_FINAL_IR_1153	241	0	o	Cytoplasmic							subfam2004			FALSE	FALSE	FALSE
1153	Black	1154	BLACK-SR-VP_26_10_2019_C_40cm_scaffold_23_FINAL_IR_1154	816693	816953	0.307	BLACK-SR-VP_26_10_2019_C_40cm_scaffold_23_FINAL_IR_1154	86	3	i2-21o41-62i67-84o	CytoplasmicMembrane			PF13396	Phospholipase_D-nuclease N-terminal	IPR027379	Cardiolipin synthase N-terminal	subfam1565	PF10724.9	DUF2516	FALSE	FALSE	FALSE
1154	Black	1155	BLACK-SR-VP_26_10_2019_C_40cm_scaffold_23_FINAL_IR_1155	817014	817691	0.282	BLACK-SR-VP_26_10_2019_C_40cm_scaffold_23_FINAL_IR_1155	225	3	o52-69i76-98o146-168i	CytoplasmicMembrane			PF07136	Protein of unknown function (DUF1385)	IPR010787	Protein of unknown function DUF1385	subfam2306	PF07136.11	DUF1385	FALSE	FALSE	FALSE
1155	Black	1156	BLACK-SR-VP_26_10_2019_C_40cm_scaffold_23_FINAL_IR_1156	817844	818416	0.368	BLACK-SR-VP_26_10_2019_C_40cm_scaffold_23_FINAL_IR_1156	190	0	o	Unknown							subfam2491	PF13447.6|PF03264.14	Multi-haem_cyto Cytochrom_NNT	FALSE	FALSE	TRUE
1156	Black	1157	BLACK-SR-VP_26_10_2019_C_40cm_scaffold_23_FINAL_IR_1157	818488	820023	0.316	BLACK-SR-VP_26_10_2019_C_40cm_scaffold_23_FINAL_IR_1157	511	2	i13-30o484-503i	Unknown	K17713	outer membrane protein assembly factor BamB	PF01011|PF13360	PQQ enzyme repeat|PQQ-like domain	IPR002372	Pyrrolo-quinoline quinone repeat				FALSE	FALSE	FALSE
1157	Black	1158	BLACK-SR-VP_26_10_2019_C_40cm_scaffold_23_FINAL_IR_1158	820020	820661	0.316	BLACK-SR-VP_26_10_2019_C_40cm_scaffold_23_FINAL_IR_1158	213	0	o	Cytoplasmic							subfam2587			FALSE	FALSE	FALSE
1158	Black	1159	BLACK-SR-VP_26_10_2019_C_40cm_scaffold_23_FINAL_IR_1159	820756	821013	0.353	BLACK-SR-VP_26_10_2019_C_40cm_scaffold_23_FINAL_IR_1159	85	0	i	Cytoplasmic							subfam0833			FALSE	FALSE	FALSE
1159	Black	1160	BLACK-SR-VP_26_10_2019_C_40cm_scaffold_23_FINAL_IR_1160	821270	822208	0.371	BLACK-SR-VP_26_10_2019_C_40cm_scaffold_23_FINAL_IR_1160	312	0	o	Cytoplasmic	K15888	tritrans,polycis-undecaprenyl-diphosphate synthase [geranylgeranyl-diphosphate specific] [EC:2.5.1.89]	PF01255	Putative undecaprenyl diphosphate synthase	IPR001441	Decaprenyl diphosphate synthase-like	subfam2267	PF01255.19	Prenyltransf	FALSE	FALSE	FALSE
1160	Black	1161	BLACK-SR-VP_26_10_2019_C_40cm_scaffold_23_FINAL_IR_1161	822461	822760	0.383	BLACK-SR-VP_26_10_2019_C_40cm_scaffold_23_FINAL_IR_1161	99	3	i9-31o41-63i80-97o	CytoplasmicMembrane										FALSE	FALSE	FALSE
1161	Black	1162	BLACK-SR-VP_26_10_2019_C_40cm_scaffold_23_FINAL_IR_1162	822763	823083	0.427	BLACK-SR-VP_26_10_2019_C_40cm_scaffold_23_FINAL_IR_1162	106	2	i7-25o83-101i	CytoplasmicMembrane							subfam0470			FALSE	FALSE	FALSE
1162	Black	1163	BLACK-SR-VP_26_10_2019_C_40cm_scaffold_23_FINAL_IR_1163	823218	823397	0.3	BLACK-SR-VP_26_10_2019_C_40cm_scaffold_23_FINAL_IR_1163	59	0	i	Cytoplasmic	K04339	scyllo-inosamine 4-kinase [EC:2.7.1.65]					subfam1613			FALSE	FALSE	FALSE
1163	Black	1164	BLACK-SR-VP_26_10_2019_C_40cm_scaffold_23_FINAL_IR_1164	823426	824013	0.303	BLACK-SR-VP_26_10_2019_C_40cm_scaffold_23_FINAL_IR_1164	195	4	i12-34o49-71i78-100o147-169i	CytoplasmicMembrane	K07038	inner membrane protein	PF04307	LexA-binding, inner membrane-associated putative hydrolase	IPR007404	LexA-binding, inner membrane-associated putative hydrolase	subfam0019	PF04307.14	YdjM	FALSE	FALSE	FALSE
1164	Black	1165	BLACK-SR-VP_26_10_2019_C_40cm_scaffold_23_FINAL_IR_1165	824027	824257	0.368	BLACK-SR-VP_26_10_2019_C_40cm_scaffold_23_FINAL_IR_1165	76	0	o	Cytoplasmic			PF01037	Lrp/AsnC ligand binding domain	IPR019887	Transcription regulator AsnC/Lrp, ligand binding domain	subfam1464	PF03927.13	NapD	FALSE	FALSE	FALSE
1165	Black	1166	BLACK-SR-VP_26_10_2019_C_40cm_scaffold_23_FINAL_IR_1166	824310	824594	0.347	BLACK-SR-VP_26_10_2019_C_40cm_scaffold_23_FINAL_IR_1166	94	0	i	Cytoplasmic							subfam0536			FALSE	FALSE	FALSE
1166	Black	1167	BLACK-SR-VP_26_10_2019_C_40cm_scaffold_23_FINAL_IR_1167	825069	826079	0.317	BLACK-SR-VP_26_10_2019_C_40cm_scaffold_23_FINAL_IR_1167	336	1	i7-29o	Extracellular			PF01670	Glycosyl hydrolase family 12	IPR002594	Glycoside hydrolase family 12				FALSE	FALSE	FALSE
1167	Black	1168	BLACK-SR-VP_26_10_2019_C_40cm_scaffold_23_FINAL_IR_1168	826076	827482	0.378	BLACK-SR-VP_26_10_2019_C_40cm_scaffold_23_FINAL_IR_1168	468	4	o4-26i337-359o369-391i419-441o	CytoplasmicMembrane			PF13632	Glycosyl transferase family group 2	IPR001173	Glycosyltransferase 2-like	subfam0169	PF03552.14	Cellulose_synt	FALSE	FALSE	FALSE
1168	Black	1169	BLACK-SR-VP_26_10_2019_C_40cm_scaffold_23_FINAL_IR_1169	827509	828606	0.376	BLACK-SR-VP_26_10_2019_C_40cm_scaffold_23_FINAL_IR_1169	365	0	o	Cytoplasmic	K17947	dTDP-L-rhamnose 4-epimerase [EC:5.1.3.25]	PF01370	NAD dependent epimerase/dehydratase family	IPR001509	NAD-dependent epimerase/dehydratase	subfam1264	PF16363.5	GDP_Man_Dehyd	FALSE	FALSE	TRUE
1169	Black	1170	BLACK-SR-VP_26_10_2019_C_40cm_scaffold_23_FINAL_IR_1170	829347	829574	0.298	BLACK-SR-VP_26_10_2019_C_40cm_scaffold_23_FINAL_IR_1170	75	0	i	Cytoplasmic										FALSE	FALSE	FALSE
1170	Black	1171	BLACK-SR-VP_26_10_2019_C_40cm_scaffold_23_FINAL_IR_1171	829871	830449	0.304	BLACK-SR-VP_26_10_2019_C_40cm_scaffold_23_FINAL_IR_1171	192	0	o	Cytoplasmic							subfam0898			FALSE	FALSE	FALSE
1171	Black	1172	BLACK-SR-VP_26_10_2019_C_40cm_scaffold_23_FINAL_IR_1172	830530	830790	0.307	BLACK-SR-VP_26_10_2019_C_40cm_scaffold_23_FINAL_IR_1172	86	0	i	Cytoplasmic							subfam2506			FALSE	FALSE	FALSE
1172	Black	1173	BLACK-SR-VP_26_10_2019_C_40cm_scaffold_23_FINAL_IR_1173	830840	831061	0.347	BLACK-SR-VP_26_10_2019_C_40cm_scaffold_23_FINAL_IR_1173	73	0	o	Cytoplasmic							subfam2299			FALSE	FALSE	FALSE
1173	Black	1174	BLACK-SR-VP_26_10_2019_C_40cm_scaffold_23_FINAL_IR_1174	831265	831486	0.324	BLACK-SR-VP_26_10_2019_C_40cm_scaffold_23_FINAL_IR_1174	73	0	o	Cytoplasmic							subfam1137			FALSE	FALSE	FALSE
1174	Black	1175	BLACK-SR-VP_26_10_2019_C_40cm_scaffold_23_FINAL_IR_1175	831507	831953	0.284	BLACK-SR-VP_26_10_2019_C_40cm_scaffold_23_FINAL_IR_1175	148	0	o	Cytoplasmic	K06008	plasmepsin II [EC:3.4.23.39]					subfam1885			FALSE	FALSE	FALSE
1175	Black	1176	BLACK-SR-VP_26_10_2019_C_40cm_scaffold_23_FINAL_IR_1176	832237	832482	0.362	BLACK-SR-VP_26_10_2019_C_40cm_scaffold_23_FINAL_IR_1176	81	0	i	Cytoplasmic							subfam0902	PF13404.6	HTH_AsnC-type	FALSE	FALSE	FALSE
1176	Black	1177	BLACK-SR-VP_26_10_2019_C_40cm_scaffold_23_FINAL_IR_1177	832673	834535	0.343	BLACK-SR-VP_26_10_2019_C_40cm_scaffold_23_FINAL_IR_1177	620	0	o	Cytoplasmic	K00820	glutamine---fructose-6-phosphate transaminase (isomerizing) [EC:2.6.1.16]	PF01380|PF13522	SIS domain|Glutamine amidotransferase domain	IPR001347|-	Sugar isomerase (SIS)|-	subfam2508	PF13230.6|PF10740.9|PF10432.9	GATase_4 DUF2529 bact-PGI_C	FALSE	FALSE	FALSE
1177	Black	1178	BLACK-SR-VP_26_10_2019_C_40cm_scaffold_23_FINAL_IR_1178	834603	835826	0.336	BLACK-SR-VP_26_10_2019_C_40cm_scaffold_23_FINAL_IR_1178	407	0	o	Cytoplasmic	K20681	dTDP-3-amino-3,6-dideoxy-alpha-D-galactopyranose 3-N-acetyltransferase [EC:2.3.1.197]	PF00132|PF00483	Bacterial transferase hexapeptide (six repeats)|Nucleotidyl transferase	IPR001451|IPR005835	Hexapeptide repeat|Nucleotidyl transferase domain	subfam2340	PF00483.23	NTP_transferase	FALSE	FALSE	TRUE
1178	Black	1179	BLACK-SR-VP_26_10_2019_C_40cm_scaffold_23_FINAL_IR_1179	835956	836165	0.305	BLACK-SR-VP_26_10_2019_C_40cm_scaffold_23_FINAL_IR_1179	69	0	o	Cytoplasmic							subfam0508			FALSE	FALSE	TRUE
1179	Black	1180	BLACK-SR-VP_26_10_2019_C_40cm_scaffold_23_FINAL_IR_1180	836389	836835	0.262	BLACK-SR-VP_26_10_2019_C_40cm_scaffold_23_FINAL_IR_1180	148	4	i11-33o53-75i87-109o113-135i	CytoplasmicMembrane							subfam1695			FALSE	FALSE	FALSE
1180	Black	1181	BLACK-SR-VP_26_10_2019_C_40cm_scaffold_23_FINAL_IR_1181	836996	837583	0.389	BLACK-SR-VP_26_10_2019_C_40cm_scaffold_23_FINAL_IR_1181	195	2	i13-32o172-189i	Cytoplasmic							subfam1825			FALSE	FALSE	FALSE
1181	Black	1182	BLACK-SR-VP_26_10_2019_C_40cm_scaffold_23_FINAL_IR_1182	837793	838023	0.472	BLACK-SR-VP_26_10_2019_C_40cm_scaffold_23_FINAL_IR_1182	76	0	o	Cytoplasmic			PF00808	Histone-like transcription factor (CBF/NF-Y) and archaeal histone	IPR003958	Transcription factor CBF/NF-Y/archaeal histone domain	subfam0590	PF02969.17	TAF	FALSE	FALSE	FALSE
1182	Black	1183	BLACK-SR-VP_26_10_2019_C_40cm_scaffold_23_FINAL_IR_1183	838321	838887	0.383	BLACK-SR-VP_26_10_2019_C_40cm_scaffold_23_FINAL_IR_1183	188	1	o5-27i	Unknown	K03744	LemA protein	PF04011	LemA family	IPR007156	MamQ/LemA	subfam0263	PF04011.12	LemA	FALSE	FALSE	FALSE
1183	Black	1184	BLACK-SR-VP_26_10_2019_C_40cm_scaffold_23_FINAL_IR_1184	838940	839500	0.373	BLACK-SR-VP_26_10_2019_C_40cm_scaffold_23_FINAL_IR_1184	186	1	i12-34o	Unknown	K06872	uncharacterized protein	PF04536	TPM domain	IPR007621	TPM domain	subfam0448	PF04536.14	TPM_phosphatase	FALSE	FALSE	FALSE
1184	Black	1185	BLACK-SR-VP_26_10_2019_C_40cm_scaffold_23_FINAL_IR_1185	839890	840297	0.382	BLACK-SR-VP_26_10_2019_C_40cm_scaffold_23_FINAL_IR_1185	135	0	o	Unknown	K09920	uncharacterized protein	PF06853	Protein of unknown function (DUF1249)	IPR009659	Protein of unknown function DUF1249	subfam1208	PF06853.12	DUF1249	FALSE	FALSE	FALSE
1185	Black	1186	BLACK-SR-VP_26_10_2019_C_40cm_scaffold_23_FINAL_IR_1186	840416	841459	0.398	BLACK-SR-VP_26_10_2019_C_40cm_scaffold_23_FINAL_IR_1186	347	2	i21-39o226-248i	Unknown							subfam0074	PF09972.9	DUF2207	FALSE	FALSE	FALSE
1186	Black	1187	BLACK-SR-VP_26_10_2019_C_40cm_scaffold_23_FINAL_IR_1187	841470	842828	0.405	BLACK-SR-VP_26_10_2019_C_40cm_scaffold_23_FINAL_IR_1187	452	0	o	Cytoplasmic			PF13186|PF04055	Iron-sulfur cluster-binding domain|Radical SAM superfamily	IPR023885|IPR007197	4Fe4S-binding SPASM domain|Radical SAM	subfam0304	PF04055.21|PF11946.8	Radical_SAM DUF3463	FALSE	FALSE	FALSE
1187	Black	1188	BLACK-SR-VP_26_10_2019_C_40cm_scaffold_23_FINAL_IR_1188	842886	843332	0.324	BLACK-SR-VP_26_10_2019_C_40cm_scaffold_23_FINAL_IR_1188	148	0	o	Cytoplasmic							subfam1018			FALSE	FALSE	FALSE
1188	Black	1189	BLACK-SR-VP_26_10_2019_C_40cm_scaffold_23_FINAL_IR_1189	843350	843592	0.305	BLACK-SR-VP_26_10_2019_C_40cm_scaffold_23_FINAL_IR_1189	80	0	i	Cytoplasmic							subfam1898			FALSE	FALSE	FALSE
1189	Black	1190	BLACK-SR-VP_26_10_2019_C_40cm_scaffold_23_FINAL_IR_1190	843646	843846	0.338	BLACK-SR-VP_26_10_2019_C_40cm_scaffold_23_FINAL_IR_1190	66	0	o	Cytoplasmic							subfam1281			FALSE	FALSE	FALSE
1190	Black	1191	BLACK-SR-VP_26_10_2019_C_40cm_scaffold_23_FINAL_IR_1191	843912	844178	0.341	BLACK-SR-VP_26_10_2019_C_40cm_scaffold_23_FINAL_IR_1191	88	0	o	Unknown							subfam1998			FALSE	FALSE	FALSE
1191	Black	1192	BLACK-SR-VP_26_10_2019_C_40cm_scaffold_23_FINAL_IR_1192	844270	844593	0.306	BLACK-SR-VP_26_10_2019_C_40cm_scaffold_23_FINAL_IR_1192	107	0	o	Cytoplasmic							subfam0962	PF01451.21	LMWPc	FALSE	FALSE	FALSE
1192	Black	1193	BLACK-SR-VP_26_10_2019_C_40cm_scaffold_23_FINAL_IR_1193	844608	844841	0.252	BLACK-SR-VP_26_10_2019_C_40cm_scaffold_23_FINAL_IR_1193	77	2	i16-33o38-60i	CytoplasmicMembrane							subfam2581			FALSE	FALSE	FALSE
1193	Black	1194	BLACK-SR-VP_26_10_2019_C_40cm_scaffold_23_FINAL_IR_1194	844900	845457	0.306	BLACK-SR-VP_26_10_2019_C_40cm_scaffold_23_FINAL_IR_1194	185	0	i	Cytoplasmic							subfam1962			FALSE	FALSE	FALSE
1194	Black	1195	BLACK-SR-VP_26_10_2019_C_40cm_scaffold_23_FINAL_IR_1195	845454	845837	0.313	BLACK-SR-VP_26_10_2019_C_40cm_scaffold_23_FINAL_IR_1195	127	2	i11-33o43-65i	Unknown							subfam2332			FALSE	FALSE	FALSE
1195	Black	1196	BLACK-SR-VP_26_10_2019_C_40cm_scaffold_23_FINAL_IR_1196	845846	846238	0.303	BLACK-SR-VP_26_10_2019_C_40cm_scaffold_23_FINAL_IR_1196	130	3	i28-50o65-87i100-122o	CytoplasmicMembrane			PF18902	Domain of unknown function (DUF5658)	IPR043717	Domain of unknown function DUF5658	subfam2507			FALSE	FALSE	FALSE
1196	Black	1197	BLACK-SR-VP_26_10_2019_C_40cm_scaffold_23_FINAL_IR_1197	846263	846469	0.338	BLACK-SR-VP_26_10_2019_C_40cm_scaffold_23_FINAL_IR_1197	68	0	i	Unknown							subfam2097			FALSE	FALSE	FALSE
1197	Black	1198	BLACK-SR-VP_26_10_2019_C_40cm_scaffold_23_FINAL_IR_1198	846497	846661	0.315	BLACK-SR-VP_26_10_2019_C_40cm_scaffold_23_FINAL_IR_1198	54	0	i	Cytoplasmic							subfam1396			FALSE	FALSE	FALSE
1198	Black	1199	BLACK-SR-VP_26_10_2019_C_40cm_scaffold_23_FINAL_IR_1199	846674	846868	0.313	BLACK-SR-VP_26_10_2019_C_40cm_scaffold_23_FINAL_IR_1199	64	0	o	Cytoplasmic							subfam0829			FALSE	FALSE	FALSE
1199	Black	1200	BLACK-SR-VP_26_10_2019_C_40cm_scaffold_23_FINAL_IR_1200	847440	847757	0.314	BLACK-SR-VP_26_10_2019_C_40cm_scaffold_23_FINAL_IR_1200	105	0	i	Unknown							subfam0801			FALSE	FALSE	FALSE
1200	Black	1201	BLACK-SR-VP_26_10_2019_C_40cm_scaffold_23_FINAL_IR_1201	847817	848161	0.307	BLACK-SR-VP_26_10_2019_C_40cm_scaffold_23_FINAL_IR_1201	114	0	o	Cytoplasmic							subfam1316			FALSE	FALSE	FALSE
1201	Black	1202	BLACK-SR-VP_26_10_2019_C_40cm_scaffold_23_FINAL_IR_1202	848163	848528	0.301	BLACK-SR-VP_26_10_2019_C_40cm_scaffold_23_FINAL_IR_1202	121	0	o	Cytoplasmic							subfam1444			FALSE	TRUE	FALSE
1202	Black	1203	BLACK-SR-VP_26_10_2019_C_40cm_scaffold_23_FINAL_IR_1203	848503	848754	0.254	BLACK-SR-VP_26_10_2019_C_40cm_scaffold_23_FINAL_IR_1203	83	2	i7-29o39-56i	CytoplasmicMembrane							subfam0414			FALSE	FALSE	FALSE
1203	Black	1204	BLACK-SR-VP_26_10_2019_C_40cm_scaffold_23_FINAL_IR_1204	848776	849186	0.331	BLACK-SR-VP_26_10_2019_C_40cm_scaffold_23_FINAL_IR_1204	136	0	o	Cytoplasmic							subfam1857			FALSE	FALSE	FALSE
1204	Black	1205	BLACK-SR-VP_26_10_2019_C_40cm_scaffold_23_FINAL_IR_1205	849212	849397	0.274	BLACK-SR-VP_26_10_2019_C_40cm_scaffold_23_FINAL_IR_1205	61	0	i	Cytoplasmic							subfam2005			FALSE	FALSE	FALSE
1205	Black	1206	BLACK-SR-VP_26_10_2019_C_40cm_scaffold_23_FINAL_IR_1206	849590	849745	0.353	BLACK-SR-VP_26_10_2019_C_40cm_scaffold_23_FINAL_IR_1206	51	0	o	Cytoplasmic							subfam0184			FALSE	FALSE	FALSE
1206	Black	1207	BLACK-SR-VP_26_10_2019_C_40cm_scaffold_23_FINAL_IR_1207	849752	850273	0.312	BLACK-SR-VP_26_10_2019_C_40cm_scaffold_23_FINAL_IR_1207	173	0	o	Unknown			PF09643	YopX protein	IPR019096	YopX protein	subfam0784	PF09643.10	YopX	FALSE	FALSE	FALSE
1207	Black	1208	BLACK-SR-VP_26_10_2019_C_40cm_scaffold_23_FINAL_IR_1208	850279	850590	0.333	BLACK-SR-VP_26_10_2019_C_40cm_scaffold_23_FINAL_IR_1208	103	0	i	Cytoplasmic	K21629	G1-specific transcription factors activator MSA2					subfam0872			FALSE	FALSE	FALSE
1208	Black	1209	BLACK-SR-VP_26_10_2019_C_40cm_scaffold_23_FINAL_IR_1209	850617	850778	0.315	BLACK-SR-VP_26_10_2019_C_40cm_scaffold_23_FINAL_IR_1209	53	0	i	Cytoplasmic							subfam2297			FALSE	FALSE	FALSE
1209	Black	1210	BLACK-SR-VP_26_10_2019_C_40cm_scaffold_23_FINAL_IR_1210	850785	851093	0.32	BLACK-SR-VP_26_10_2019_C_40cm_scaffold_23_FINAL_IR_1210	102	3	o4-23i30-52o67-86i	CytoplasmicMembrane							subfam2248			FALSE	FALSE	FALSE
1210	Black	1211	BLACK-SR-VP_26_10_2019_C_40cm_scaffold_23_FINAL_IR_1211	851176	851625	0.38	BLACK-SR-VP_26_10_2019_C_40cm_scaffold_23_FINAL_IR_1211	149	0	o	Cytoplasmic							subfam2411			FALSE	FALSE	FALSE
1211	Black	1212	BLACK-SR-VP_26_10_2019_C_40cm_scaffold_23_FINAL_IR_1212	851653	852198	0.333	BLACK-SR-VP_26_10_2019_C_40cm_scaffold_23_FINAL_IR_1212	181	0	o	Cytoplasmic							subfam0939			FALSE	FALSE	FALSE
1212	Black	1213	BLACK-SR-VP_26_10_2019_C_40cm_scaffold_23_FINAL_IR_1213	852234	852662	0.352	BLACK-SR-VP_26_10_2019_C_40cm_scaffold_23_FINAL_IR_1213	142	0	o	Cytoplasmic							subfam0737			FALSE	FALSE	FALSE
1213	Black	1214	BLACK-SR-VP_26_10_2019_C_40cm_scaffold_23_FINAL_IR_1214	852629	853465	0.336	BLACK-SR-VP_26_10_2019_C_40cm_scaffold_23_FINAL_IR_1214	278	0	o	Cytoplasmic							subfam1644			FALSE	FALSE	FALSE
1214	Black	1215	BLACK-SR-VP_26_10_2019_C_40cm_scaffold_23_FINAL_IR_1215	853511	854404	0.296	BLACK-SR-VP_26_10_2019_C_40cm_scaffold_23_FINAL_IR_1215	297	0	o	Cytoplasmic							subfam2426			FALSE	FALSE	TRUE
1215	Black	1216	BLACK-SR-VP_26_10_2019_C_40cm_scaffold_23_FINAL_IR_1216	854451	854744	0.272	BLACK-SR-VP_26_10_2019_C_40cm_scaffold_23_FINAL_IR_1216	97	0	o	Cytoplasmic	K09715	uncharacterized protein	PF04457	MJ1316 RNA cyclic group end recognition domain	IPR040459	MJ1316 RNA cyclic group end recognition domain	subfam2163	PF04457.12	MJ1316	FALSE	FALSE	FALSE
1216	Black	1217	BLACK-SR-VP_26_10_2019_C_40cm_scaffold_23_FINAL_IR_1217	854748	855059	0.34	BLACK-SR-VP_26_10_2019_C_40cm_scaffold_23_FINAL_IR_1217	103	0	i	Cytoplasmic							subfam0655			FALSE	FALSE	FALSE
1217	Black	1218	BLACK-SR-VP_26_10_2019_C_40cm_scaffold_23_FINAL_IR_1218	855096	855605	0.341	BLACK-SR-VP_26_10_2019_C_40cm_scaffold_23_FINAL_IR_1218	169	0	o	Cytoplasmic							subfam1793			FALSE	FALSE	FALSE
1218	Black	1219	BLACK-SR-VP_26_10_2019_C_40cm_scaffold_23_FINAL_IR_1219	855626	855871	0.329	BLACK-SR-VP_26_10_2019_C_40cm_scaffold_23_FINAL_IR_1219	81	0	o	Cytoplasmic							subfam1563			FALSE	FALSE	FALSE
1219	Black	1220	BLACK-SR-VP_26_10_2019_C_40cm_scaffold_23_FINAL_IR_1220	855903	856325	0.317	BLACK-SR-VP_26_10_2019_C_40cm_scaffold_23_FINAL_IR_1220	140	0	o	Cytoplasmic							subfam1847			FALSE	FALSE	FALSE
1220	Black	1221	BLACK-SR-VP_26_10_2019_C_40cm_scaffold_23_FINAL_IR_1221	856309	856881	0.351	BLACK-SR-VP_26_10_2019_C_40cm_scaffold_23_FINAL_IR_1221	190	0	o	Unknown							subfam0657			FALSE	FALSE	FALSE
1221	Black	1222	BLACK-SR-VP_26_10_2019_C_40cm_scaffold_23_FINAL_IR_1222	856881	857033	0.307	BLACK-SR-VP_26_10_2019_C_40cm_scaffold_23_FINAL_IR_1222	50	1	i23-45o	CytoplasmicMembrane							subfam1282			FALSE	FALSE	FALSE
1222	Black	1223	BLACK-SR-VP_26_10_2019_C_40cm_scaffold_23_FINAL_IR_1223	857094	857387	0.333	BLACK-SR-VP_26_10_2019_C_40cm_scaffold_23_FINAL_IR_1223	97	0	o	Unknown							subfam1999			FALSE	FALSE	FALSE
1223	Black	1224	BLACK-SR-VP_26_10_2019_C_40cm_scaffold_23_FINAL_IR_1224	857431	858399	0.336	BLACK-SR-VP_26_10_2019_C_40cm_scaffold_23_FINAL_IR_1224	322	0	o	Cytoplasmic			PF09414	RNA ligase	IPR021122	RNA ligase domain, REL/Rln2	subfam0726	PF09511.10	RNA_lig_T4_1	FALSE	FALSE	FALSE
1224	Black	1225	BLACK-SR-VP_26_10_2019_C_40cm_scaffold_23_FINAL_IR_1225	858509	859069	0.365	BLACK-SR-VP_26_10_2019_C_40cm_scaffold_23_FINAL_IR_1225	186	0	o	Cytoplasmic			PF01661	Macro domain	IPR002589	Macro domain	subfam1629	PF14519.6	Macro_2	FALSE	FALSE	FALSE
1225	Black	1226	BLACK-SR-VP_26_10_2019_C_40cm_scaffold_23_FINAL_IR_1226	859104	859544	0.263	BLACK-SR-VP_26_10_2019_C_40cm_scaffold_23_FINAL_IR_1226	146	0	o	Cytoplasmic							subfam0878			FALSE	FALSE	FALSE
1226	Black	1227	BLACK-SR-VP_26_10_2019_C_40cm_scaffold_23_FINAL_IR_1227	859548	859745	0.298	BLACK-SR-VP_26_10_2019_C_40cm_scaffold_23_FINAL_IR_1227	65	0	i	Unknown							subfam1502			FALSE	FALSE	FALSE
1227	Black	1228	BLACK-SR-VP_26_10_2019_C_40cm_scaffold_23_FINAL_IR_1228	859779	859925	0.34	BLACK-SR-VP_26_10_2019_C_40cm_scaffold_23_FINAL_IR_1228	48	0	o	Cytoplasmic							subfam1816			FALSE	FALSE	FALSE
1228	Black	1229	BLACK-SR-VP_26_10_2019_C_40cm_scaffold_23_FINAL_IR_1229	859991	860185	0.333	BLACK-SR-VP_26_10_2019_C_40cm_scaffold_23_FINAL_IR_1229	64	0	i	Cytoplasmic							subfam0099			FALSE	FALSE	FALSE
1229	Black	1230	BLACK-SR-VP_26_10_2019_C_40cm_scaffold_23_FINAL_IR_1230	860182	860721	0.33	BLACK-SR-VP_26_10_2019_C_40cm_scaffold_23_FINAL_IR_1230	179	0	o	Unknown			PF13328	HD domain	-	-	subfam1652	PF13328.6	HD_4	FALSE	FALSE	FALSE
1230	Black	1231	BLACK-SR-VP_26_10_2019_C_40cm_scaffold_23_FINAL_IR_1231	860742	861047	0.327	BLACK-SR-VP_26_10_2019_C_40cm_scaffold_23_FINAL_IR_1231	101	0	o	Cytoplasmic							subfam1405			FALSE	FALSE	FALSE
1231	Black	1232	BLACK-SR-VP_26_10_2019_C_40cm_scaffold_23_FINAL_IR_1232	861102	861617	0.343	BLACK-SR-VP_26_10_2019_C_40cm_scaffold_23_FINAL_IR_1232	171	0	o	Cytoplasmic							subfam2326			FALSE	FALSE	FALSE
1232	Black	1233	BLACK-SR-VP_26_10_2019_C_40cm_scaffold_23_FINAL_IR_1233	861646	861792	0.293	BLACK-SR-VP_26_10_2019_C_40cm_scaffold_23_FINAL_IR_1233	48	0	i	Cytoplasmic							subfam0415			FALSE	FALSE	FALSE
1233	Black	1234	BLACK-SR-VP_26_10_2019_C_40cm_scaffold_23_FINAL_IR_1234	861824	862036	0.362	BLACK-SR-VP_26_10_2019_C_40cm_scaffold_23_FINAL_IR_1234	70	0	i	Cytoplasmic							subfam1812	PF05129.13	Elf1	FALSE	FALSE	FALSE
1234	Black	1235	BLACK-SR-VP_26_10_2019_C_40cm_scaffold_23_FINAL_IR_1235	862086	862409	0.321	BLACK-SR-VP_26_10_2019_C_40cm_scaffold_23_FINAL_IR_1235	107	0	o	Cytoplasmic							subfam1359			FALSE	FALSE	FALSE
1235	Black	1236	BLACK-SR-VP_26_10_2019_C_40cm_scaffold_23_FINAL_IR_1236	862454	862942	0.309	BLACK-SR-VP_26_10_2019_C_40cm_scaffold_23_FINAL_IR_1236	162	0	o	Cytoplasmic			PF13671	AAA domain	-	-	subfam0753	PF08433.10	KTI12	FALSE	FALSE	FALSE
1236	Black	1237	BLACK-SR-VP_26_10_2019_C_40cm_scaffold_23_FINAL_IR_1237	862939	863184	0.317	BLACK-SR-VP_26_10_2019_C_40cm_scaffold_23_FINAL_IR_1237	81	1	o47-64i	Cytoplasmic							subfam2432			FALSE	FALSE	FALSE
1237	Black	1238	BLACK-SR-VP_26_10_2019_C_40cm_scaffold_23_FINAL_IR_1238	863262	863555	0.32	BLACK-SR-VP_26_10_2019_C_40cm_scaffold_23_FINAL_IR_1238	97	0	o	Cytoplasmic							subfam0051			FALSE	FALSE	FALSE
1238	Black	1239	BLACK-SR-VP_26_10_2019_C_40cm_scaffold_23_FINAL_IR_1239	863581	863964	0.32	BLACK-SR-VP_26_10_2019_C_40cm_scaffold_23_FINAL_IR_1239	127	0	o	Cytoplasmic							subfam1043			FALSE	FALSE	FALSE
1239	Black	1240	BLACK-SR-VP_26_10_2019_C_40cm_scaffold_23_FINAL_IR_1240	864410	864931	0.362	BLACK-SR-VP_26_10_2019_C_40cm_scaffold_23_FINAL_IR_1240	173	0	o	Cytoplasmic							subfam1535			FALSE	FALSE	FALSE
1240	Black	1241	BLACK-SR-VP_26_10_2019_C_40cm_scaffold_23_FINAL_IR_1241	864972	865370	0.353	BLACK-SR-VP_26_10_2019_C_40cm_scaffold_23_FINAL_IR_1241	132	0	o	Cytoplasmic			PF03692	Putative zinc- or iron-chelating domain	IPR005358	Putative zinc- or iron-chelating domain containing protein	subfam0105	PF03692.15	CxxCxxCC	FALSE	FALSE	FALSE
1241	Black	1242	BLACK-SR-VP_26_10_2019_C_40cm_scaffold_23_FINAL_IR_1242	865423	865575	0.314	BLACK-SR-VP_26_10_2019_C_40cm_scaffold_23_FINAL_IR_1242	50	0	i	Cytoplasmic							subfam2024			FALSE	FALSE	FALSE
1242	Black	1243	BLACK-SR-VP_26_10_2019_C_40cm_scaffold_23_FINAL_IR_1243	865590	866303	0.319	BLACK-SR-VP_26_10_2019_C_40cm_scaffold_23_FINAL_IR_1243	237	0	o	Unknown							subfam0834			FALSE	FALSE	FALSE
1243	Black	1244	BLACK-SR-VP_26_10_2019_C_40cm_scaffold_23_FINAL_IR_1244	866320	866481	0.395	BLACK-SR-VP_26_10_2019_C_40cm_scaffold_23_FINAL_IR_1244	53	0	o	Cytoplasmic							subfam2609			FALSE	FALSE	FALSE
1244	Black	1245	BLACK-SR-VP_26_10_2019_C_40cm_scaffold_23_FINAL_IR_1245	866507	866698	0.323	BLACK-SR-VP_26_10_2019_C_40cm_scaffold_23_FINAL_IR_1245	63	0	o	Unknown							subfam1570			FALSE	FALSE	FALSE
1245	Black	1246	BLACK-SR-VP_26_10_2019_C_40cm_scaffold_23_FINAL_IR_1246	866763	867050	0.313	BLACK-SR-VP_26_10_2019_C_40cm_scaffold_23_FINAL_IR_1246	95	0	o	Cytoplasmic							subfam1354			FALSE	FALSE	FALSE
1246	Black	1247	BLACK-SR-VP_26_10_2019_C_40cm_scaffold_23_FINAL_IR_1247	867055	867288	0.333	BLACK-SR-VP_26_10_2019_C_40cm_scaffold_23_FINAL_IR_1247	77	0	o	Cytoplasmic							subfam0315			FALSE	FALSE	FALSE
1247	Black	1248	BLACK-SR-VP_26_10_2019_C_40cm_scaffold_23_FINAL_IR_1248	867317	867895	0.323	BLACK-SR-VP_26_10_2019_C_40cm_scaffold_23_FINAL_IR_1248	192	0	o	Cytoplasmic			PF03235	Protein of unknown function DUF262	IPR004919	Domain of unknown function DUF262	subfam0698	PF03235.14	DUF262	FALSE	FALSE	FALSE
1248	Black	1249	BLACK-SR-VP_26_10_2019_C_40cm_scaffold_23_FINAL_IR_1249	867895	868263	0.325	BLACK-SR-VP_26_10_2019_C_40cm_scaffold_23_FINAL_IR_1249	122	0	o	Cytoplasmic							subfam0426			FALSE	FALSE	FALSE
1249	Black	1250	BLACK-SR-VP_26_10_2019_C_40cm_scaffold_23_FINAL_IR_1250	868384	868500	0.282	BLACK-SR-VP_26_10_2019_C_40cm_scaffold_23_FINAL_IR_1250	38	0	i	Unknown										FALSE	FALSE	FALSE
1250	Black	1251	BLACK-SR-VP_26_10_2019_C_40cm_scaffold_23_FINAL_IR_1251	868511	868717	0.329	BLACK-SR-VP_26_10_2019_C_40cm_scaffold_23_FINAL_IR_1251	68	0	o	Cytoplasmic										FALSE	FALSE	FALSE
1251	Black	1252	BLACK-SR-VP_26_10_2019_C_40cm_scaffold_23_FINAL_IR_1252	868750	869010	0.356	BLACK-SR-VP_26_10_2019_C_40cm_scaffold_23_FINAL_IR_1252	86	0	o	Unknown							subfam2109			FALSE	FALSE	FALSE
1252	Black	1253	BLACK-SR-VP_26_10_2019_C_40cm_scaffold_23_FINAL_IR_1253	869051	869395	0.342	BLACK-SR-VP_26_10_2019_C_40cm_scaffold_23_FINAL_IR_1253	114	0	o	Cytoplasmic							subfam0764			FALSE	FALSE	FALSE
1253	Black	1254	BLACK-SR-VP_26_10_2019_C_40cm_scaffold_23_FINAL_IR_1254	870206	873322	0.424	BLACK-SR-VP_26_10_2019_C_40cm_scaffold_23_FINAL_IR_1254	1038	1	i7-29o	Unknown			PF01522	Polysaccharide deacetylase	IPR002509	NodB homology domain	subfam2000	PF15421.6	Polysacc_deac_3	FALSE	FALSE	FALSE
1254	Black	1255	BLACK-SR-VP_26_10_2019_C_40cm_scaffold_23_FINAL_IR_1255	873479	876943	0.461	BLACK-SR-VP_26_10_2019_C_40cm_scaffold_23_FINAL_IR_1255	1154	2	i32-54o1126-1145i	CytoplasmicMembrane			PF01522|PF16403	Polysaccharide deacetylase|Domain of unknown function (DUF5011)	IPR002509|IPR032179	NodB homology domain|Domain of unknown function DUF5011	subfam2000	PF15421.6	Polysacc_deac_3	FALSE	FALSE	FALSE
1255	Black	1256	BLACK-SR-VP_26_10_2019_C_40cm_scaffold_23_FINAL_IR_1256	877117	878604	0.403	BLACK-SR-VP_26_10_2019_C_40cm_scaffold_23_FINAL_IR_1256	495	6	i12-34o44-66i341-363o373-395i408-430o468-490i	CytoplasmicMembrane	K20926	cellobiuronic acid synthase [EC:2.4.1.-]	PF00535	Glycosyl transferase family 2	IPR001173	Glycosyltransferase 2-like	subfam0515	PF03142.15	Chitin_synth_2	FALSE	FALSE	TRUE
1256	Black	1257	BLACK-SR-VP_26_10_2019_C_40cm_scaffold_23_FINAL_IR_1257	878642	878761	0.258	BLACK-SR-VP_26_10_2019_C_40cm_scaffold_23_FINAL_IR_1257	39	0	i	Extracellular										FALSE	FALSE	FALSE
1257	Black	1258	BLACK-SR-VP_26_10_2019_C_40cm_scaffold_23_FINAL_IR_1258	878767	879459	0.421	BLACK-SR-VP_26_10_2019_C_40cm_scaffold_23_FINAL_IR_1258	230	0	o	Extracellular										FALSE	FALSE	FALSE
1258	Black	1259	BLACK-SR-VP_26_10_2019_C_40cm_scaffold_23_FINAL_IR_1259	879907	880038	0.295	BLACK-SR-VP_26_10_2019_C_40cm_scaffold_23_FINAL_IR_1259	43	1	o15-37i	Cytoplasmic										FALSE	FALSE	FALSE
1259	Black	1260	BLACK-SR-VP_26_10_2019_C_40cm_scaffold_23_FINAL_IR_1260	880047	880802	0.354	BLACK-SR-VP_26_10_2019_C_40cm_scaffold_23_FINAL_IR_1260	251	1	i5-22o	Extracellular							subfam0396	PF00127.20	Copper-bind	FALSE	FALSE	FALSE
1260	Black	1261	BLACK-SR-VP_26_10_2019_C_40cm_scaffold_23_FINAL_IR_1261	880845	881732	0.327	BLACK-SR-VP_26_10_2019_C_40cm_scaffold_23_FINAL_IR_1261	295	6	i21-43o48-70i136-158o168-187i199-221o226-248i	CytoplasmicMembrane							subfam0100			FALSE	FALSE	FALSE
1261	Black	1262	BLACK-SR-VP_26_10_2019_C_40cm_scaffold_23_FINAL_IR_1262	881733	882413	0.344	BLACK-SR-VP_26_10_2019_C_40cm_scaffold_23_FINAL_IR_1262	226	3	o10-29i60-82o201-223i	CytoplasmicMembrane	K13280	signal peptidase I [EC:3.4.21.89]	PF10502	Signal peptidase, peptidase S26	IPR019533	Peptidase S26	subfam1269	PF00717.23	Peptidase_S24	FALSE	FALSE	FALSE
1262	Black	1263	BLACK-SR-VP_26_10_2019_C_40cm_scaffold_23_FINAL_IR_1263	882413	882829	0.393	BLACK-SR-VP_26_10_2019_C_40cm_scaffold_23_FINAL_IR_1263	138	1	i7-29o	Extracellular			PF02085	Class III cytochrome C family	IPR020942	Class III cytochrome C	subfam0830	PF03264.14	Cytochrom_NNT	FALSE	FALSE	FALSE
1263	Black	1264	BLACK-SR-VP_26_10_2019_C_40cm_scaffold_23_FINAL_IR_1264	882816	883271	0.382	BLACK-SR-VP_26_10_2019_C_40cm_scaffold_23_FINAL_IR_1264	151	1	i7-24o	Unknown							subfam0844			FALSE	FALSE	FALSE
1264	Black	1265	BLACK-SR-VP_26_10_2019_C_40cm_scaffold_23_FINAL_IR_1265	883376	884032	0.349	BLACK-SR-VP_26_10_2019_C_40cm_scaffold_23_FINAL_IR_1265	218	1	i7-29o	Cytoplasmic							subfam1369	PF02085.16|PF03264.14|PF13447.6|PF02335.15	Cytochrom_CIII Cytochrom_NNT Multi-haem_cyto Cytochrom_C552	FALSE	FALSE	FALSE
1265	Black	1266	BLACK-SR-VP_26_10_2019_C_40cm_scaffold_23_FINAL_IR_1266	884082	885356	0.45	BLACK-SR-VP_26_10_2019_C_40cm_scaffold_23_FINAL_IR_1266	424	1	i7-29o	Extracellular							subfam0117	PF03264.14	Cytochrom_NNT	FALSE	FALSE	FALSE
1266	Black	1267	BLACK-SR-VP_26_10_2019_C_40cm_scaffold_23_FINAL_IR_1267	885860	886207	0.348	BLACK-SR-VP_26_10_2019_C_40cm_scaffold_23_FINAL_IR_1267	115	0	o	Unknown							subfam0399			FALSE	FALSE	FALSE
1267	Black	1268	BLACK-SR-VP_26_10_2019_C_40cm_scaffold_23_FINAL_IR_1268	886210	886452	0.379	BLACK-SR-VP_26_10_2019_C_40cm_scaffold_23_FINAL_IR_1268	80	0	i	Cytoplasmic							subfam1293			FALSE	FALSE	FALSE
1268	Black	1269	BLACK-SR-VP_26_10_2019_C_40cm_scaffold_23_FINAL_IR_1269	886537	887130	0.315	BLACK-SR-VP_26_10_2019_C_40cm_scaffold_23_FINAL_IR_1269	197	0	o	Cytoplasmic							subfam1892			FALSE	FALSE	FALSE
1269	Black	1270	BLACK-SR-VP_26_10_2019_C_40cm_scaffold_23_FINAL_IR_1270	887115	887414	0.32	BLACK-SR-VP_26_10_2019_C_40cm_scaffold_23_FINAL_IR_1270	99	0	o	Cytoplasmic							subfam1312			FALSE	FALSE	FALSE
1270	Black	1271	BLACK-SR-VP_26_10_2019_C_40cm_scaffold_23_FINAL_IR_1271	887437	887589	0.346	BLACK-SR-VP_26_10_2019_C_40cm_scaffold_23_FINAL_IR_1271	50	0	i	Cytoplasmic										FALSE	FALSE	FALSE
1271	Black	1272	BLACK-SR-VP_26_10_2019_C_40cm_scaffold_23_FINAL_IR_1272	887589	887855	0.307	BLACK-SR-VP_26_10_2019_C_40cm_scaffold_23_FINAL_IR_1272	88	0	o	Cytoplasmic							subfam2043			FALSE	FALSE	FALSE
1272	Black	1273	BLACK-SR-VP_26_10_2019_C_40cm_scaffold_23_FINAL_IR_1273	887948	888130	0.306	BLACK-SR-VP_26_10_2019_C_40cm_scaffold_23_FINAL_IR_1273	60	0	o	Cytoplasmic							subfam2298	PF04606.12	Ogr_Delta	FALSE	FALSE	FALSE
1273	Black	1274	BLACK-SR-VP_26_10_2019_C_40cm_scaffold_23_FINAL_IR_1274	888221	888691	0.335	BLACK-SR-VP_26_10_2019_C_40cm_scaffold_23_FINAL_IR_1274	156	0	o	Cytoplasmic							subfam2390			FALSE	FALSE	FALSE
1274	Black	1275	BLACK-SR-VP_26_10_2019_C_40cm_scaffold_23_FINAL_IR_1275	888728	888910	0.383	BLACK-SR-VP_26_10_2019_C_40cm_scaffold_23_FINAL_IR_1275	60	0	i	Cytoplasmic							subfam2142			FALSE	FALSE	FALSE
1275	Black	1276	BLACK-SR-VP_26_10_2019_C_40cm_scaffold_23_FINAL_IR_1276	888944	893680	0.39	BLACK-SR-VP_26_10_2019_C_40cm_scaffold_23_FINAL_IR_1276	1578	1	i13-35o	Unknown	K07114	Ca-activated chloride channel homolog	PF00092|PF00431	von Willebrand factor type A domain|CUB domain	IPR002035|IPR000859	von Willebrand factor, type A|CUB domain	subfam1696	PF06707.11|PF06707.11	DUF1194 DUF1194	FALSE	FALSE	FALSE
1276	Black	1277	BLACK-SR-VP_26_10_2019_C_40cm_scaffold_23_FINAL_IR_1277	893751	894512	0.373	BLACK-SR-VP_26_10_2019_C_40cm_scaffold_23_FINAL_IR_1277	253	1	i21-43o	Unknown							subfam2575			FALSE	FALSE	FALSE
1277	Black	1278	BLACK-SR-VP_26_10_2019_C_40cm_scaffold_23_FINAL_IR_1278	894613	895107	0.325	BLACK-SR-VP_26_10_2019_C_40cm_scaffold_23_FINAL_IR_1278	164	0	o	Cytoplasmic							subfam2341			FALSE	FALSE	FALSE
1278	Black	1279	BLACK-SR-VP_26_10_2019_C_40cm_scaffold_23_FINAL_IR_1279	895180	895497	0.314	BLACK-SR-VP_26_10_2019_C_40cm_scaffold_23_FINAL_IR_1279	105	0	o	Cytoplasmic							subfam0802			FALSE	FALSE	FALSE
1279	Black	1280	BLACK-SR-VP_26_10_2019_C_40cm_scaffold_23_FINAL_IR_1280	895509	895724	0.38	BLACK-SR-VP_26_10_2019_C_40cm_scaffold_23_FINAL_IR_1280	71	0	i	Cytoplasmic							subfam0699			FALSE	FALSE	FALSE
1280	Black	1281	BLACK-SR-VP_26_10_2019_C_40cm_scaffold_23_FINAL_IR_1281	895864	896511	0.329	BLACK-SR-VP_26_10_2019_C_40cm_scaffold_23_FINAL_IR_1281	215	0	o	Cytoplasmic							subfam1155			FALSE	FALSE	FALSE
1281	Black	1282	BLACK-SR-VP_26_10_2019_C_40cm_scaffold_23_FINAL_IR_1282	896585	896851	0.345	BLACK-SR-VP_26_10_2019_C_40cm_scaffold_23_FINAL_IR_1282	88	0	o	Cytoplasmic							subfam2178			FALSE	FALSE	FALSE
1282	Black	1283	BLACK-SR-VP_26_10_2019_C_40cm_scaffold_23_FINAL_IR_1283	896939	897463	0.349	BLACK-SR-VP_26_10_2019_C_40cm_scaffold_23_FINAL_IR_1283	174	0	o	Cytoplasmic							subfam2247			FALSE	FALSE	FALSE
1283	Black	1284	BLACK-SR-VP_26_10_2019_C_40cm_scaffold_23_FINAL_IR_1284	897492	897863	0.328	BLACK-SR-VP_26_10_2019_C_40cm_scaffold_23_FINAL_IR_1284	123	0	o	Cytoplasmic							subfam0438			FALSE	FALSE	FALSE
1284	Black	1285	BLACK-SR-VP_26_10_2019_C_40cm_scaffold_23_FINAL_IR_1285	897933	898418	0.362	BLACK-SR-VP_26_10_2019_C_40cm_scaffold_23_FINAL_IR_1285	161	1	i13-35o	CytoplasmicMembrane	K23255	archaeal type IV pilus assembly protein PilA	PF07790	Archaeal Type IV pilin, N-terminal	IPR012859	Archaeal Type IV pilin, N-terminal	subfam0269	PF07790.11	Pilin_N	FALSE	FALSE	FALSE
1285	Black	1286	BLACK-SR-VP_26_10_2019_C_40cm_scaffold_23_FINAL_IR_1286	898448	898768	0.318	BLACK-SR-VP_26_10_2019_C_40cm_scaffold_23_FINAL_IR_1286	106	0	o	Cytoplasmic							subfam2130			FALSE	FALSE	FALSE
1286	Black	1287	BLACK-SR-VP_26_10_2019_C_40cm_scaffold_23_FINAL_IR_1287	899034	899282	0.325	BLACK-SR-VP_26_10_2019_C_40cm_scaffold_23_FINAL_IR_1287	82	0	o	Cytoplasmic							subfam0585			FALSE	FALSE	FALSE
1287	Black	1288	BLACK-SR-VP_26_10_2019_C_40cm_scaffold_23_FINAL_IR_1288	899429	899617	0.291	BLACK-SR-VP_26_10_2019_C_40cm_scaffold_23_FINAL_IR_1288	62	1	i25-44o	CytoplasmicMembrane							subfam2512			FALSE	FALSE	FALSE
1288	Black	1289	BLACK-SR-VP_26_10_2019_C_40cm_scaffold_23_FINAL_IR_1289	899792	900178	0.501	BLACK-SR-VP_26_10_2019_C_40cm_scaffold_23_FINAL_IR_1289	128	0	o	Cytoplasmic							subfam1834			FALSE	FALSE	TRUE
1289	Black	1290	BLACK-SR-VP_26_10_2019_C_40cm_scaffold_23_FINAL_IR_1290	900334	900435	0.412	BLACK-SR-VP_26_10_2019_C_40cm_scaffold_23_FINAL_IR_1290	33	0	i	Cytoplasmic							subfam0471			FALSE	FALSE	FALSE
1290	Black	1291	BLACK-SR-VP_26_10_2019_C_40cm_scaffold_23_FINAL_IR_1291	900607	901071	0.305	BLACK-SR-VP_26_10_2019_C_40cm_scaffold_23_FINAL_IR_1291	154	0	o	Unknown							subfam2156			FALSE	FALSE	FALSE
1291	Black	1292	BLACK-SR-VP_26_10_2019_C_40cm_scaffold_23_FINAL_IR_1292	901102	901569	0.299	BLACK-SR-VP_26_10_2019_C_40cm_scaffold_23_FINAL_IR_1292	155	0	o	Cytoplasmic			PF01541	GIY-YIG catalytic domain	IPR000305	GIY-YIG endonuclease	subfam1817	PF09517.10	RE_Eco29kI	FALSE	FALSE	FALSE
1292	Brown	1	Brown_BROWN-SR-VP_26_10_2019_2_100cm_FINAL_1	922	1308	0.488	Brown_BROWN-SR-VP_26_10_2019_2_100cm_FINAL_1	128	0	o	Cytoplasmic							subfam1834			FALSE	FALSE	TRUE
1293	Brown	2	Brown_BROWN-SR-VP_26_10_2019_2_100cm_FINAL_2	1976	2323	0.382	Brown_BROWN-SR-VP_26_10_2019_2_100cm_FINAL_2	115	0	o	Cytoplasmic							subfam2327			FALSE	FALSE	FALSE
1294	Brown	3	Brown_BROWN-SR-VP_26_10_2019_2_100cm_FINAL_3	2432	2812	0.399	Brown_BROWN-SR-VP_26_10_2019_2_100cm_FINAL_3	126	0	i	Cytoplasmic	K21374	7-deoxyloganetin glucosyltransferase [EC:2.4.1.324]					subfam1896			FALSE	FALSE	FALSE
1295	Brown	4	Brown_BROWN-SR-VP_26_10_2019_2_100cm_FINAL_4	3048	3278	0.325	Brown_BROWN-SR-VP_26_10_2019_2_100cm_FINAL_4	76	0	i	Cytoplasmic										FALSE	FALSE	FALSE
1296	Brown	5	Brown_BROWN-SR-VP_26_10_2019_2_100cm_FINAL_5	3301	3591	0.344	Brown_BROWN-SR-VP_26_10_2019_2_100cm_FINAL_5	96	0	o	Cytoplasmic							subfam1128			FALSE	FALSE	FALSE
1297	Brown	6	Brown_BROWN-SR-VP_26_10_2019_2_100cm_FINAL_6	3608	3763	0.301	Brown_BROWN-SR-VP_26_10_2019_2_100cm_FINAL_6	51	0	i	Cytoplasmic							subfam2019			FALSE	FALSE	FALSE
1298	Brown	7	Brown_BROWN-SR-VP_26_10_2019_2_100cm_FINAL_7	3858	4001	0.292	Brown_BROWN-SR-VP_26_10_2019_2_100cm_FINAL_7	47	0	o	Cytoplasmic										FALSE	FALSE	FALSE
1299	Brown	8	Brown_BROWN-SR-VP_26_10_2019_2_100cm_FINAL_8	4443	4826	0.284	Brown_BROWN-SR-VP_26_10_2019_2_100cm_FINAL_8	127	3	i26-48o70-92i99-121o	CytoplasmicMembrane			PF18902	Domain of unknown function (DUF5658)	IPR043717	Domain of unknown function DUF5658	subfam2507			FALSE	FALSE	FALSE
1300	Brown	9	Brown_BROWN-SR-VP_26_10_2019_2_100cm_FINAL_9	4858	5007	0.333	Brown_BROWN-SR-VP_26_10_2019_2_100cm_FINAL_9	49	0	i	Cytoplasmic							subfam0766			FALSE	FALSE	FALSE
1301	Brown	10	Brown_BROWN-SR-VP_26_10_2019_2_100cm_FINAL_10	5119	5391	0.322	Brown_BROWN-SR-VP_26_10_2019_2_100cm_FINAL_10	90	0	o	Cytoplasmic							subfam1075			FALSE	FALSE	FALSE
1302	Brown	11	Brown_BROWN-SR-VP_26_10_2019_2_100cm_FINAL_11	5490	5726	0.418	Brown_BROWN-SR-VP_26_10_2019_2_100cm_FINAL_11	78	0	o	Cytoplasmic							subfam1006	PF09538.10	FYDLN_acid	FALSE	FALSE	FALSE
1303	Brown	12	Brown_BROWN-SR-VP_26_10_2019_2_100cm_FINAL_12	5768	6007	0.371	Brown_BROWN-SR-VP_26_10_2019_2_100cm_FINAL_12	79	0	o	Cytoplasmic							subfam1006	PF09538.10	FYDLN_acid	FALSE	FALSE	FALSE
1304	Brown	13	Brown_BROWN-SR-VP_26_10_2019_2_100cm_FINAL_13	6048	6596	0.421	Brown_BROWN-SR-VP_26_10_2019_2_100cm_FINAL_13	182	0	o	Cytoplasmic							subfam1564			FALSE	FALSE	FALSE
1305	Brown	14	Brown_BROWN-SR-VP_26_10_2019_2_100cm_FINAL_14	6589	6768	0.406	Brown_BROWN-SR-VP_26_10_2019_2_100cm_FINAL_14	59	1	i13-35o	CytoplasmicMembrane							subfam2211			FALSE	FALSE	FALSE
1306	Brown	15	Brown_BROWN-SR-VP_26_10_2019_2_100cm_FINAL_15	6778	7191	0.324	Brown_BROWN-SR-VP_26_10_2019_2_100cm_FINAL_15	137	0	o	Cytoplasmic							subfam1476			FALSE	FALSE	FALSE
1307	Brown	16	Brown_BROWN-SR-VP_26_10_2019_2_100cm_FINAL_16	7191	7586	0.351	Brown_BROWN-SR-VP_26_10_2019_2_100cm_FINAL_16	131	0	o	Cytoplasmic							subfam1511			FALSE	FALSE	FALSE
1308	Brown	17	Brown_BROWN-SR-VP_26_10_2019_2_100cm_FINAL_17	7630	7800	0.374	Brown_BROWN-SR-VP_26_10_2019_2_100cm_FINAL_17	56	0	o	Cytoplasmic							subfam1803			FALSE	FALSE	FALSE
1309	Brown	18	Brown_BROWN-SR-VP_26_10_2019_2_100cm_FINAL_18	7864	8415	0.33	Brown_BROWN-SR-VP_26_10_2019_2_100cm_FINAL_18	183	0	o	Unknown							subfam1586			FALSE	FALSE	FALSE
1310	Brown	19	Brown_BROWN-SR-VP_26_10_2019_2_100cm_FINAL_19	8417	9097	0.391	Brown_BROWN-SR-VP_26_10_2019_2_100cm_FINAL_19	226	0	o	Cytoplasmic							subfam1888			FALSE	FALSE	FALSE
1311	Brown	20	Brown_BROWN-SR-VP_26_10_2019_2_100cm_FINAL_20	9286	9891	0.35	Brown_BROWN-SR-VP_26_10_2019_2_100cm_FINAL_20	201	0	o	Cytoplasmic							subfam0700			FALSE	FALSE	FALSE
1312	Brown	21	Brown_BROWN-SR-VP_26_10_2019_2_100cm_FINAL_21	9937	10359	0.352	Brown_BROWN-SR-VP_26_10_2019_2_100cm_FINAL_21	140	0	o	Cytoplasmic							subfam1887			FALSE	FALSE	FALSE
1313	Brown	22	Brown_BROWN-SR-VP_26_10_2019_2_100cm_FINAL_22	10415	11314	0.33	Brown_BROWN-SR-VP_26_10_2019_2_100cm_FINAL_22	299	0	o	Cytoplasmic							subfam0737			FALSE	FALSE	FALSE
1314	Brown	23	Brown_BROWN-SR-VP_26_10_2019_2_100cm_FINAL_23	11406	11921	0.31	Brown_BROWN-SR-VP_26_10_2019_2_100cm_FINAL_23	171	0	o	Unknown							subfam1037			FALSE	FALSE	FALSE
1315	Brown	24	Brown_BROWN-SR-VP_26_10_2019_2_100cm_FINAL_24	12273	12407	0.37	Brown_BROWN-SR-VP_26_10_2019_2_100cm_FINAL_24	44	0	i	Cytoplasmic							subfam1670	PF11023.8	DUF2614	FALSE	FALSE	FALSE
1316	Brown	25	Brown_BROWN-SR-VP_26_10_2019_2_100cm_FINAL_25	12379	12765	0.393	Brown_BROWN-SR-VP_26_10_2019_2_100cm_FINAL_25	128	0	o	Cytoplasmic							subfam2555			FALSE	FALSE	FALSE
1317	Brown	26	Brown_BROWN-SR-VP_26_10_2019_2_100cm_FINAL_26	12767	12964	0.298	Brown_BROWN-SR-VP_26_10_2019_2_100cm_FINAL_26	65	0	o	Unknown							subfam1653			FALSE	FALSE	FALSE
1318	Brown	27	Brown_BROWN-SR-VP_26_10_2019_2_100cm_FINAL_27	13009	13410	0.348	Brown_BROWN-SR-VP_26_10_2019_2_100cm_FINAL_27	133	0	o	Unknown							subfam0105	PF03692.15	CxxCxxCC	FALSE	FALSE	FALSE
1319	Brown	28	Brown_BROWN-SR-VP_26_10_2019_2_100cm_FINAL_28	13415	13702	0.361	Brown_BROWN-SR-VP_26_10_2019_2_100cm_FINAL_28	95	0	o	Cytoplasmic							subfam0602			FALSE	FALSE	FALSE
1320	Brown	29	Brown_BROWN-SR-VP_26_10_2019_2_100cm_FINAL_29	13687	13845	0.314	Brown_BROWN-SR-VP_26_10_2019_2_100cm_FINAL_29	52	1	i31-48o	Unknown							subfam1949			FALSE	FALSE	FALSE
1321	Brown	30	Brown_BROWN-SR-VP_26_10_2019_2_100cm_FINAL_30	13857	14189	0.3	Brown_BROWN-SR-VP_26_10_2019_2_100cm_FINAL_30	110	0	i	Cytoplasmic			PF00085	Thioredoxin	IPR013766	Thioredoxin domain	subfam0601	PF02630.14|PF01323.20	SCO1-SenC DSBA	FALSE	FALSE	TRUE
1322	Brown	31	Brown_BROWN-SR-VP_26_10_2019_2_100cm_FINAL_31	14203	14466	0.318	Brown_BROWN-SR-VP_26_10_2019_2_100cm_FINAL_31	87	0	o	Cytoplasmic							subfam0690			FALSE	FALSE	FALSE
1323	Brown	32	Brown_BROWN-SR-VP_26_10_2019_2_100cm_FINAL_32	14501	15049	0.366	Brown_BROWN-SR-VP_26_10_2019_2_100cm_FINAL_32	182	0	o	Cytoplasmic							subfam1682			FALSE	FALSE	FALSE
1324	Brown	33	Brown_BROWN-SR-VP_26_10_2019_2_100cm_FINAL_33	15060	15302	0.313	Brown_BROWN-SR-VP_26_10_2019_2_100cm_FINAL_33	80	0	i	Cytoplasmic							subfam1994			FALSE	FALSE	FALSE
1325	Brown	34	Brown_BROWN-SR-VP_26_10_2019_2_100cm_FINAL_34	15304	15537	0.35	Brown_BROWN-SR-VP_26_10_2019_2_100cm_FINAL_34	77	0	o	Cytoplasmic							subfam0537			FALSE	FALSE	FALSE
1326	Brown	35	Brown_BROWN-SR-VP_26_10_2019_2_100cm_FINAL_35	15592	16017	0.369	Brown_BROWN-SR-VP_26_10_2019_2_100cm_FINAL_35	141	0	o	Cytoplasmic	K13608	senecionine N-oxygenase [EC:1.14.13.101]					subfam0427			FALSE	FALSE	FALSE
1327	Brown	36	Brown_BROWN-SR-VP_26_10_2019_2_100cm_FINAL_36	16148	16357	0.39	Brown_BROWN-SR-VP_26_10_2019_2_100cm_FINAL_36	69	0	o	Cytoplasmic							subfam1777			FALSE	FALSE	FALSE
1328	Brown	37	Brown_BROWN-SR-VP_26_10_2019_2_100cm_FINAL_37	16486	16659	0.287	Brown_BROWN-SR-VP_26_10_2019_2_100cm_FINAL_37	57	0	i	Cytoplasmic							subfam1129			FALSE	FALSE	FALSE
1329	Brown	38	Brown_BROWN-SR-VP_26_10_2019_2_100cm_FINAL_38	16682	16897	0.352	Brown_BROWN-SR-VP_26_10_2019_2_100cm_FINAL_38	71	0	i	Cytoplasmic							subfam2020			FALSE	FALSE	FALSE
1330	Brown	39	Brown_BROWN-SR-VP_26_10_2019_2_100cm_FINAL_39	17096	17425	0.315	Brown_BROWN-SR-VP_26_10_2019_2_100cm_FINAL_39	109	2	i9-31o41-63i	Unknown							subfam1781			FALSE	FALSE	FALSE
1331	Brown	40	Brown_BROWN-SR-VP_26_10_2019_2_100cm_FINAL_40	17622	17759	0.384	Brown_BROWN-SR-VP_26_10_2019_2_100cm_FINAL_40	45	0	i	Cytoplasmic										FALSE	FALSE	FALSE
1332	Brown	41	Brown_BROWN-SR-VP_26_10_2019_2_100cm_FINAL_41	17768	18601	0.318	Brown_BROWN-SR-VP_26_10_2019_2_100cm_FINAL_41	277	0	o	Cytoplasmic							subfam0431	PF11645.8	PDDEXK_5	FALSE	FALSE	TRUE
1333	Brown	42	Brown_BROWN-SR-VP_26_10_2019_2_100cm_FINAL_42	18588	21482	0.369	Brown_BROWN-SR-VP_26_10_2019_2_100cm_FINAL_42	964	0	o	Cytoplasmic			PF00271|PF00270	Helicase conserved C-terminal domain|DEAD/DEAH box helicase	IPR001650|IPR011545	Helicase, C-terminal|DEAD/DEAH box helicase domain	subfam0615	PF02399.15	Herpes_ori_bp	TRUE	FALSE	FALSE
1334	Brown	43	Brown_BROWN-SR-VP_26_10_2019_2_100cm_FINAL_43	21571	21960	0.346	Brown_BROWN-SR-VP_26_10_2019_2_100cm_FINAL_43	129	0	o	Cytoplasmic							subfam1313			FALSE	FALSE	FALSE
1335	Brown	44	Brown_BROWN-SR-VP_26_10_2019_2_100cm_FINAL_44	21957	22049	0.29	Brown_BROWN-SR-VP_26_10_2019_2_100cm_FINAL_44	30	0	o	Unknown							subfam1144			FALSE	FALSE	FALSE
1336	Brown	45	Brown_BROWN-SR-VP_26_10_2019_2_100cm_FINAL_45	22099	22299	0.388	Brown_BROWN-SR-VP_26_10_2019_2_100cm_FINAL_45	66	0	o	Extracellular							subfam2299			FALSE	FALSE	FALSE
1337	Brown	46	Brown_BROWN-SR-VP_26_10_2019_2_100cm_FINAL_46	22377	22865	0.348	Brown_BROWN-SR-VP_26_10_2019_2_100cm_FINAL_46	162	2	i116-133o137-159i	Cytoplasmic							subfam2116			FALSE	FALSE	FALSE
1338	Brown	47	Brown_BROWN-SR-VP_26_10_2019_2_100cm_FINAL_47	22889	23110	0.252	Brown_BROWN-SR-VP_26_10_2019_2_100cm_FINAL_47	73	0	i	Cytoplasmic							subfam0994			FALSE	FALSE	FALSE
1339	Brown	48	Brown_BROWN-SR-VP_26_10_2019_2_100cm_FINAL_48	23130	23294	0.279	Brown_BROWN-SR-VP_26_10_2019_2_100cm_FINAL_48	54	0	i	Cytoplasmic							subfam2164			FALSE	FALSE	FALSE
1340	Brown	49	Brown_BROWN-SR-VP_26_10_2019_2_100cm_FINAL_49	23297	23689	0.364	Brown_BROWN-SR-VP_26_10_2019_2_100cm_FINAL_49	130	0	o	Cytoplasmic							subfam2473			FALSE	FALSE	TRUE
1341	Brown	50	Brown_BROWN-SR-VP_26_10_2019_2_100cm_FINAL_50	23832	24041	0.305	Brown_BROWN-SR-VP_26_10_2019_2_100cm_FINAL_50	69	0	o	Cytoplasmic							subfam1955			FALSE	FALSE	FALSE
1342	Brown	51	Brown_BROWN-SR-VP_26_10_2019_2_100cm_FINAL_51	24044	24373	0.324	Brown_BROWN-SR-VP_26_10_2019_2_100cm_FINAL_51	109	0	i	Cytoplasmic							subfam2502			FALSE	FALSE	FALSE
1343	Brown	52	Brown_BROWN-SR-VP_26_10_2019_2_100cm_FINAL_52	24518	24697	0.339	Brown_BROWN-SR-VP_26_10_2019_2_100cm_FINAL_52	59	0	i	Cytoplasmic							subfam0701	PF13453.6	zf-TFIIB	FALSE	FALSE	FALSE
1344	Brown	53	Brown_BROWN-SR-VP_26_10_2019_2_100cm_FINAL_53	24694	24897	0.294	Brown_BROWN-SR-VP_26_10_2019_2_100cm_FINAL_53	67	2	i7-29o34-53i	CytoplasmicMembrane							subfam1914			FALSE	FALSE	FALSE
1345	Brown	54	Brown_BROWN-SR-VP_26_10_2019_2_100cm_FINAL_54	24935	25183	0.373	Brown_BROWN-SR-VP_26_10_2019_2_100cm_FINAL_54	82	0	i	Cytoplasmic							subfam2458			FALSE	FALSE	FALSE
1346	Brown	55	Brown_BROWN-SR-VP_26_10_2019_2_100cm_FINAL_55	25221	25490	0.311	Brown_BROWN-SR-VP_26_10_2019_2_100cm_FINAL_55	89	0	i	Unknown							subfam1038			FALSE	FALSE	FALSE
1347	Brown	56	Brown_BROWN-SR-VP_26_10_2019_2_100cm_FINAL_56	25671	25817	0.32	Brown_BROWN-SR-VP_26_10_2019_2_100cm_FINAL_56	48	0	i	Cytoplasmic							subfam2035	PF18073.1	Rubredoxin_2	FALSE	FALSE	FALSE
1348	Brown	57	Brown_BROWN-SR-VP_26_10_2019_2_100cm_FINAL_57	25830	26330	0.349	Brown_BROWN-SR-VP_26_10_2019_2_100cm_FINAL_57	166	0	o	Cytoplasmic							subfam1416			FALSE	FALSE	FALSE
1349	Brown	58	Brown_BROWN-SR-VP_26_10_2019_2_100cm_FINAL_58	26362	27549	0.354	Brown_BROWN-SR-VP_26_10_2019_2_100cm_FINAL_58	395	0	o	Cytoplasmic	K10979	DNA end-binding protein Ku	PF02735	Ku70/Ku80 beta-barrel domain	IPR006164	Ku70/Ku80 beta-barrel domain	subfam0158	PF02735.16	Ku	FALSE	FALSE	FALSE
1350	Brown	59	Brown_BROWN-SR-VP_26_10_2019_2_100cm_FINAL_59	27566	27796	0.424	Brown_BROWN-SR-VP_26_10_2019_2_100cm_FINAL_59	76	0	o	Cytoplasmic							subfam2289			FALSE	FALSE	FALSE
1351	Brown	60	Brown_BROWN-SR-VP_26_10_2019_2_100cm_FINAL_60	27804	28727	0.327	Brown_BROWN-SR-VP_26_10_2019_2_100cm_FINAL_60	307	0	o	Cytoplasmic			PF01068	ATP dependent DNA ligase domain	IPR012310	DNA ligase, ATP-dependent, central	subfam0292	PF16542.5|PF04679.15	PNKP_ligase DNA_ligase_A_C	FALSE	FALSE	FALSE
1352	Brown	61	Brown_BROWN-SR-VP_26_10_2019_2_100cm_FINAL_61	28815	29372	0.382	Brown_BROWN-SR-VP_26_10_2019_2_100cm_FINAL_61	185	0	o	Cytoplasmic			PF00857	Isochorismatase family	IPR000868	Isochorismatase-like	subfam0432	PF00857.20	Isochorismatase	FALSE	FALSE	FALSE
1353	Brown	62	Brown_BROWN-SR-VP_26_10_2019_2_100cm_FINAL_62	29412	29588	0.232	Brown_BROWN-SR-VP_26_10_2019_2_100cm_FINAL_62	58	0	o	Cytoplasmic							subfam1691			FALSE	FALSE	FALSE
1354	Brown	63	Brown_BROWN-SR-VP_26_10_2019_2_100cm_FINAL_63	29630	29920	0.241	Brown_BROWN-SR-VP_26_10_2019_2_100cm_FINAL_63	96	0	o	Cytoplasmic							subfam1832	PF13151.6	DUF3990	FALSE	FALSE	FALSE
1355	Brown	64	Brown_BROWN-SR-VP_26_10_2019_2_100cm_FINAL_64	30227	30724	0.349	Brown_BROWN-SR-VP_26_10_2019_2_100cm_FINAL_64	165	0	i	Cytoplasmic							subfam1950			FALSE	FALSE	FALSE
1356	Brown	65	Brown_BROWN-SR-VP_26_10_2019_2_100cm_FINAL_65	30738	31058	0.262	Brown_BROWN-SR-VP_26_10_2019_2_100cm_FINAL_65	106	0	o	Cytoplasmic							subfam0260			FALSE	FALSE	FALSE
1357	Brown	66	Brown_BROWN-SR-VP_26_10_2019_2_100cm_FINAL_66	31129	31749	0.322	Brown_BROWN-SR-VP_26_10_2019_2_100cm_FINAL_66	206	0	o	Cytoplasmic							subfam0691			FALSE	FALSE	FALSE
1358	Brown	67	Brown_BROWN-SR-VP_26_10_2019_2_100cm_FINAL_67	31785	32291	0.343	Brown_BROWN-SR-VP_26_10_2019_2_100cm_FINAL_67	168	0	o	Cytoplasmic			PF13298	DNA polymerase Ligase (LigD)	IPR014144	DNA ligase D, 3'-phosphoesterase domain	subfam0211	PF13298.6	LigD_N	FALSE	FALSE	FALSE
1359	Brown	68	Brown_BROWN-SR-VP_26_10_2019_2_100cm_FINAL_68	32349	32762	0.263	Brown_BROWN-SR-VP_26_10_2019_2_100cm_FINAL_68	137	0	i	Cytoplasmic							subfam2215			FALSE	FALSE	FALSE
1360	Brown	69	Brown_BROWN-SR-VP_26_10_2019_2_100cm_FINAL_69	32823	33674	0.346	Brown_BROWN-SR-VP_26_10_2019_2_100cm_FINAL_69	283	0	o	Cytoplasmic			PF00254	FKBP-type peptidyl-prolyl cis-trans isomerase	IPR001179	FKBP-type peptidyl-prolyl cis-trans isomerase domain	subfam1931	PF18023.1	FKBP_N_2	FALSE	FALSE	FALSE
1361	Brown	70	Brown_BROWN-SR-VP_26_10_2019_2_100cm_FINAL_70	33805	34164	0.292	Brown_BROWN-SR-VP_26_10_2019_2_100cm_FINAL_70	119	0	i	Cytoplasmic							subfam2141			FALSE	FALSE	FALSE
1362	Brown	71	Brown_BROWN-SR-VP_26_10_2019_2_100cm_FINAL_71	34280	34867	0.342	Brown_BROWN-SR-VP_26_10_2019_2_100cm_FINAL_71	195	0	o	Unknown							subfam0869			FALSE	FALSE	FALSE
1363	Brown	72	Brown_BROWN-SR-VP_26_10_2019_2_100cm_FINAL_72	34966	35793	0.312	Brown_BROWN-SR-VP_26_10_2019_2_100cm_FINAL_72	275	0	o	Cytoplasmic							subfam0621			FALSE	FALSE	FALSE
1364	Brown	73	Brown_BROWN-SR-VP_26_10_2019_2_100cm_FINAL_73	35793	36218	0.331	Brown_BROWN-SR-VP_26_10_2019_2_100cm_FINAL_73	141	0	o	Cytoplasmic							subfam0345			FALSE	FALSE	FALSE
1365	Brown	74	Brown_BROWN-SR-VP_26_10_2019_2_100cm_FINAL_74	36239	36535	0.333	Brown_BROWN-SR-VP_26_10_2019_2_100cm_FINAL_74	98	0	o	Cytoplasmic							subfam0718	PF18607.1	HTH_54	FALSE	FALSE	FALSE
1366	Brown	75	Brown_BROWN-SR-VP_26_10_2019_2_100cm_FINAL_75	36528	36728	0.333	Brown_BROWN-SR-VP_26_10_2019_2_100cm_FINAL_75	66	0	o	Unknown							subfam0779			FALSE	FALSE	FALSE
1367	Brown	76	Brown_BROWN-SR-VP_26_10_2019_2_100cm_FINAL_76	36744	36950	0.367	Brown_BROWN-SR-VP_26_10_2019_2_100cm_FINAL_76	68	0	i	Cytoplasmic							subfam1076			FALSE	FALSE	FALSE
1368	Brown	77	Brown_BROWN-SR-VP_26_10_2019_2_100cm_FINAL_77	36981	37316	0.304	Brown_BROWN-SR-VP_26_10_2019_2_100cm_FINAL_77	111	0	o	Cytoplasmic							subfam0091			FALSE	FALSE	FALSE
1369	Brown	78	Brown_BROWN-SR-VP_26_10_2019_2_100cm_FINAL_78	37313	37633	0.318	Brown_BROWN-SR-VP_26_10_2019_2_100cm_FINAL_78	106	0	i	Cytoplasmic			PF12840	Helix-turn-helix domain	-	-	subfam0803	PF09824.9	ArsR	FALSE	FALSE	FALSE
1370	Brown	79	Brown_BROWN-SR-VP_26_10_2019_2_100cm_FINAL_79	37663	37884	0.297	Brown_BROWN-SR-VP_26_10_2019_2_100cm_FINAL_79	73	2	o15-37i44-63o	CytoplasmicMembrane							subfam1453			FALSE	FALSE	FALSE
1371	Brown	80	Brown_BROWN-SR-VP_26_10_2019_2_100cm_FINAL_80	37983	38927	0.309	Brown_BROWN-SR-VP_26_10_2019_2_100cm_FINAL_80	314	0	o	Cytoplasmic							subfam1127			FALSE	FALSE	FALSE
1372	Brown	81	Brown_BROWN-SR-VP_26_10_2019_2_100cm_FINAL_81	38956	39111	0.224	Brown_BROWN-SR-VP_26_10_2019_2_100cm_FINAL_81	51	0	o	Unknown							subfam1165			FALSE	FALSE	FALSE
1373	Brown	82	Brown_BROWN-SR-VP_26_10_2019_2_100cm_FINAL_82	39150	39983	0.317	Brown_BROWN-SR-VP_26_10_2019_2_100cm_FINAL_82	277	0	o	Cytoplasmic							subfam0620			FALSE	FALSE	FALSE
1374	Brown	83	Brown_BROWN-SR-VP_26_10_2019_2_100cm_FINAL_83	40034	40411	0.312	Brown_BROWN-SR-VP_26_10_2019_2_100cm_FINAL_83	125	0	o	Cytoplasmic							subfam0768			FALSE	FALSE	FALSE
1375	Brown	84	Brown_BROWN-SR-VP_26_10_2019_2_100cm_FINAL_84	40427	41413	0.334	Brown_BROWN-SR-VP_26_10_2019_2_100cm_FINAL_84	328	0	o	Cytoplasmic			PF14791|PF14716	DNA polymerase beta thumb|Helix-hairpin-helix domain	IPR029398|IPR010996	DNA polymerase beta, thumb domain|DNA polymerase beta-like, N-terminal domain	subfam0274	PF14716.6|PF14520.6|PF14792.6|PF14791.6	HHH_8 HHH_5 DNA_pol_B_palm DNA_pol_B_thumb	FALSE	FALSE	FALSE
1376	Brown	85	Brown_BROWN-SR-VP_26_10_2019_2_100cm_FINAL_85	41479	41631	0.346	Brown_BROWN-SR-VP_26_10_2019_2_100cm_FINAL_85	50	0	o	Cytoplasmic							subfam0004			FALSE	FALSE	FALSE
1377	Brown	86	Brown_BROWN-SR-VP_26_10_2019_2_100cm_FINAL_86	41660	42007	0.302	Brown_BROWN-SR-VP_26_10_2019_2_100cm_FINAL_86	115	0	i	Unknown							subfam1257			FALSE	FALSE	FALSE
1378	Brown	87	Brown_BROWN-SR-VP_26_10_2019_2_100cm_FINAL_87	42049	42267	0.324	Brown_BROWN-SR-VP_26_10_2019_2_100cm_FINAL_87	72	0	o	Cytoplasmic							subfam1381			FALSE	FALSE	FALSE
1379	Brown	88	Brown_BROWN-SR-VP_26_10_2019_2_100cm_FINAL_88	42311	42628	0.349	Brown_BROWN-SR-VP_26_10_2019_2_100cm_FINAL_88	105	0	o	Cytoplasmic							subfam2036	PF05766.12	NinG	FALSE	FALSE	FALSE
1380	Brown	89	Brown_BROWN-SR-VP_26_10_2019_2_100cm_FINAL_89	42664	42759	0.354	Brown_BROWN-SR-VP_26_10_2019_2_100cm_FINAL_89	31	0	o	Extracellular										FALSE	FALSE	FALSE
1381	Brown	90	Brown_BROWN-SR-VP_26_10_2019_2_100cm_FINAL_90	43026	43322	0.276	Brown_BROWN-SR-VP_26_10_2019_2_100cm_FINAL_90	98	0	i	Cytoplasmic							subfam0253			FALSE	FALSE	FALSE
1382	Brown	91	Brown_BROWN-SR-VP_26_10_2019_2_100cm_FINAL_91	43612	43782	0.298	Brown_BROWN-SR-VP_26_10_2019_2_100cm_FINAL_91	56	0	o	Unknown	K20933	hydrazine synthase subunit [EC:1.7.2.7]								FALSE	FALSE	FALSE
1383	Brown	92	Brown_BROWN-SR-VP_26_10_2019_2_100cm_FINAL_92	43975	44538	0.353	Brown_BROWN-SR-VP_26_10_2019_2_100cm_FINAL_92	187	0	o	Cytoplasmic							subfam1911	PF00382.19	TFIIB	FALSE	FALSE	FALSE
1384	Brown	93	Brown_BROWN-SR-VP_26_10_2019_2_100cm_FINAL_93	44724	45188	0.314	Brown_BROWN-SR-VP_26_10_2019_2_100cm_FINAL_93	154	0	o	Cytoplasmic							subfam2383			FALSE	FALSE	FALSE
1385	Brown	94	Brown_BROWN-SR-VP_26_10_2019_2_100cm_FINAL_94	45154	45381	0.338	Brown_BROWN-SR-VP_26_10_2019_2_100cm_FINAL_94	75	2	i13-30o35-52i	Unknown							subfam1403			FALSE	FALSE	FALSE
1386	Brown	95	Brown_BROWN-SR-VP_26_10_2019_2_100cm_FINAL_95	45387	45758	0.336	Brown_BROWN-SR-VP_26_10_2019_2_100cm_FINAL_95	123	0	o	Cytoplasmic			PF09876	Predicted metal-binding protein (DUF2103)	IPR018664	Protein of unknown function DUF2103, metal-binding	subfam0332	PF09876.9	DUF2103	FALSE	FALSE	FALSE
1387	Brown	96	Brown_BROWN-SR-VP_26_10_2019_2_100cm_FINAL_96	45794	45919	0.31	Brown_BROWN-SR-VP_26_10_2019_2_100cm_FINAL_96	41	1	o6-28i	Cytoplasmic							subfam1818			FALSE	FALSE	FALSE
1388	Brown	97	Brown_BROWN-SR-VP_26_10_2019_2_100cm_FINAL_97	45999	46751	0.292	Brown_BROWN-SR-VP_26_10_2019_2_100cm_FINAL_97	250	0	o	Cytoplasmic										FALSE	FALSE	FALSE
1389	Brown	98	Brown_BROWN-SR-VP_26_10_2019_2_100cm_FINAL_98	46813	47688	0.372	Brown_BROWN-SR-VP_26_10_2019_2_100cm_FINAL_98	291	0	o	Cytoplasmic							subfam0538			FALSE	FALSE	FALSE
1390	Brown	99	Brown_BROWN-SR-VP_26_10_2019_2_100cm_FINAL_99	47769	48008	0.346	Brown_BROWN-SR-VP_26_10_2019_2_100cm_FINAL_99	79	0	i	Cytoplasmic							subfam0497			FALSE	FALSE	FALSE
1391	Brown	100	Brown_BROWN-SR-VP_26_10_2019_2_100cm_FINAL_100	47999	48898	0.273	Brown_BROWN-SR-VP_26_10_2019_2_100cm_FINAL_100	299	0	o	Cytoplasmic							subfam1226			FALSE	FALSE	FALSE
1392	Brown	101	Brown_BROWN-SR-VP_26_10_2019_2_100cm_FINAL_101	48907	49197	0.395	Brown_BROWN-SR-VP_26_10_2019_2_100cm_FINAL_101	96	0	o	Cytoplasmic							subfam2451			FALSE	FALSE	FALSE
1393	Brown	102	Brown_BROWN-SR-VP_26_10_2019_2_100cm_FINAL_102	49251	49541	0.412	Brown_BROWN-SR-VP_26_10_2019_2_100cm_FINAL_102	96	0	i	Cytoplasmic							subfam0440			FALSE	FALSE	FALSE
1394	Brown	103	Brown_BROWN-SR-VP_26_10_2019_2_100cm_FINAL_103	49973	50077	0.314	Brown_BROWN-SR-VP_26_10_2019_2_100cm_FINAL_103	34	0	i	Cytoplasmic										FALSE	FALSE	FALSE
1395	Brown	104	Brown_BROWN-SR-VP_26_10_2019_2_100cm_FINAL_104	50222	50620	0.391	Brown_BROWN-SR-VP_26_10_2019_2_100cm_FINAL_104	132	0	o	Unknown							subfam1834			FALSE	FALSE	TRUE
1396	Brown	105	Brown_BROWN-SR-VP_26_10_2019_2_100cm_FINAL_105	51175	51498	0.324	Brown_BROWN-SR-VP_26_10_2019_2_100cm_FINAL_105	107	0	i	Cytoplasmic							subfam1307			FALSE	FALSE	FALSE
1397	Brown	106	Brown_BROWN-SR-VP_26_10_2019_2_100cm_FINAL_106	51534	52085	0.324	Brown_BROWN-SR-VP_26_10_2019_2_100cm_FINAL_106	183	0	o	Cytoplasmic							subfam1923			FALSE	FALSE	FALSE
1398	Brown	107	Brown_BROWN-SR-VP_26_10_2019_2_100cm_FINAL_107	52112	52237	0.31	Brown_BROWN-SR-VP_26_10_2019_2_100cm_FINAL_107	41	0	i	Cytoplasmic										FALSE	FALSE	FALSE
1399	Brown	108	Brown_BROWN-SR-VP_26_10_2019_2_100cm_FINAL_108	52432	52686	0.314	Brown_BROWN-SR-VP_26_10_2019_2_100cm_FINAL_108	84	0	o	Cytoplasmic							subfam0585			FALSE	FALSE	FALSE
1400	Brown	109	Brown_BROWN-SR-VP_26_10_2019_2_100cm_FINAL_109	52710	52889	0.289	Brown_BROWN-SR-VP_26_10_2019_2_100cm_FINAL_109	59	0	i	Cytoplasmic										FALSE	FALSE	FALSE
1401	Brown	110	Brown_BROWN-SR-VP_26_10_2019_2_100cm_FINAL_110	52933	53106	0.293	Brown_BROWN-SR-VP_26_10_2019_2_100cm_FINAL_110	57	0	o	Cytoplasmic							subfam0967			FALSE	FALSE	FALSE
1402	Brown	111	Brown_BROWN-SR-VP_26_10_2019_2_100cm_FINAL_111	53279	54109	0.344	Brown_BROWN-SR-VP_26_10_2019_2_100cm_FINAL_111	276	0	o	Cytoplasmic							subfam1148			FALSE	FALSE	TRUE
1403	Brown	112	Brown_BROWN-SR-VP_26_10_2019_2_100cm_FINAL_112	54143	54787	0.366	Brown_BROWN-SR-VP_26_10_2019_2_100cm_FINAL_112	214	0	o	Cytoplasmic							subfam0780			TRUE	FALSE	FALSE
1404	Brown	113	Brown_BROWN-SR-VP_26_10_2019_2_100cm_FINAL_113	54986	55132	0.32	Brown_BROWN-SR-VP_26_10_2019_2_100cm_FINAL_113	48	2	i5-22o27-46i	CytoplasmicMembrane							subfam1936			FALSE	FALSE	FALSE
1405	Brown	114	Brown_BROWN-SR-VP_26_10_2019_2_100cm_FINAL_114	55161	55868	0.342	Brown_BROWN-SR-VP_26_10_2019_2_100cm_FINAL_114	235	0	i	Cytoplasmic			PF09414	RNA ligase	IPR021122	RNA ligase domain, REL/Rln2	subfam1956	PF09511.10	RNA_lig_T4_1	TRUE	FALSE	FALSE
1406	Brown	115	Brown_BROWN-SR-VP_26_10_2019_2_100cm_FINAL_115	55865	56071	0.271	Brown_BROWN-SR-VP_26_10_2019_2_100cm_FINAL_115	68	2	i9-31o35-57i	CytoplasmicMembrane							subfam1978			FALSE	FALSE	FALSE
1407	Brown	116	Brown_BROWN-SR-VP_26_10_2019_2_100cm_FINAL_116	56081	56422	0.301	Brown_BROWN-SR-VP_26_10_2019_2_100cm_FINAL_116	113	0	i	Cytoplasmic							subfam0342			FALSE	FALSE	FALSE
1408	Brown	117	Brown_BROWN-SR-VP_26_10_2019_2_100cm_FINAL_117	56521	57342	0.325	Brown_BROWN-SR-VP_26_10_2019_2_100cm_FINAL_117	273	0	o	Unknown							subfam0607			TRUE	FALSE	FALSE
1409	Brown	118	Brown_BROWN-SR-VP_26_10_2019_2_100cm_FINAL_118	57401	57592	0.313	Brown_BROWN-SR-VP_26_10_2019_2_100cm_FINAL_118	63	0	o	Cytoplasmic							subfam0872			FALSE	FALSE	FALSE
1410	Brown	119	Brown_BROWN-SR-VP_26_10_2019_2_100cm_FINAL_119	57616	57948	0.339	Brown_BROWN-SR-VP_26_10_2019_2_100cm_FINAL_119	110	0	o	Unknown	K21120	1,8-cineole 2-endo-monooxygenase [EC:1.14.14.133]					subfam1322			FALSE	TRUE	FALSE
1411	Brown	120	Brown_BROWN-SR-VP_26_10_2019_2_100cm_FINAL_120	57988	58386	0.328	Brown_BROWN-SR-VP_26_10_2019_2_100cm_FINAL_120	132	0	i	Cytoplasmic							subfam2419	PF11023.8	DUF2614	FALSE	FALSE	FALSE
1412	Brown	121	Brown_BROWN-SR-VP_26_10_2019_2_100cm_FINAL_121	58460	60364	0.318	Brown_BROWN-SR-VP_26_10_2019_2_100cm_FINAL_121	634	11	i45-67o142-161i174-196o201-218i227-244o249-264i271-293o332-354i361-380o385-407i414-436o	CytoplasmicMembrane			PF02516	Oligosaccharyl transferase STT3 subunit	IPR003674	Oligosaccharyl transferase, STT3 subunit	subfam0987	PF10034.9	Dpy19	FALSE	FALSE	FALSE
1413	Brown	122	Brown_BROWN-SR-VP_26_10_2019_2_100cm_FINAL_122	60426	60734	0.307	Brown_BROWN-SR-VP_26_10_2019_2_100cm_FINAL_122	102	0	i	Cytoplasmic							subfam1026			FALSE	FALSE	FALSE
1414	Brown	123	Brown_BROWN-SR-VP_26_10_2019_2_100cm_FINAL_123	60786	60920	0.311	Brown_BROWN-SR-VP_26_10_2019_2_100cm_FINAL_123	44	0	i	Cytoplasmic							subfam2001			FALSE	FALSE	FALSE
1415	Brown	124	Brown_BROWN-SR-VP_26_10_2019_2_100cm_FINAL_124	60929	63385	0.351	Brown_BROWN-SR-VP_26_10_2019_2_100cm_FINAL_124	818	0	o	Unknown			PF00136|PF03104	DNA polymerase family B|DNA polymerase family B, exonuclease domain	IPR006134|IPR006133	DNA-directed DNA polymerase, family B, multifunctional domain|DNA-directed DNA polymerase, family B, exonuclease domain	subfam0942	PF03104.19|PF00136.21	DNA_pol_B_exo1 DNA_pol_B	FALSE	FALSE	TRUE
1416	Brown	125	Brown_BROWN-SR-VP_26_10_2019_2_100cm_FINAL_125	63389	64294	0.31	Brown_BROWN-SR-VP_26_10_2019_2_100cm_FINAL_125	301	0	o	Cytoplasmic							subfam1302	PF11645.8	PDDEXK_5	FALSE	FALSE	FALSE
1417	Brown	126	Brown_BROWN-SR-VP_26_10_2019_2_100cm_FINAL_126	64313	64468	0.288	Brown_BROWN-SR-VP_26_10_2019_2_100cm_FINAL_126	51	0	i	Unknown										FALSE	FALSE	FALSE
1418	Brown	127	Brown_BROWN-SR-VP_26_10_2019_2_100cm_FINAL_127	64472	65212	0.287	Brown_BROWN-SR-VP_26_10_2019_2_100cm_FINAL_127	246	0	o	Cytoplasmic							subfam0747			FALSE	FALSE	FALSE
1419	Brown	128	Brown_BROWN-SR-VP_26_10_2019_2_100cm_FINAL_128	65235	65567	0.321	Brown_BROWN-SR-VP_26_10_2019_2_100cm_FINAL_128	110	0	o	Cytoplasmic							subfam1245			FALSE	FALSE	FALSE
1420	Brown	129	Brown_BROWN-SR-VP_26_10_2019_2_100cm_FINAL_129	65614	66237	0.245	Brown_BROWN-SR-VP_26_10_2019_2_100cm_FINAL_129	207	0	o	Cytoplasmic			PF12694	Circularly permutated YpsA SLOG family	IPR024755	Circularly permutated YpsA SLOG	subfam0180	PF12694.7	cpYpsA	FALSE	FALSE	FALSE
1421	Brown	130	Brown_BROWN-SR-VP_26_10_2019_2_100cm_FINAL_130	66260	66463	0.265	Brown_BROWN-SR-VP_26_10_2019_2_100cm_FINAL_130	67	1	o4-21i	CytoplasmicMembrane							subfam1963			FALSE	FALSE	FALSE
1422	Brown	131	Brown_BROWN-SR-VP_26_10_2019_2_100cm_FINAL_131	66529	66816	0.285	Brown_BROWN-SR-VP_26_10_2019_2_100cm_FINAL_131	95	0	o	Cytoplasmic							subfam0752			FALSE	TRUE	FALSE
1423	Brown	132	Brown_BROWN-SR-VP_26_10_2019_2_100cm_FINAL_132	66895	69882	0.284	Brown_BROWN-SR-VP_26_10_2019_2_100cm_FINAL_132	995	0	o	Unknown			PF00271|PF04851	Helicase conserved C-terminal domain|Type III restriction enzyme, res subunit	IPR001650|IPR006935	Helicase, C-terminal|Helicase/UvrB, N-terminal	subfam0999	PF05203.16	Hom_end_hint	FALSE	FALSE	TRUE
1424	Brown	133	Brown_BROWN-SR-VP_26_10_2019_2_100cm_FINAL_133	69936	70304	0.331	Brown_BROWN-SR-VP_26_10_2019_2_100cm_FINAL_133	122	0	o	Cytoplasmic							subfam1130	PF12677.7|PF06044.12	DUF3797 DpnI	FALSE	FALSE	FALSE
1425	Brown	134	Brown_BROWN-SR-VP_26_10_2019_2_100cm_FINAL_134	70310	70561	0.31	Brown_BROWN-SR-VP_26_10_2019_2_100cm_FINAL_134	83	0	o	Cytoplasmic							subfam0625	PF06044.12	DpnI	FALSE	FALSE	FALSE
1426	Brown	135	Brown_BROWN-SR-VP_26_10_2019_2_100cm_FINAL_135	70616	71041	0.284	Brown_BROWN-SR-VP_26_10_2019_2_100cm_FINAL_135	141	0	o	Cytoplasmic							subfam0150			TRUE	FALSE	FALSE
1427	Brown	136	Brown_BROWN-SR-VP_26_10_2019_2_100cm_FINAL_136	71361	71552	0.38	Brown_BROWN-SR-VP_26_10_2019_2_100cm_FINAL_136	63	2	i7-24o28-50i	CytoplasmicMembrane							subfam2544			FALSE	FALSE	FALSE
1428	Brown	137	Brown_BROWN-SR-VP_26_10_2019_2_100cm_FINAL_137	71549	71857	0.414	Brown_BROWN-SR-VP_26_10_2019_2_100cm_FINAL_137	102	1	o23-57i	CytoplasmicMembrane							subfam2544			FALSE	FALSE	FALSE
1429	Brown	138	Brown_BROWN-SR-VP_26_10_2019_2_100cm_FINAL_138	72892	74631	0.441	Brown_BROWN-SR-VP_26_10_2019_2_100cm_FINAL_138	579	1	i7-26o	Unknown			PF01833	IPT/TIG domain	IPR002909	IPT domain	subfam1387	PF02335.15|PF13447.6|PF13447.6	Cytochrom_C552 Multi-haem_cyto Multi-haem_cyto	FALSE	FALSE	FALSE
1430	Brown	139	Brown_BROWN-SR-VP_26_10_2019_2_100cm_FINAL_139	74755	76332	0.397	Brown_BROWN-SR-VP_26_10_2019_2_100cm_FINAL_139	525	1	i7-24o	Extracellular							subfam1387	PF02335.15|PF13447.6|PF13447.6	Cytochrom_C552 Multi-haem_cyto Multi-haem_cyto	FALSE	FALSE	FALSE
1431	Brown	140	Brown_BROWN-SR-VP_26_10_2019_2_100cm_FINAL_140	76518	76835	0.299	Brown_BROWN-SR-VP_26_10_2019_2_100cm_FINAL_140	105	1	i12-34o	CytoplasmicMembrane										FALSE	FALSE	FALSE
1432	Brown	141	Brown_BROWN-SR-VP_26_10_2019_2_100cm_FINAL_141	76891	78387	0.364	Brown_BROWN-SR-VP_26_10_2019_2_100cm_FINAL_141	498	1	i20-39o	Extracellular			PF00082	Subtilase family	IPR000209	Peptidase S8/S53 domain	subfam2117	PF00082.22	Peptidase_S8	FALSE	FALSE	FALSE
1433	Brown	142	Brown_BROWN-SR-VP_26_10_2019_2_100cm_FINAL_142	78406	80292	0.354	Brown_BROWN-SR-VP_26_10_2019_2_100cm_FINAL_142	628	1	i7-29o	Extracellular							subfam0289	PF02335.15|PF13447.6|PF13750.6	Cytochrom_C552 Multi-haem_cyto Big_3_3	FALSE	FALSE	FALSE
1434	Brown	143	Brown_BROWN-SR-VP_26_10_2019_2_100cm_FINAL_143	80373	80498	0.23	Brown_BROWN-SR-VP_26_10_2019_2_100cm_FINAL_143	41	0	o	Unknown							subfam1454			FALSE	FALSE	FALSE
1435	Brown	144	Brown_BROWN-SR-VP_26_10_2019_2_100cm_FINAL_144	80576	81244	0.383	Brown_BROWN-SR-VP_26_10_2019_2_100cm_FINAL_144	222	1	i5-27o	Unknown							subfam2491	PF13447.6|PF03264.14	Multi-haem_cyto Cytochrom_NNT	FALSE	FALSE	TRUE
1436	Brown	145	Brown_BROWN-SR-VP_26_10_2019_2_100cm_FINAL_145	81458	82075	0.421	Brown_BROWN-SR-VP_26_10_2019_2_100cm_FINAL_145	205	1	i7-29o	Unknown			PF09699	Doubled CXXCH motif (Paired_CXXCH_1)	IPR010177	Doubled CXXCH motif	subfam2491	PF13447.6|PF03264.14	Multi-haem_cyto Cytochrom_NNT	FALSE	FALSE	TRUE
1437	Brown	146	Brown_BROWN-SR-VP_26_10_2019_2_100cm_FINAL_146	82452	82715	0.269	Brown_BROWN-SR-VP_26_10_2019_2_100cm_FINAL_146	87	0	o	Cytoplasmic							subfam0623			FALSE	FALSE	FALSE
1438	Brown	147	Brown_BROWN-SR-VP_26_10_2019_2_100cm_FINAL_147	82712	84226	0.303	Brown_BROWN-SR-VP_26_10_2019_2_100cm_FINAL_147	504	0	o	Unknown							subfam1619	PF16158.5|PF05753.14	N_BRCA1_IG TRAP_beta	FALSE	FALSE	FALSE
1439	Brown	148	Brown_BROWN-SR-VP_26_10_2019_2_100cm_FINAL_148	84223	84894	0.321	Brown_BROWN-SR-VP_26_10_2019_2_100cm_FINAL_148	223	1	i13-35o	Cytoplasmic			PF13435	Cytochrome c554 and c-prime	IPR023155	Cytochrome c-552/4	subfam1369	PF02085.16|PF03264.14|PF13447.6|PF02335.15	Cytochrom_CIII Cytochrom_NNT Multi-haem_cyto Cytochrom_C552	FALSE	FALSE	FALSE
1440	Brown	149	Brown_BROWN-SR-VP_26_10_2019_2_100cm_FINAL_149	84897	85358	0.327	Brown_BROWN-SR-VP_26_10_2019_2_100cm_FINAL_149	153	1	i13-35o	Cytoplasmic							subfam1227			FALSE	FALSE	FALSE
1441	Brown	150	Brown_BROWN-SR-VP_26_10_2019_2_100cm_FINAL_150	85482	86234	0.301	Brown_BROWN-SR-VP_26_10_2019_2_100cm_FINAL_150	250	3	o10-28i74-96o209-231i	CytoplasmicMembrane	K13280	signal peptidase I [EC:3.4.21.89]	PF10502	Signal peptidase, peptidase S26	IPR019533	Peptidase S26	subfam1269	PF00717.23	Peptidase_S24	FALSE	FALSE	FALSE
1442	Brown	151	Brown_BROWN-SR-VP_26_10_2019_2_100cm_FINAL_151	86347	87753	0.323	Brown_BROWN-SR-VP_26_10_2019_2_100cm_FINAL_151	468	1	i5-27o	Unknown			PF09699	Doubled CXXCH motif (Paired_CXXCH_1)	IPR010177	Doubled CXXCH motif	subfam0117	PF03264.14	Cytochrom_NNT	FALSE	FALSE	FALSE
1443	Brown	152	Brown_BROWN-SR-VP_26_10_2019_2_100cm_FINAL_152	87805	88767	0.307	Brown_BROWN-SR-VP_26_10_2019_2_100cm_FINAL_152	320	6	o32-54i61-83o160-182i189-211o221-243i250-272o	CytoplasmicMembrane							subfam0100			FALSE	FALSE	FALSE
1444	Brown	153	Brown_BROWN-SR-VP_26_10_2019_2_100cm_FINAL_153	89011	90336	0.314	Brown_BROWN-SR-VP_26_10_2019_2_100cm_FINAL_153	441	2	i7-29o413-432i	Unknown							subfam1195	PF07705.11	CARDB	FALSE	FALSE	FALSE
1445	Brown	154	Brown_BROWN-SR-VP_26_10_2019_2_100cm_FINAL_154	90558	90968	0.26	Brown_BROWN-SR-VP_26_10_2019_2_100cm_FINAL_154	136	1	i113-130o	Unknown							subfam0282	PF09639.10	YjcQ	FALSE	FALSE	FALSE
1446	Brown	155	Brown_BROWN-SR-VP_26_10_2019_2_100cm_FINAL_155	93234	93569	0.339	Brown_BROWN-SR-VP_26_10_2019_2_100cm_FINAL_155	111	0	o	Cytoplasmic							subfam1478			FALSE	FALSE	FALSE
1447	Brown	156	Brown_BROWN-SR-VP_26_10_2019_2_100cm_FINAL_156	93585	95201	0.397	Brown_BROWN-SR-VP_26_10_2019_2_100cm_FINAL_156	538	0	o	Cytoplasmic			PF05731	TROVE domain	IPR008858	TROVE domain	subfam2132	PF05731.11	TROVE	TRUE	FALSE	FALSE
1448	Brown	157	Brown_BROWN-SR-VP_26_10_2019_2_100cm_FINAL_157	95341	95631	0.351	Brown_BROWN-SR-VP_26_10_2019_2_100cm_FINAL_157	96	0	i	Cytoplasmic							subfam0022			FALSE	FALSE	FALSE
1449	Brown	158	Brown_BROWN-SR-VP_26_10_2019_2_100cm_FINAL_158	95724	96836	0.363	Brown_BROWN-SR-VP_26_10_2019_2_100cm_FINAL_158	370	0	o	Cytoplasmic							subfam0273	PF04139.13	Rad9	TRUE	FALSE	FALSE
1450	Brown	159	Brown_BROWN-SR-VP_26_10_2019_2_100cm_FINAL_159	96836	97939	0.271	Brown_BROWN-SR-VP_26_10_2019_2_100cm_FINAL_159	367	0	o	Cytoplasmic							subfam2252			FALSE	FALSE	FALSE
1451	Brown	160	Brown_BROWN-SR-VP_26_10_2019_2_100cm_FINAL_160	98137	98655	0.453	Brown_BROWN-SR-VP_26_10_2019_2_100cm_FINAL_160	172	0	o	Cytoplasmic							subfam0643			FALSE	FALSE	TRUE
1452	Brown	161	Brown_BROWN-SR-VP_26_10_2019_2_100cm_FINAL_161	98760	99422	0.299	Brown_BROWN-SR-VP_26_10_2019_2_100cm_FINAL_161	220	0	o	Cytoplasmic							subfam0431	PF11645.8	PDDEXK_5	FALSE	FALSE	TRUE
1453	Brown	162	Brown_BROWN-SR-VP_26_10_2019_2_100cm_FINAL_162	99755	100117	0.303	Brown_BROWN-SR-VP_26_10_2019_2_100cm_FINAL_162	120	0	o	Cytoplasmic							subfam1848			TRUE	FALSE	FALSE
1454	Brown	163	Brown_BROWN-SR-VP_26_10_2019_2_100cm_FINAL_163	100187	101014	0.339	Brown_BROWN-SR-VP_26_10_2019_2_100cm_FINAL_163	275	0	o	Cytoplasmic							subfam0464	PF00303.19	Thymidylat_synt	FALSE	FALSE	FALSE
1455	Brown	164	Brown_BROWN-SR-VP_26_10_2019_2_100cm_FINAL_164	101031	101354	0.281	Brown_BROWN-SR-VP_26_10_2019_2_100cm_FINAL_164	107	0	o	Cytoplasmic							subfam1813			FALSE	FALSE	FALSE
1456	Brown	165	Brown_BROWN-SR-VP_26_10_2019_2_100cm_FINAL_165	101573	102367	0.331	Brown_BROWN-SR-VP_26_10_2019_2_100cm_FINAL_165	264	0	o	Cytoplasmic			PF13479	AAA domain	-	-	subfam0375	PF00154.21	RecA	FALSE	TRUE	FALSE
1457	Brown	166	Brown_BROWN-SR-VP_26_10_2019_2_100cm_FINAL_166	102378	102587	0.29	Brown_BROWN-SR-VP_26_10_2019_2_100cm_FINAL_166	69	0	i	Cytoplasmic							subfam1709			FALSE	TRUE	FALSE
1458	Brown	167	Brown_BROWN-SR-VP_26_10_2019_2_100cm_FINAL_167	102633	102869	0.325	Brown_BROWN-SR-VP_26_10_2019_2_100cm_FINAL_167	78	0	i	Cytoplasmic							subfam1246			FALSE	FALSE	FALSE
1459	Brown	168	Brown_BROWN-SR-VP_26_10_2019_2_100cm_FINAL_168	102885	103004	0.225	Brown_BROWN-SR-VP_26_10_2019_2_100cm_FINAL_168	39	0	i	Cytoplasmic										FALSE	FALSE	FALSE
1460	Brown	169	Brown_BROWN-SR-VP_26_10_2019_2_100cm_FINAL_169	103432	103935	0.306	Brown_BROWN-SR-VP_26_10_2019_2_100cm_FINAL_169	167	0	o	Cytoplasmic							subfam1491			TRUE	FALSE	FALSE
1461	Brown	170	Brown_BROWN-SR-VP_26_10_2019_2_100cm_FINAL_170	104235	104579	0.301	Brown_BROWN-SR-VP_26_10_2019_2_100cm_FINAL_170	114	0	o	Cytoplasmic							subfam0898			FALSE	FALSE	FALSE
1462	Brown	171	Brown_BROWN-SR-VP_26_10_2019_2_100cm_FINAL_171	104595	105362	0.337	Brown_BROWN-SR-VP_26_10_2019_2_100cm_FINAL_171	255	0	o	Cytoplasmic							subfam2229			FALSE	FALSE	FALSE
1463	Brown	172	Brown_BROWN-SR-VP_26_10_2019_2_100cm_FINAL_172	105500	105937	0.297	Brown_BROWN-SR-VP_26_10_2019_2_100cm_FINAL_172	145	0	o	Cytoplasmic							subfam0405			FALSE	FALSE	FALSE
1464	Brown	173	Brown_BROWN-SR-VP_26_10_2019_2_100cm_FINAL_173	105974	106282	0.327	Brown_BROWN-SR-VP_26_10_2019_2_100cm_FINAL_173	102	0	o	Cytoplasmic	K15956	daunorubicin C-13 ketoreductase					subfam2523			FALSE	FALSE	FALSE
1465	Brown	174	Brown_BROWN-SR-VP_26_10_2019_2_100cm_FINAL_174	106297	107751	0.357	Brown_BROWN-SR-VP_26_10_2019_2_100cm_FINAL_174	484	0	o	Cytoplasmic			PF01555	DNA methylase	IPR002941	DNA methylase N-4/N-6	subfam0757	PF01555.18|PF06962.12|PF01555.18	N6_N4_Mtase rRNA_methylase N6_N4_Mtase	FALSE	FALSE	FALSE
1466	Brown	175	Brown_BROWN-SR-VP_26_10_2019_2_100cm_FINAL_175	107753	108766	0.305	Brown_BROWN-SR-VP_26_10_2019_2_100cm_FINAL_175	337	0	o	Cytoplasmic							subfam0060			FALSE	FALSE	FALSE
1467	Brown	176	Brown_BROWN-SR-VP_26_10_2019_2_100cm_FINAL_176	108790	109098	0.278	Brown_BROWN-SR-VP_26_10_2019_2_100cm_FINAL_176	102	0	o	Cytoplasmic							subfam1697			FALSE	FALSE	FALSE
1468	Brown	177	Brown_BROWN-SR-VP_26_10_2019_2_100cm_FINAL_177	109123	109644	0.316	Brown_BROWN-SR-VP_26_10_2019_2_100cm_FINAL_177	173	0	o	Cytoplasmic							subfam0238	PF14464.6	Prok-JAB	FALSE	FALSE	TRUE
1469	Brown	178	Brown_BROWN-SR-VP_26_10_2019_2_100cm_FINAL_178	109673	109942	0.37	Brown_BROWN-SR-VP_26_10_2019_2_100cm_FINAL_178	89	0	o	Cytoplasmic							subfam0166			FALSE	FALSE	TRUE
1470	Brown	179	Brown_BROWN-SR-VP_26_10_2019_2_100cm_FINAL_179	109974	110435	0.331	Brown_BROWN-SR-VP_26_10_2019_2_100cm_FINAL_179	153	0	o	Cytoplasmic			PF13597	Anaerobic ribonucleoside-triphosphate reductase	IPR012833	Ribonucleoside-triphosphate reductase, anaerobic	subfam0216	PF03604.13|PF13597.6	DNA_RNApol_7kD NRDD	TRUE	FALSE	FALSE
1471	Brown	180	Brown_BROWN-SR-VP_26_10_2019_2_100cm_FINAL_180	110452	111096	0.352	Brown_BROWN-SR-VP_26_10_2019_2_100cm_FINAL_180	214	0	o	Unknown							subfam1108			TRUE	FALSE	FALSE
1472	Brown	181	Brown_BROWN-SR-VP_26_10_2019_2_100cm_FINAL_181	111435	111953	0.268	Brown_BROWN-SR-VP_26_10_2019_2_100cm_FINAL_181	172	0	o	Cytoplasmic							subfam2426			FALSE	FALSE	TRUE
1473	Brown	182	Brown_BROWN-SR-VP_26_10_2019_2_100cm_FINAL_182	111962	112912	0.315	Brown_BROWN-SR-VP_26_10_2019_2_100cm_FINAL_182	316	1	o5-22i	Cytoplasmic	K09760	DNA recombination protein RmuC	PF02646	RmuC family	IPR003798	DNA recombination RmuC	subfam1578	PF02646.16	RmuC	FALSE	FALSE	FALSE
1474	Brown	183	Brown_BROWN-SR-VP_26_10_2019_2_100cm_FINAL_183	112948	113886	0.338	Brown_BROWN-SR-VP_26_10_2019_2_100cm_FINAL_183	312	0	o	Cytoplasmic			PF09588	YqaJ-like viral recombinase domain	IPR019080	YqaJ viral recombinase	subfam2517	PF01771.17	Viral_alk_exo	TRUE	FALSE	FALSE
1475	Brown	184	Brown_BROWN-SR-VP_26_10_2019_2_100cm_FINAL_184	113921	114124	0.304	Brown_BROWN-SR-VP_26_10_2019_2_100cm_FINAL_184	67	1	i13-35o	Cytoplasmic							subfam2106			FALSE	FALSE	FALSE
1476	Brown	185	Brown_BROWN-SR-VP_26_10_2019_2_100cm_FINAL_185	114166	114441	0.308	Brown_BROWN-SR-VP_26_10_2019_2_100cm_FINAL_185	91	0	i	Cytoplasmic							subfam1262			FALSE	TRUE	FALSE
1477	Brown	186	Brown_BROWN-SR-VP_26_10_2019_2_100cm_FINAL_186	114586	115269	0.301	Brown_BROWN-SR-VP_26_10_2019_2_100cm_FINAL_186	227	0	o	Cytoplasmic							subfam2426			FALSE	FALSE	TRUE
1478	Brown	187	Brown_BROWN-SR-VP_26_10_2019_2_100cm_FINAL_187	115266	116405	0.374	Brown_BROWN-SR-VP_26_10_2019_2_100cm_FINAL_187	379	0	o	Extracellular	K19297	subtilase cytotoxin, subunit A	PF00082	Subtilase family	IPR000209	Peptidase S8/S53 domain	subfam2117	PF00082.22	Peptidase_S8	FALSE	FALSE	FALSE
1479	Brown	188	Brown_BROWN-SR-VP_26_10_2019_2_100cm_FINAL_188	116419	118233	0.3	Brown_BROWN-SR-VP_26_10_2019_2_100cm_FINAL_188	604	0	o	Cytoplasmic			PF13394|PF04055	4Fe-4S single cluster domain|Radical SAM superfamily	-|IPR007197	-|Radical SAM	subfam2524	PF13353.6	Fer4_12	FALSE	FALSE	FALSE
1480	Brown	189	Brown_BROWN-SR-VP_26_10_2019_2_100cm_FINAL_189	118543	118725	0.355	Brown_BROWN-SR-VP_26_10_2019_2_100cm_FINAL_189	60	0	i	Cytoplasmic							subfam0687			FALSE	FALSE	FALSE
1481	Brown	190	Brown_BROWN-SR-VP_26_10_2019_2_100cm_FINAL_190	119082	119495	0.355	Brown_BROWN-SR-VP_26_10_2019_2_100cm_FINAL_190	137	0	o	Cytoplasmic			PF03013	Pyrimidine dimer DNA glycosylase	IPR004260	Pyrimidine dimer DNA glycosylase	subfam1965	PF03013.14	Pyr_excise	FALSE	FALSE	FALSE
1482	Brown	191	Brown_BROWN-SR-VP_26_10_2019_2_100cm_FINAL_191	119508	119819	0.337	Brown_BROWN-SR-VP_26_10_2019_2_100cm_FINAL_191	103	0	o	Cytoplasmic							subfam1370	PF18741.1	MTES_1575	TRUE	FALSE	FALSE
1483	Brown	192	Brown_BROWN-SR-VP_26_10_2019_2_100cm_FINAL_192	120246	120551	0.343	Brown_BROWN-SR-VP_26_10_2019_2_100cm_FINAL_192	101	0	o	Cytoplasmic							subfam0508			FALSE	FALSE	TRUE
1484	Brown	193	Brown_BROWN-SR-VP_26_10_2019_2_100cm_FINAL_193	120791	123016	0.371	Brown_BROWN-SR-VP_26_10_2019_2_100cm_FINAL_193	741	2	i16-33o716-735i	Extracellular							subfam0220			FALSE	FALSE	FALSE
1485	Brown	194	Brown_BROWN-SR-VP_26_10_2019_2_100cm_FINAL_194	123139	124224	0.356	Brown_BROWN-SR-VP_26_10_2019_2_100cm_FINAL_194	361	4	i234-256o260-282i305-327o331-350i	CytoplasmicMembrane	K00721	dolichol-phosphate mannosyltransferase [EC:2.4.1.83]	PF04138|PF00535	GtrA-like protein|Glycosyl transferase family 2	IPR007267|IPR001173	GtrA-like protein|Glycosyltransferase 2-like	subfam0199	PF09488.10	Osmo_MPGsynth	FALSE	FALSE	TRUE
1486	Brown	195	Brown_BROWN-SR-VP_26_10_2019_2_100cm_FINAL_195	124264	125271	0.341	Brown_BROWN-SR-VP_26_10_2019_2_100cm_FINAL_195	335	0	o	Cytoplasmic							subfam2481	PF01293.20	PEPCK_ATP	FALSE	FALSE	FALSE
1487	Brown	196	Brown_BROWN-SR-VP_26_10_2019_2_100cm_FINAL_196	125345	127834	0.339	Brown_BROWN-SR-VP_26_10_2019_2_100cm_FINAL_196	829	8	o20-42i96-118o149-167i174-207o222-244i264-286o301-323i354-371o	CytoplasmicMembrane			PF13231	Dolichyl-phosphate-mannose-protein mannosyltransferase	IPR038731	Glycosyltransferase RgtA/B/C/D-like	subfam2216	PF09852.9|PF09971.9|PF00149.28|PF09423.10	DUF2079 DUF2206 Metallophos PhoD	FALSE	FALSE	FALSE
1488	Brown	197	Brown_BROWN-SR-VP_26_10_2019_2_100cm_FINAL_197	127858	128505	0.315	Brown_BROWN-SR-VP_26_10_2019_2_100cm_FINAL_197	215	1	i9-31o	Unknown							subfam2475			FALSE	FALSE	FALSE
1489	Brown	198	Brown_BROWN-SR-VP_26_10_2019_2_100cm_FINAL_198	128672	129592	0.347	Brown_BROWN-SR-VP_26_10_2019_2_100cm_FINAL_198	306	1	i7-24o	Unknown			PF00149	Calcineurin-like phosphoesterase	IPR004843	Calcineurin-like phosphoesterase domain, ApaH type	subfam2067	PF14582.6	Metallophos_3	FALSE	FALSE	FALSE
1490	Brown	199	Brown_BROWN-SR-VP_26_10_2019_2_100cm_FINAL_199	129824	130060	0.329	Brown_BROWN-SR-VP_26_10_2019_2_100cm_FINAL_199	78	1	i7-29o	Cytoplasmic										FALSE	FALSE	FALSE
1491	Brown	200	Brown_BROWN-SR-VP_26_10_2019_2_100cm_FINAL_200	130144	131523	0.351	Brown_BROWN-SR-VP_26_10_2019_2_100cm_FINAL_200	459	0	o	Cytoplasmic	K00971	mannose-1-phosphate guanylyltransferase [EC:2.7.7.13]	PF00483|PF01050	Nucleotidyl transferase|Mannose-6-phosphate isomerase	IPR005835|IPR001538	Nucleotidyl transferase domain|Mannose-6-phosphate isomerase, type II, C-terminal	subfam2340	PF00483.23	NTP_transferase	FALSE	FALSE	TRUE
1492	Brown	201	Brown_BROWN-SR-VP_26_10_2019_2_100cm_FINAL_201	131752	132861	0.32	Brown_BROWN-SR-VP_26_10_2019_2_100cm_FINAL_201	369	1	i5-24o	Unknown			PF16317	Glycosyl hydrolase family 99	IPR026071	Glycosyl hydrolase family 99	subfam0774	PF16317.5	Glyco_hydro_99	FALSE	FALSE	FALSE
1493	Brown	202	Brown_BROWN-SR-VP_26_10_2019_2_100cm_FINAL_202	132874	133098	0.293	Brown_BROWN-SR-VP_26_10_2019_2_100cm_FINAL_202	74	2	i2-21o25-47i	Cytoplasmic							subfam0998			FALSE	FALSE	FALSE
1494	Brown	203	Brown_BROWN-SR-VP_26_10_2019_2_100cm_FINAL_203	133105	134010	0.36	Brown_BROWN-SR-VP_26_10_2019_2_100cm_FINAL_203	301	0	o	Cytoplasmic	K03841	fructose-1,6-bisphosphatase I [EC:3.1.3.11]	PF18913|PF00316	Fructose-1-6-bisphosphatase, C-terminal domain|Fructose-1-6-bisphosphatase, N-terminal domain	IPR044015|IPR033391	Fructose-1-6-bisphosphatase class 1, C-terminal|Fructose-1-6-bisphosphatase class I, N-terminal	subfam1086	PF00316.20	FBPase	FALSE	FALSE	FALSE
1495	Brown	204	Brown_BROWN-SR-VP_26_10_2019_2_100cm_FINAL_204	134072	135445	0.324	Brown_BROWN-SR-VP_26_10_2019_2_100cm_FINAL_204	457	0	o	Cytoplasmic			PF02880|PF02879|PF02878	Phosphoglucomutase/phosphomannomutase, alpha/beta/alpha domain III|Phosphoglucomutase/phosphomannomutase, alpha/beta/alpha domain II|Phosphoglucomutase/phosphomannomutase, alpha/beta/alpha domain I	IPR005846|IPR005845|IPR005844	Alpha-D-phosphohexomutase, alpha/beta/alpha domain III|Alpha-D-phosphohexomutase, alpha/beta/alpha domain II|Alpha-D-phosphohexomutase, alpha/beta/alpha domain I	subfam0957	PF02878.16|PF02879.16|PF02880.16|PF00408.20	PGM_PMM_I PGM_PMM_II PGM_PMM_III PGM_PMM_IV	FALSE	FALSE	FALSE
1496	Brown	205	Brown_BROWN-SR-VP_26_10_2019_2_100cm_FINAL_205	135799	136032	0.286	Brown_BROWN-SR-VP_26_10_2019_2_100cm_FINAL_205	77	2	o25-42i54-76o	Cytoplasmic							subfam1365			FALSE	FALSE	FALSE
1497	Brown	206	Brown_BROWN-SR-VP_26_10_2019_2_100cm_FINAL_206	136155	137489	0.336	Brown_BROWN-SR-VP_26_10_2019_2_100cm_FINAL_206	444	1	i7-29o	Unknown			PF00149	Calcineurin-like phosphoesterase	IPR004843	Calcineurin-like phosphoesterase domain, ApaH type	subfam2067	PF14582.6	Metallophos_3	FALSE	FALSE	FALSE
1498	Brown	207	Brown_BROWN-SR-VP_26_10_2019_2_100cm_FINAL_207	137697	138929	0.352	Brown_BROWN-SR-VP_26_10_2019_2_100cm_FINAL_207	410	1	i19-41o	Extracellular			PF04185	Phosphoesterase family	IPR007312	Phosphoesterase	subfam0191	PF04185.14	Phosphoesterase	FALSE	FALSE	FALSE
1499	Brown	208	Brown_BROWN-SR-VP_26_10_2019_2_100cm_FINAL_208	139158	140129	0.359	Brown_BROWN-SR-VP_26_10_2019_2_100cm_FINAL_208	323	1	i9-31o	Unknown			PF04185	Phosphoesterase family	IPR007312	Phosphoesterase	subfam0191	PF04185.14	Phosphoesterase	FALSE	FALSE	FALSE
1500	Brown	209	Brown_BROWN-SR-VP_26_10_2019_2_100cm_FINAL_209	140194	141255	0.359	Brown_BROWN-SR-VP_26_10_2019_2_100cm_FINAL_209	353	1	i7-29o	Extracellular			PF16317|PF14307	Glycosyl hydrolase family 99|Glycosyltransferase WbsX	IPR026071|IPR032719	Glycosyl hydrolase family 99|Glycosyltransferase WbsX	subfam0774	PF16317.5	Glyco_hydro_99	FALSE	FALSE	FALSE
1501	Brown	210	Brown_BROWN-SR-VP_26_10_2019_2_100cm_FINAL_210	141640	142209	0.346	Brown_BROWN-SR-VP_26_10_2019_2_100cm_FINAL_210	189	0	o	Cytoplasmic							subfam1385			FALSE	FALSE	TRUE
1502	Brown	211	Brown_BROWN-SR-VP_26_10_2019_2_100cm_FINAL_211	142283	142615	0.354	Brown_BROWN-SR-VP_26_10_2019_2_100cm_FINAL_211	110	0	o	Cytoplasmic							subfam2281	PF10771.9	DUF2582	FALSE	FALSE	FALSE
1503	Brown	212	Brown_BROWN-SR-VP_26_10_2019_2_100cm_FINAL_212	142728	143477	0.284	Brown_BROWN-SR-VP_26_10_2019_2_100cm_FINAL_212	249	1	o71-90i	Unknown			PF13240|PF08308	zinc-ribbon domain|PEGA domain	IPR026870|IPR013229	Zinc-ribbon domain|PEGA	subfam2137	PF09889.9|PF08308.11	DUF2116 PEGA	FALSE	FALSE	FALSE
1504	Brown	213	Brown_BROWN-SR-VP_26_10_2019_2_100cm_FINAL_213	143577	143900	0.404	Brown_BROWN-SR-VP_26_10_2019_2_100cm_FINAL_213	107	2	i5-27o84-101i	CytoplasmicMembrane							subfam0570	PF18204.1	PGF-CTERM	FALSE	FALSE	FALSE
1505	Brown	214	Brown_BROWN-SR-VP_26_10_2019_2_100cm_FINAL_214	144013	144516	0.302	Brown_BROWN-SR-VP_26_10_2019_2_100cm_FINAL_214	167	4	i41-63o73-92i99-120o130-149i	CytoplasmicMembrane			PF13240	zinc-ribbon domain	IPR026870	Zinc-ribbon domain	subfam2367	PF11023.8	DUF2614	FALSE	FALSE	FALSE
1506	Brown	215	Brown_BROWN-SR-VP_26_10_2019_2_100cm_FINAL_215	144518	145099	0.335	Brown_BROWN-SR-VP_26_10_2019_2_100cm_FINAL_215	193	0	o	Unknown							subfam1539	PF05491.13|PF11023.8	RuvB_C DUF2614	FALSE	FALSE	FALSE
1507	Brown	216	Brown_BROWN-SR-VP_26_10_2019_2_100cm_FINAL_216	145075	145386	0.369	Brown_BROWN-SR-VP_26_10_2019_2_100cm_FINAL_216	103	2	i29-48o52-74i	CytoplasmicMembrane										FALSE	FALSE	FALSE
1508	Brown	217	Brown_BROWN-SR-VP_26_10_2019_2_100cm_FINAL_217	145451	146086	0.329	Brown_BROWN-SR-VP_26_10_2019_2_100cm_FINAL_217	211	0	o	Cytoplasmic							subfam2454			FALSE	FALSE	FALSE
1509	Brown	218	Brown_BROWN-SR-VP_26_10_2019_2_100cm_FINAL_218	146411	147526	0.287	Brown_BROWN-SR-VP_26_10_2019_2_100cm_FINAL_218	371	0	o	Unknown			PF00534	Glycosyl transferases group 1	IPR001296	Glycosyl transferase, family 1	subfam1055	PF00343.20	Phosphorylase	FALSE	FALSE	FALSE
1510	Brown	219	Brown_BROWN-SR-VP_26_10_2019_2_100cm_FINAL_219	147628	148413	0.299	Brown_BROWN-SR-VP_26_10_2019_2_100cm_FINAL_219	261	6	i34-56o71-93i114-136o146-168i175-197o232-251i	CytoplasmicMembrane	K09690	lipopolysaccharide transport system permease protein	PF01061	ABC-2 type transporter	IPR013525	ABC-2 type transporter	subfam0221	PF06182.11	ABC2_membrane_6	FALSE	FALSE	FALSE
1511	Brown	220	Brown_BROWN-SR-VP_26_10_2019_2_100cm_FINAL_220	148415	149143	0.336	Brown_BROWN-SR-VP_26_10_2019_2_100cm_FINAL_220	242	0	o	CytoplasmicMembrane	K20386	ATP-binding cassette, subfamily B, bacterial CylB	PF00005	ABC transporter	IPR003439	ABC transporter-like	subfam2344	PF13479.6|PF13304.6	AAA_24 AAA_21	FALSE	FALSE	FALSE
1512	Brown	221	Brown_BROWN-SR-VP_26_10_2019_2_100cm_FINAL_221	149167	150390	0.321	Brown_BROWN-SR-VP_26_10_2019_2_100cm_FINAL_221	407	0	o	Unknown	K21586	UDP-Gal:alpha-D-GlcNAc-diphosphoundecaprenol alpha-1,3-galactosyltransferase [EC:2.4.1.343]	PF13439|PF00534	Glycosyltransferase Family 4|Glycosyl transferases group 1	IPR028098|IPR001296	Glycosyltransferase subfamily 4-like, N-terminal domain|Glycosyl transferase, family 1	subfam1659	PF00343.20	Phosphorylase	FALSE	FALSE	FALSE
1513	Brown	222	Brown_BROWN-SR-VP_26_10_2019_2_100cm_FINAL_222	150462	151706	0.288	Brown_BROWN-SR-VP_26_10_2019_2_100cm_FINAL_222	414	0	o	Unknown			PF05050	Methyltransferase FkbM domain	IPR006342	Methyltransferase FkbM	subfam0745	PF05575.11	V_cholerae_RfbT	FALSE	FALSE	FALSE
1514	Brown	223	Brown_BROWN-SR-VP_26_10_2019_2_100cm_FINAL_223	151830	153809	0.281	Brown_BROWN-SR-VP_26_10_2019_2_100cm_FINAL_223	659	0	o	Cytoplasmic			PF00884	Sulfatase	IPR000917	Sulfatase, N-terminal	subfam1951	PF08665.12|PF01676.18	PglZ Metalloenzyme	FALSE	FALSE	FALSE
1515	Brown	224	Brown_BROWN-SR-VP_26_10_2019_2_100cm_FINAL_224	153835	154980	0.292	Brown_BROWN-SR-VP_26_10_2019_2_100cm_FINAL_224	381	0	o	Cytoplasmic	K16403	O-methyltransferase	PF08241	Methyltransferase domain	IPR013216	Methyltransferase type 11	subfam1819	PF01795.19|PF06859.12	Methyltransf_5 Bin3	FALSE	FALSE	FALSE
1516	Brown	225	Brown_BROWN-SR-VP_26_10_2019_2_100cm_FINAL_225	155000	156538	0.263	Brown_BROWN-SR-VP_26_10_2019_2_100cm_FINAL_225	512	11	i21-40o67-89i102-124o144-166i173-195o223-245i252-274o294-313i325-344o349-366i373-390o	CytoplasmicMembrane							subfam0651			FALSE	FALSE	FALSE
1517	Brown	226	Brown_BROWN-SR-VP_26_10_2019_2_100cm_FINAL_226	156639	157028	0.303	Brown_BROWN-SR-VP_26_10_2019_2_100cm_FINAL_226	129	0	o	Cytoplasmic			PF14470	Bacterial PH domain	IPR039519	YokE-like, PH domain	subfam2257	PF08000.11	bPH_1	FALSE	FALSE	FALSE
1518	Brown	227	Brown_BROWN-SR-VP_26_10_2019_2_100cm_FINAL_227	157085	158317	0.296	Brown_BROWN-SR-VP_26_10_2019_2_100cm_FINAL_227	410	0	o	Cytoplasmic	K12595	superkiller protein 7	PF03144|PF00009	Elongation factor Tu domain 2|Elongation factor Tu GTP binding domain	IPR004161|IPR000795	Translation elongation factor EFTu-like, domain 2|Translational (tr)-type GTP-binding domain	subfam0831	PF05783.11|PF00503.20|PF14578.6|PF03143.17	DLIC G-alpha GTP_EFTU_D4 GTP_EFTU_D3	FALSE	FALSE	FALSE
1519	Brown	228	Brown_BROWN-SR-VP_26_10_2019_2_100cm_FINAL_228	158317	159051	0.265	Brown_BROWN-SR-VP_26_10_2019_2_100cm_FINAL_228	244	0	o	Cytoplasmic							subfam0251	PF08665.12|PF01663.22	PglZ Phosphodiest	FALSE	FALSE	FALSE
1520	Brown	229	Brown_BROWN-SR-VP_26_10_2019_2_100cm_FINAL_229	159204	159302	0.283	Brown_BROWN-SR-VP_26_10_2019_2_100cm_FINAL_229	32	0	i	Extracellular										FALSE	FALSE	FALSE
1521	Brown	230	Brown_BROWN-SR-VP_26_10_2019_2_100cm_FINAL_230	159247	159639	0.405	Brown_BROWN-SR-VP_26_10_2019_2_100cm_FINAL_230	130	2	i32-51o107-125i	CytoplasmicMembrane							subfam0470			FALSE	FALSE	FALSE
1522	Brown	231	Brown_BROWN-SR-VP_26_10_2019_2_100cm_FINAL_231	160116	161531	0.345	Brown_BROWN-SR-VP_26_10_2019_2_100cm_FINAL_231	471	2	i7-29o446-463i	Unknown							subfam1621			FALSE	FALSE	FALSE
1523	Brown	232	Brown_BROWN-SR-VP_26_10_2019_2_100cm_FINAL_232	161679	163451	0.337	Brown_BROWN-SR-VP_26_10_2019_2_100cm_FINAL_232	590	0	o	Cytoplasmic	K00820	glutamine---fructose-6-phosphate transaminase (isomerizing) [EC:2.6.1.16]	PF13522|PF01380	Glutamine amidotransferase domain|SIS domain	-|IPR001347	-|Sugar isomerase (SIS)	subfam2508	PF13230.6|PF10740.9|PF10432.9	GATase_4 DUF2529 bact-PGI_C	FALSE	FALSE	FALSE
1524	Brown	233	Brown_BROWN-SR-VP_26_10_2019_2_100cm_FINAL_233	163577	164170	0.364	Brown_BROWN-SR-VP_26_10_2019_2_100cm_FINAL_233	197	4	i13-35o55-77i141-163o173-195i	CytoplasmicMembrane			PF09335	SNARE associated Golgi protein	IPR032816	SNARE associated Golgi protein	subfam1094	PF09335.11	SNARE_assoc	FALSE	FALSE	FALSE
1525	Brown	234	Brown_BROWN-SR-VP_26_10_2019_2_100cm_FINAL_234	164251	164427	0.299	Brown_BROWN-SR-VP_26_10_2019_2_100cm_FINAL_234	58	0	i	Cytoplasmic							subfam2573			FALSE	FALSE	FALSE
1526	Brown	235	Brown_BROWN-SR-VP_26_10_2019_2_100cm_FINAL_235	164530	166260	0.252	Brown_BROWN-SR-VP_26_10_2019_2_100cm_FINAL_235	576	11	i5-22o83-105i132-154o169-200i207-229o262-284i305-327o332-351i364-381o414-436i542-564o	CytoplasmicMembrane			PF13231	Dolichyl-phosphate-mannose-protein mannosyltransferase	IPR038731	Glycosyltransferase RgtA/B/C/D-like	subfam1647	PF11847.8|PF09971.9	DUF3367 DUF2206	FALSE	FALSE	FALSE
1527	Brown	236	Brown_BROWN-SR-VP_26_10_2019_2_100cm_FINAL_236	166335	166628	0.388	Brown_BROWN-SR-VP_26_10_2019_2_100cm_FINAL_236	97	3	o5-23i30-52o56-78i	CytoplasmicMembrane							subfam0903			FALSE	FALSE	FALSE
1528	Brown	237	Brown_BROWN-SR-VP_26_10_2019_2_100cm_FINAL_237	166878	167135	0.337	Brown_BROWN-SR-VP_26_10_2019_2_100cm_FINAL_237	85	3	i5-27o37-55i62-84o	CytoplasmicMembrane							subfam0955			FALSE	FALSE	FALSE
1529	Brown	238	Brown_BROWN-SR-VP_26_10_2019_2_100cm_FINAL_238	167302	167844	0.304	Brown_BROWN-SR-VP_26_10_2019_2_100cm_FINAL_238	180	2	i7-26o31-50i	CytoplasmicMembrane							subfam1773			FALSE	FALSE	TRUE
1530	Brown	239	Brown_BROWN-SR-VP_26_10_2019_2_100cm_FINAL_239	167996	168391	0.328	Brown_BROWN-SR-VP_26_10_2019_2_100cm_FINAL_239	131	0	o	Cytoplasmic			PF13188	PAS domain	IPR000014	PAS domain	subfam1455			FALSE	FALSE	FALSE
1531	Brown	240	Brown_BROWN-SR-VP_26_10_2019_2_100cm_FINAL_240	168528	168881	0.268	Brown_BROWN-SR-VP_26_10_2019_2_100cm_FINAL_240	117	0	o	Unknown							subfam0944			FALSE	FALSE	FALSE
1532	Brown	241	Brown_BROWN-SR-VP_26_10_2019_2_100cm_FINAL_241	169035	169196	0.506	Brown_BROWN-SR-VP_26_10_2019_2_100cm_FINAL_241	53	0	o	Cytoplasmic							subfam0026			FALSE	FALSE	FALSE
1533	Brown	242	Brown_BROWN-SR-VP_26_10_2019_2_100cm_FINAL_242	169625	170161	0.356	Brown_BROWN-SR-VP_26_10_2019_2_100cm_FINAL_242	178	0	o	Cytoplasmic							subfam1726			FALSE	FALSE	FALSE
1534	Brown	243	Brown_BROWN-SR-VP_26_10_2019_2_100cm_FINAL_243	170186	170806	0.335	Brown_BROWN-SR-VP_26_10_2019_2_100cm_FINAL_243	206	0	o	Cytoplasmic							subfam1726			FALSE	FALSE	FALSE
1535	Brown	244	Brown_BROWN-SR-VP_26_10_2019_2_100cm_FINAL_244	170977	171249	0.308	Brown_BROWN-SR-VP_26_10_2019_2_100cm_FINAL_244	90	0	o	Cytoplasmic							subfam1885			FALSE	FALSE	FALSE
1536	Brown	245	Brown_BROWN-SR-VP_26_10_2019_2_100cm_FINAL_245	171250	171636	0.323	Brown_BROWN-SR-VP_26_10_2019_2_100cm_FINAL_245	128	2	i12-34o49-71i	CytoplasmicMembrane							subfam1799			FALSE	FALSE	FALSE
1537	Brown	246	Brown_BROWN-SR-VP_26_10_2019_2_100cm_FINAL_246	171642	171881	0.317	Brown_BROWN-SR-VP_26_10_2019_2_100cm_FINAL_246	79	0	i	Cytoplasmic							subfam2338			FALSE	FALSE	FALSE
1538	Brown	247	Brown_BROWN-SR-VP_26_10_2019_2_100cm_FINAL_247	171997	174042	0.395	Brown_BROWN-SR-VP_26_10_2019_2_100cm_FINAL_247	681	2	o10-30i37-59o	Unknown			PF01145	SPFH domain / Band 7 family	IPR001107	Band 7 domain	subfam2147	PF01145.25	Band_7	FALSE	FALSE	FALSE
1539	Brown	248	Brown_BROWN-SR-VP_26_10_2019_2_100cm_FINAL_248	174035	174214	0.322	Brown_BROWN-SR-VP_26_10_2019_2_100cm_FINAL_248	59	0	i	Unknown										FALSE	FALSE	FALSE
1540	Brown	249	Brown_BROWN-SR-VP_26_10_2019_2_100cm_FINAL_249	174232	174648	0.336	Brown_BROWN-SR-VP_26_10_2019_2_100cm_FINAL_249	138	3	o31-50i62-84o94-116i	CytoplasmicMembrane			PF09685	Domain of unknown function (DUF4870)	IPR019109	Protein of unknown function DUF4870	subfam1902	PF09685.10	DUF4870	FALSE	FALSE	FALSE
1541	Brown	250	Brown_BROWN-SR-VP_26_10_2019_2_100cm_FINAL_250	174712	175314	0.315	Brown_BROWN-SR-VP_26_10_2019_2_100cm_FINAL_250	200	2	i12-31o176-194i	Unknown							subfam0279	PF00127.20	Copper-bind	FALSE	FALSE	TRUE
1542	Brown	251	Brown_BROWN-SR-VP_26_10_2019_2_100cm_FINAL_251	175425	177686	0.41	Brown_BROWN-SR-VP_26_10_2019_2_100cm_FINAL_251	753	2	i7-29o730-749i	CytoplasmicMembrane			PF00127	Copper binding proteins, plastocyanin/azurin family	IPR000923	Blue (type 1) copper domain	subfam0610	PF00127.20|PF06525.11	Copper-bind SoxE	FALSE	FALSE	FALSE
1543	Brown	252	Brown_BROWN-SR-VP_26_10_2019_2_100cm_FINAL_252	177922	178062	0.277	Brown_BROWN-SR-VP_26_10_2019_2_100cm_FINAL_252	46	0	o	Unknown										FALSE	FALSE	FALSE
1544	Brown	253	Brown_BROWN-SR-VP_26_10_2019_2_100cm_FINAL_253	178249	181179	0.337	Brown_BROWN-SR-VP_26_10_2019_2_100cm_FINAL_253	976	0	o	Unknown	K04800	replication factor C large subunit	PF14890|PF14528	Intein splicing domain|LAGLIDADG-like domain	-|IPR004860	-|Homing endonuclease, LAGLIDADG	subfam0999	PF05203.16	Hom_end_hint	FALSE	FALSE	TRUE
1545	Brown	254	Brown_BROWN-SR-VP_26_10_2019_2_100cm_FINAL_254	181419	182015	0.31	Brown_BROWN-SR-VP_26_10_2019_2_100cm_FINAL_254	198	1	i7-24o	Unknown							subfam2491	PF13447.6|PF03264.14	Multi-haem_cyto Cytochrom_NNT	FALSE	FALSE	TRUE
1546	Brown	255	Brown_BROWN-SR-VP_26_10_2019_2_100cm_FINAL_255	182042	182866	0.341	Brown_BROWN-SR-VP_26_10_2019_2_100cm_FINAL_255	274	3	o5-27i161-183o198-215i	Unknown							subfam2157			FALSE	FALSE	FALSE
1547	Brown	256	Brown_BROWN-SR-VP_26_10_2019_2_100cm_FINAL_256	182902	186624	0.341	Brown_BROWN-SR-VP_26_10_2019_2_100cm_FINAL_256	1240	2	i7-29o1156-1178i	CytoplasmicMembrane			PF07752	S-layer protein	IPR006457	S-layer family duplication domain	subfam1379	PF07752.11|PF07752.11	S-layer S-layer	FALSE	FALSE	FALSE
1548	Brown	257	Brown_BROWN-SR-VP_26_10_2019_2_100cm_FINAL_257	186917	187546	0.298	Brown_BROWN-SR-VP_26_10_2019_2_100cm_FINAL_257	209	2	i140-162o166-183i	Unknown							subfam2518			FALSE	TRUE	FALSE
1549	Brown	258	Brown_BROWN-SR-VP_26_10_2019_2_100cm_FINAL_258	187543	187656	0.289	Brown_BROWN-SR-VP_26_10_2019_2_100cm_FINAL_258	37	0	i	Unknown										FALSE	FALSE	FALSE
1550	Brown	259	Brown_BROWN-SR-VP_26_10_2019_2_100cm_FINAL_259	187646	187780	0.304	Brown_BROWN-SR-VP_26_10_2019_2_100cm_FINAL_259	44	0	i	Cytoplasmic										FALSE	FALSE	FALSE
1551	Brown	260	Brown_BROWN-SR-VP_26_10_2019_2_100cm_FINAL_260	187813	188100	0.309	Brown_BROWN-SR-VP_26_10_2019_2_100cm_FINAL_260	95	0	o	Cytoplasmic	K21374	7-deoxyloganetin glucosyltransferase [EC:2.4.1.324]	PF12674	Putative zinc ribbon domain	IPR025868	Putative zinc ribbon domain	subfam2448	PF12674.7	Zn_ribbon_2	FALSE	FALSE	TRUE
1552	Brown	261	Brown_BROWN-SR-VP_26_10_2019_2_100cm_FINAL_261	188176	188346	0.327	Brown_BROWN-SR-VP_26_10_2019_2_100cm_FINAL_261	56	0	o	Cytoplasmic							subfam0118	PF07295.11	DUF1451	FALSE	FALSE	FALSE
1553	Brown	262	Brown_BROWN-SR-VP_26_10_2019_2_100cm_FINAL_262	188526	188942	0.365	Brown_BROWN-SR-VP_26_10_2019_2_100cm_FINAL_262	138	0	o	Cytoplasmic			PF01243	Pyridoxamine 5'-phosphate oxidase	IPR011576	Pyridoxamine 5'-phosphate oxidase, putative	subfam2098	PF16242.5	Pyrid_ox_like	FALSE	FALSE	FALSE
1554	Brown	263	Brown_BROWN-SR-VP_26_10_2019_2_100cm_FINAL_263	189284	189448	0.333	Brown_BROWN-SR-VP_26_10_2019_2_100cm_FINAL_263	54	0	o	Cytoplasmic							subfam0724	PF06676.11	DUF1178	FALSE	FALSE	TRUE
1555	Brown	264	Brown_BROWN-SR-VP_26_10_2019_2_100cm_FINAL_264	189634	190215	0.359	Brown_BROWN-SR-VP_26_10_2019_2_100cm_FINAL_264	193	0	o	Cytoplasmic	K05520	protease I [EC:3.5.1.124]	PF01965	DJ-1/PfpI family	IPR002818	DJ-1/PfpI	subfam2323	PF01965.24	DJ-1_PfpI	FALSE	FALSE	FALSE
1556	Brown	265	Brown_BROWN-SR-VP_26_10_2019_2_100cm_FINAL_265	190547	191692	0.325	Brown_BROWN-SR-VP_26_10_2019_2_100cm_FINAL_265	381	4	i232-254o269-291i311-333o353-375i	CytoplasmicMembrane	K21216	glycosyltransferase [EC:2.4.1.-]	PF00535	Glycosyl transferase family 2	IPR001173	Glycosyltransferase 2-like	subfam0199	PF09488.10	Osmo_MPGsynth	FALSE	FALSE	TRUE
1557	Brown	266	Brown_BROWN-SR-VP_26_10_2019_2_100cm_FINAL_266	191839	193869	0.349	Brown_BROWN-SR-VP_26_10_2019_2_100cm_FINAL_266	676	12	i46-65o80-102i122-144o159-181i188-210o239-261i282-304o324-346i377-399o403-422i442-461o465-484i	CytoplasmicMembrane			PF13520	Amino acid permease	IPR002293	Amino acid/polyamine transporter I	subfam0914	PF02705.16	K_trans	FALSE	FALSE	FALSE
1558	Brown	267	Brown_BROWN-SR-VP_26_10_2019_2_100cm_FINAL_267	193946	194470	0.272	Brown_BROWN-SR-VP_26_10_2019_2_100cm_FINAL_267	174	2	i7-29o34-53i	Cytoplasmic							subfam1773			FALSE	FALSE	TRUE
1559	Brown	268	Brown_BROWN-SR-VP_26_10_2019_2_100cm_FINAL_268	195278	195877	0.338	Brown_BROWN-SR-VP_26_10_2019_2_100cm_FINAL_268	199	0	o	Cytoplasmic	K00762	orotate phosphoribosyltransferase [EC:2.4.2.10]	PF00156	Phosphoribosyl transferase domain	IPR000836	Phosphoribosyltransferase domain	subfam2016	PF15609.6	PRTase_2	FALSE	FALSE	TRUE
1560	Brown	269	Brown_BROWN-SR-VP_26_10_2019_2_100cm_FINAL_269	196170	196595	0.284	Brown_BROWN-SR-VP_26_10_2019_2_100cm_FINAL_269	141	0	o	Cytoplasmic							subfam1773			FALSE	FALSE	TRUE
1561	Brown	270	Brown_BROWN-SR-VP_26_10_2019_2_100cm_FINAL_270	196638	197129	0.311	Brown_BROWN-SR-VP_26_10_2019_2_100cm_FINAL_270	163	0	o	Cytoplasmic							subfam0254			FALSE	FALSE	FALSE
1562	Brown	271	Brown_BROWN-SR-VP_26_10_2019_2_100cm_FINAL_271	197154	197456	0.32	Brown_BROWN-SR-VP_26_10_2019_2_100cm_FINAL_271	100	0	i	Cytoplasmic							subfam2554			FALSE	FALSE	FALSE
1563	Brown	272	Brown_BROWN-SR-VP_26_10_2019_2_100cm_FINAL_272	197487	198056	0.304	Brown_BROWN-SR-VP_26_10_2019_2_100cm_FINAL_272	189	0	o	Cytoplasmic							subfam0053			FALSE	FALSE	FALSE
1564	Brown	273	Brown_BROWN-SR-VP_26_10_2019_2_100cm_FINAL_273	198123	199196	0.362	Brown_BROWN-SR-VP_26_10_2019_2_100cm_FINAL_273	357	0	o	Cytoplasmic							subfam0750			FALSE	FALSE	FALSE
1565	Brown	274	Brown_BROWN-SR-VP_26_10_2019_2_100cm_FINAL_274	199251	199664	0.302	Brown_BROWN-SR-VP_26_10_2019_2_100cm_FINAL_274	137	0	i	Cytoplasmic							subfam0952			FALSE	FALSE	FALSE
1566	Brown	275	Brown_BROWN-SR-VP_26_10_2019_2_100cm_FINAL_275	199692	200201	0.318	Brown_BROWN-SR-VP_26_10_2019_2_100cm_FINAL_275	169	0	o	Cytoplasmic							subfam2190			TRUE	FALSE	FALSE
1567	Brown	276	Brown_BROWN-SR-VP_26_10_2019_2_100cm_FINAL_276	200405	201001	0.288	Brown_BROWN-SR-VP_26_10_2019_2_100cm_FINAL_276	198	0	o	Cytoplasmic	K06940	uncharacterized protein	PF03692	Putative zinc- or iron-chelating domain	IPR005358	Putative zinc- or iron-chelating domain containing protein	subfam0202	PF03692.15	CxxCxxCC	FALSE	FALSE	TRUE
1568	Brown	277	Brown_BROWN-SR-VP_26_10_2019_2_100cm_FINAL_277	201107	201895	0.294	Brown_BROWN-SR-VP_26_10_2019_2_100cm_FINAL_277	262	0	o	Cytoplasmic							subfam1748			FALSE	FALSE	FALSE
1569	Brown	278	Brown_BROWN-SR-VP_26_10_2019_2_100cm_FINAL_278	201840	205568	0.336	Brown_BROWN-SR-VP_26_10_2019_2_100cm_FINAL_278	1242	0	o	Cytoplasmic			PF14528|PF14890	LAGLIDADG-like domain|Intein splicing domain	IPR004860|-	Homing endonuclease, LAGLIDADG|-	subfam2200	PF13307.6	Helicase_C_2	TRUE	FALSE	FALSE
1570	Brown	279	Brown_BROWN-SR-VP_26_10_2019_2_100cm_FINAL_279	205683	205838	0.346	Brown_BROWN-SR-VP_26_10_2019_2_100cm_FINAL_279	51	0	o	Cytoplasmic							subfam0724	PF06676.11	DUF1178	FALSE	FALSE	TRUE
1571	Brown	280	Brown_BROWN-SR-VP_26_10_2019_2_100cm_FINAL_280	205896	206102	0.362	Brown_BROWN-SR-VP_26_10_2019_2_100cm_FINAL_280	68	0	i	Cytoplasmic							subfam1222			FALSE	FALSE	FALSE
1572	Brown	281	Brown_BROWN-SR-VP_26_10_2019_2_100cm_FINAL_281	206108	206788	0.289	Brown_BROWN-SR-VP_26_10_2019_2_100cm_FINAL_281	226	0	o	Cytoplasmic							subfam1541			TRUE	FALSE	FALSE
1573	Brown	282	Brown_BROWN-SR-VP_26_10_2019_2_100cm_FINAL_282	206864	207211	0.244	Brown_BROWN-SR-VP_26_10_2019_2_100cm_FINAL_282	115	0	o	Cytoplasmic			PF18899	Domain of unknown function (DUF5655)	IPR043714	Domain of unknown function DUF5655	subfam1209	PF08818.11	DUF1801	TRUE	FALSE	FALSE
1574	Brown	283	Brown_BROWN-SR-VP_26_10_2019_2_100cm_FINAL_283	207248	208117	0.283	Brown_BROWN-SR-VP_26_10_2019_2_100cm_FINAL_283	289	0	o	Cytoplasmic							subfam0839	PF01930.17	Cas_Cas4	FALSE	FALSE	FALSE
1575	Brown	284	Brown_BROWN-SR-VP_26_10_2019_2_100cm_FINAL_284	208134	208349	0.306	Brown_BROWN-SR-VP_26_10_2019_2_100cm_FINAL_284	71	0	i	Cytoplasmic							subfam0625	PF06044.12	DpnI	FALSE	FALSE	FALSE
1576	Brown	285	Brown_BROWN-SR-VP_26_10_2019_2_100cm_FINAL_285	208436	208606	0.363	Brown_BROWN-SR-VP_26_10_2019_2_100cm_FINAL_285	56	0	o	Unknown										FALSE	FALSE	FALSE
1577	Brown	286	Brown_BROWN-SR-VP_26_10_2019_2_100cm_FINAL_286	208720	209979	0.456	Brown_BROWN-SR-VP_26_10_2019_2_100cm_FINAL_286	419	4	i21-43o284-306i337-359o379-401i	CytoplasmicMembrane	K02004	putative ABC transport system permease protein	PF02687|PF12704	FtsX-like permease family|MacB-like periplasmic core domain	IPR003838|IPR025857	ABC3 transporter permease protein domain|MacB-like periplasmic core domain	subfam2311	PF12704.7|PF02687.21	MacB_PCD FtsX	FALSE	FALSE	FALSE
1578	Brown	287	Brown_BROWN-SR-VP_26_10_2019_2_100cm_FINAL_287	210160	210951	0.271	Brown_BROWN-SR-VP_26_10_2019_2_100cm_FINAL_287	263	0	o	Cytoplasmic							subfam2354			FALSE	FALSE	TRUE
1579	Brown	288	Brown_BROWN-SR-VP_26_10_2019_2_100cm_FINAL_288	211100	211390	0.337	Brown_BROWN-SR-VP_26_10_2019_2_100cm_FINAL_288	96	0	o	Cytoplasmic							subfam1235			FALSE	FALSE	FALSE
1580	Brown	289	Brown_BROWN-SR-VP_26_10_2019_2_100cm_FINAL_289	211464	211850	0.289	Brown_BROWN-SR-VP_26_10_2019_2_100cm_FINAL_289	128	0	o	Cytoplasmic							subfam0511			FALSE	FALSE	FALSE
1581	Brown	290	Brown_BROWN-SR-VP_26_10_2019_2_100cm_FINAL_290	212092	212808	0.365	Brown_BROWN-SR-VP_26_10_2019_2_100cm_FINAL_290	238	0	o	Cytoplasmic			PF00215	Orotidine 5'-phosphate decarboxylase / HUMPS family	IPR001754	Orotidine 5'-phosphate decarboxylase domain	subfam1602	PF00215.24	OMPdecase	FALSE	FALSE	FALSE
1582	Brown	291	Brown_BROWN-SR-VP_26_10_2019_2_100cm_FINAL_291	212829	213131	0.343	Brown_BROWN-SR-VP_26_10_2019_2_100cm_FINAL_291	100	0	o	Cytoplasmic							subfam0628			FALSE	FALSE	TRUE
1583	Brown	292	Brown_BROWN-SR-VP_26_10_2019_2_100cm_FINAL_292	213133	213432	0.357	Brown_BROWN-SR-VP_26_10_2019_2_100cm_FINAL_292	99	0	i	Cytoplasmic							subfam1559			FALSE	FALSE	FALSE
1584	Brown	293	Brown_BROWN-SR-VP_26_10_2019_2_100cm_FINAL_293	213522	213821	0.317	Brown_BROWN-SR-VP_26_10_2019_2_100cm_FINAL_293	99	0	o	Cytoplasmic							subfam1131	PF06852.12	DUF1248	FALSE	FALSE	FALSE
1585	Brown	294	Brown_BROWN-SR-VP_26_10_2019_2_100cm_FINAL_294	213872	214237	0.279	Brown_BROWN-SR-VP_26_10_2019_2_100cm_FINAL_294	121	0	o	Cytoplasmic							subfam0153			FALSE	FALSE	FALSE
1586	Brown	295	Brown_BROWN-SR-VP_26_10_2019_2_100cm_FINAL_295	214224	214433	0.305	Brown_BROWN-SR-VP_26_10_2019_2_100cm_FINAL_295	69	0	o	Cytoplasmic										FALSE	FALSE	FALSE
1587	Brown	296	Brown_BROWN-SR-VP_26_10_2019_2_100cm_FINAL_296	214417	214761	0.322	Brown_BROWN-SR-VP_26_10_2019_2_100cm_FINAL_296	114	0	i	Cytoplasmic							subfam2509			FALSE	FALSE	FALSE
1588	Brown	297	Brown_BROWN-SR-VP_26_10_2019_2_100cm_FINAL_297	214880	215590	0.305	Brown_BROWN-SR-VP_26_10_2019_2_100cm_FINAL_297	236	0	o	Unknown							subfam2354			FALSE	FALSE	TRUE
1589	Brown	298	Brown_BROWN-SR-VP_26_10_2019_2_100cm_FINAL_298	215651	215965	0.327	Brown_BROWN-SR-VP_26_10_2019_2_100cm_FINAL_298	104	0	o	Cytoplasmic							subfam1248			FALSE	FALSE	FALSE
1590	Brown	299	Brown_BROWN-SR-VP_26_10_2019_2_100cm_FINAL_299	215955	216152	0.293	Brown_BROWN-SR-VP_26_10_2019_2_100cm_FINAL_299	65	0	i	Cytoplasmic							subfam0595			FALSE	FALSE	FALSE
1591	Brown	300	Brown_BROWN-SR-VP_26_10_2019_2_100cm_FINAL_300	216168	216452	0.333	Brown_BROWN-SR-VP_26_10_2019_2_100cm_FINAL_300	94	0	i	Cytoplasmic							subfam2550	PF10083.9	DUF2321	FALSE	FALSE	FALSE
1592	Brown	301	Brown_BROWN-SR-VP_26_10_2019_2_100cm_FINAL_301	216491	217825	0.348	Brown_BROWN-SR-VP_26_10_2019_2_100cm_FINAL_301	444	0	o	Cytoplasmic	K01843	lysine 2,3-aminomutase [EC:5.4.3.2]	PF12544|PF04055|PF13353	Lysine-2,3-aminomutase|Radical SAM superfamily|4Fe-4S single cluster domain	IPR025895|IPR007197|-	Lysine-2,3-aminomutase, C-terminal domain|Radical SAM|-	subfam0681	PF04055.21|PF12544.8	Radical_SAM LAM_C	FALSE	FALSE	FALSE
1593	Brown	302	Brown_BROWN-SR-VP_26_10_2019_2_100cm_FINAL_302	217878	218042	0.424	Brown_BROWN-SR-VP_26_10_2019_2_100cm_FINAL_302	54	0	i	Cytoplasmic										FALSE	FALSE	FALSE
1594	Brown	303	Brown_BROWN-SR-VP_26_10_2019_2_100cm_FINAL_303	218230	219258	0.295	Brown_BROWN-SR-VP_26_10_2019_2_100cm_FINAL_303	342	0	o	Cytoplasmic	K21935	beta-lysine N6-acetyltransferase [EC:2.3.1.264]	PF00583	Acetyltransferase (GNAT) family	IPR000182	GNAT domain	subfam2402	PF01233.19	NMT	FALSE	FALSE	FALSE
1595	Brown	304	Brown_BROWN-SR-VP_26_10_2019_2_100cm_FINAL_304	219331	219762	0.257	Brown_BROWN-SR-VP_26_10_2019_2_100cm_FINAL_304	143	0	o	Cytoplasmic							subfam1228			FALSE	FALSE	FALSE
1596	Brown	305	Brown_BROWN-SR-VP_26_10_2019_2_100cm_FINAL_305	219788	219928	0.355	Brown_BROWN-SR-VP_26_10_2019_2_100cm_FINAL_305	46	0	i	Cytoplasmic							subfam1471	PF01155.19	HypA	FALSE	FALSE	FALSE
1597	Brown	306	Brown_BROWN-SR-VP_26_10_2019_2_100cm_FINAL_306	219942	220346	0.328	Brown_BROWN-SR-VP_26_10_2019_2_100cm_FINAL_306	134	4	i7-29o44-63i70-87o97-119i	CytoplasmicMembrane							subfam1957			FALSE	FALSE	FALSE
1598	Brown	307	Brown_BROWN-SR-VP_26_10_2019_2_100cm_FINAL_307	220477	220611	0.252	Brown_BROWN-SR-VP_26_10_2019_2_100cm_FINAL_307	44	0	i	Cytoplasmic							subfam0283			FALSE	FALSE	FALSE
1599	Brown	308	Brown_BROWN-SR-VP_26_10_2019_2_100cm_FINAL_308	220665	220838	0.328	Brown_BROWN-SR-VP_26_10_2019_2_100cm_FINAL_308	57	0	i	Unknown							subfam0531			FALSE	FALSE	FALSE
1600	Brown	309	Brown_BROWN-SR-VP_26_10_2019_2_100cm_FINAL_309	220859	221236	0.317	Brown_BROWN-SR-VP_26_10_2019_2_100cm_FINAL_309	125	0	o	Cytoplasmic							subfam1768	PF17209.3	Hfq	FALSE	TRUE	FALSE
1601	Brown	310	Brown_BROWN-SR-VP_26_10_2019_2_100cm_FINAL_310	221238	221942	0.322	Brown_BROWN-SR-VP_26_10_2019_2_100cm_FINAL_310	234	0	o	Cytoplasmic							subfam1189	PF00398.20	RrnaAD	TRUE	FALSE	FALSE
1602	Brown	311	Brown_BROWN-SR-VP_26_10_2019_2_100cm_FINAL_311	222021	222734	0.31	Brown_BROWN-SR-VP_26_10_2019_2_100cm_FINAL_311	237	0	o	Unknown	K06859	glucose-6-phosphate isomerase, archaeal [EC:5.3.1.9]	PF06560	Glucose-6-phosphate isomerase (GPI)	IPR010551	Glucose-6-phosphate isomerase, prokaryote	subfam1436	PF06560.11	GPI	FALSE	FALSE	FALSE
1603	Brown	312	Brown_BROWN-SR-VP_26_10_2019_2_100cm_FINAL_312	222761	222922	0.309	Brown_BROWN-SR-VP_26_10_2019_2_100cm_FINAL_312	53	0	i	Cytoplasmic							subfam0816	PF15731.5	MqsA_antitoxin	FALSE	FALSE	FALSE
1604	Brown	313	Brown_BROWN-SR-VP_26_10_2019_2_100cm_FINAL_313	222945	223094	0.313	Brown_BROWN-SR-VP_26_10_2019_2_100cm_FINAL_313	49	0	i	Cytoplasmic							subfam1319			FALSE	FALSE	FALSE
1605	Brown	314	Brown_BROWN-SR-VP_26_10_2019_2_100cm_FINAL_314	223143	223664	0.293	Brown_BROWN-SR-VP_26_10_2019_2_100cm_FINAL_314	173	0	o	Cytoplasmic			PF09643	YopX protein	IPR019096	YopX protein	subfam0784	PF09643.10	YopX	FALSE	FALSE	FALSE
1606	Brown	315	Brown_BROWN-SR-VP_26_10_2019_2_100cm_FINAL_315	223645	224130	0.317	Brown_BROWN-SR-VP_26_10_2019_2_100cm_FINAL_315	161	0	o	Cytoplasmic							subfam1401			FALSE	FALSE	FALSE
1607	Brown	316	Brown_BROWN-SR-VP_26_10_2019_2_100cm_FINAL_316	224264	226753	0.311	Brown_BROWN-SR-VP_26_10_2019_2_100cm_FINAL_316	829	0	o	Unknown	K04801	replication factor C small subunit	PF14528|PF13177|PF14890|PF08542	LAGLIDADG-like domain|DNA polymerase III, delta subunit|Intein splicing domain|Replication factor C C-terminal domain	IPR004860|-|IPR013748	Homing endonuclease, LAGLIDADG|-|Replication factor C, C-terminal	subfam1492	PF13177.6|PF05203.16|PF14890.6|PF13177.6|PF16193.5|PF08542.11	DNA_pol3_delta2 Hom_end_hint Intein_splicing DNA_pol3_delta2 AAA_assoc_2 Rep_fac_C	FALSE	FALSE	FALSE
1608	Brown	317	Brown_BROWN-SR-VP_26_10_2019_2_100cm_FINAL_317	227357	227626	0.311	Brown_BROWN-SR-VP_26_10_2019_2_100cm_FINAL_317	89	0	o	Cytoplasmic							subfam0592			FALSE	FALSE	FALSE
1609	Brown	318	Brown_BROWN-SR-VP_26_10_2019_2_100cm_FINAL_318	227740	228882	0.453	Brown_BROWN-SR-VP_26_10_2019_2_100cm_FINAL_318	380	0	o	Cytoplasmic	K03686	molecular chaperone DnaJ	PF01556|PF00226|PF00684	DnaJ C terminal domain|DnaJ domain|DnaJ central domain	IPR002939|IPR001623|IPR001305	Chaperone DnaJ, C-terminal|DnaJ domain|Heat shock protein DnaJ, cysteine-rich domain	subfam1518	PF03656.13|PF01556.18	Pam16 DnaJ_C	FALSE	FALSE	FALSE
1610	Brown	319	Brown_BROWN-SR-VP_26_10_2019_2_100cm_FINAL_319	228934	229512	0.301	Brown_BROWN-SR-VP_26_10_2019_2_100cm_FINAL_319	192	0	o	Cytoplasmic	K08094	6-phospho-3-hexuloisomerase [EC:5.3.1.27]	PF01380	SIS domain	IPR001347	Sugar isomerase (SIS)	subfam1515	PF10740.9	DUF2529	FALSE	FALSE	FALSE
1611	Brown	320	Brown_BROWN-SR-VP_26_10_2019_2_100cm_FINAL_320	229641	229880	0.279	Brown_BROWN-SR-VP_26_10_2019_2_100cm_FINAL_320	79	0	i	Cytoplasmic							subfam1820			FALSE	FALSE	FALSE
1612	Brown	321	Brown_BROWN-SR-VP_26_10_2019_2_100cm_FINAL_321	229907	230392	0.36	Brown_BROWN-SR-VP_26_10_2019_2_100cm_FINAL_321	161	0	o	Cytoplasmic							subfam2258			TRUE	FALSE	FALSE
1613	Brown	322	Brown_BROWN-SR-VP_26_10_2019_2_100cm_FINAL_322	230441	230725	0.274	Brown_BROWN-SR-VP_26_10_2019_2_100cm_FINAL_322	94	0	i	Cytoplasmic							subfam0988			FALSE	FALSE	FALSE
1614	Brown	323	Brown_BROWN-SR-VP_26_10_2019_2_100cm_FINAL_323	230878	231156	0.33	Brown_BROWN-SR-VP_26_10_2019_2_100cm_FINAL_323	92	0	i	Cytoplasmic							subfam0067			FALSE	FALSE	FALSE
1615	Brown	324	Brown_BROWN-SR-VP_26_10_2019_2_100cm_FINAL_324	231175	232251	0.322	Brown_BROWN-SR-VP_26_10_2019_2_100cm_FINAL_324	358	0	o	Cytoplasmic	K00826	branched-chain amino acid aminotransferase [EC:2.6.1.42]	PF01063	Amino-transferase class IV	IPR001544	Aminotransferase class IV	subfam1952	PF01063.19	Aminotran_4	FALSE	FALSE	FALSE
1616	Brown	325	Brown_BROWN-SR-VP_26_10_2019_2_100cm_FINAL_325	232391	233140	0.285	Brown_BROWN-SR-VP_26_10_2019_2_100cm_FINAL_325	249	0	o	Cytoplasmic							subfam0711	PF09225.10	Endonuc-PvuII	FALSE	FALSE	FALSE
1617	Brown	326	Brown_BROWN-SR-VP_26_10_2019_2_100cm_FINAL_326	233174	233881	0.362	Brown_BROWN-SR-VP_26_10_2019_2_100cm_FINAL_326	235	0	o	Cytoplasmic			PF08902	Domain of unknown function (DUF1848)	IPR014998	Protein of unknown function DUF1848	subfam2562	PF08902.11	DUF1848	TRUE	FALSE	FALSE
1618	Brown	327	Brown_BROWN-SR-VP_26_10_2019_2_100cm_FINAL_327	233903	234415	0.29	Brown_BROWN-SR-VP_26_10_2019_2_100cm_FINAL_327	170	0	o	Cytoplasmic							subfam0502			FALSE	FALSE	FALSE
1619	Brown	328	Brown_BROWN-SR-VP_26_10_2019_2_100cm_FINAL_328	234424	234687	0.314	Brown_BROWN-SR-VP_26_10_2019_2_100cm_FINAL_328	87	0	o	Cytoplasmic							subfam0580			FALSE	FALSE	FALSE
1620	Brown	329	Brown_BROWN-SR-VP_26_10_2019_2_100cm_FINAL_329	234711	235325	0.304	Brown_BROWN-SR-VP_26_10_2019_2_100cm_FINAL_329	204	0	o	Cytoplasmic							subfam1893			FALSE	FALSE	FALSE
1621	Brown	330	Brown_BROWN-SR-VP_26_10_2019_2_100cm_FINAL_330	235334	235552	0.306	Brown_BROWN-SR-VP_26_10_2019_2_100cm_FINAL_330	72	0	i	Cytoplasmic							subfam0810			FALSE	FALSE	FALSE
1622	Brown	331	Brown_BROWN-SR-VP_26_10_2019_2_100cm_FINAL_331	235549	235743	0.303	Brown_BROWN-SR-VP_26_10_2019_2_100cm_FINAL_331	64	0	i	Cytoplasmic							subfam0596			FALSE	FALSE	FALSE
1623	Brown	332	Brown_BROWN-SR-VP_26_10_2019_2_100cm_FINAL_332	235774	235962	0.36	Brown_BROWN-SR-VP_26_10_2019_2_100cm_FINAL_332	62	1	i34-56o	Unknown										FALSE	FALSE	FALSE
1624	Brown	333	Brown_BROWN-SR-VP_26_10_2019_2_100cm_FINAL_333	236014	236202	0.323	Brown_BROWN-SR-VP_26_10_2019_2_100cm_FINAL_333	62	0	o	Cytoplasmic							subfam1031			FALSE	FALSE	FALSE
1625	Brown	334	Brown_BROWN-SR-VP_26_10_2019_2_100cm_FINAL_334	236221	236502	0.326	Brown_BROWN-SR-VP_26_10_2019_2_100cm_FINAL_334	93	0	o	Cytoplasmic							subfam2588			FALSE	FALSE	FALSE
1626	Brown	335	Brown_BROWN-SR-VP_26_10_2019_2_100cm_FINAL_335	236857	236955	0.253	Brown_BROWN-SR-VP_26_10_2019_2_100cm_FINAL_335	32	0	i	Cytoplasmic							subfam1303			FALSE	FALSE	FALSE
1627	Brown	336	Brown_BROWN-SR-VP_26_10_2019_2_100cm_FINAL_336	236946	238064	0.391	Brown_BROWN-SR-VP_26_10_2019_2_100cm_FINAL_336	372	1	i7-26o	Extracellular			PF00722	Glycosyl hydrolases family 16	IPR000757	Glycoside hydrolase family 16	subfam1671	PF03935.15	SKN1	FALSE	FALSE	FALSE
1628	Brown	337	Brown_BROWN-SR-VP_26_10_2019_2_100cm_FINAL_337	238213	239160	0.308	Brown_BROWN-SR-VP_26_10_2019_2_100cm_FINAL_337	315	0	o	Cytoplasmic							subfam1226			FALSE	FALSE	FALSE
1629	Brown	338	Brown_BROWN-SR-VP_26_10_2019_2_100cm_FINAL_338	239344	239583	0.288	Brown_BROWN-SR-VP_26_10_2019_2_100cm_FINAL_338	79	0	i	Cytoplasmic							subfam1838			FALSE	FALSE	FALSE
1630	Brown	339	Brown_BROWN-SR-VP_26_10_2019_2_100cm_FINAL_339	240053	240166	0.289	Brown_BROWN-SR-VP_26_10_2019_2_100cm_FINAL_339	37	0	i	Unknown										FALSE	FALSE	FALSE
1631	Brown	340	Brown_BROWN-SR-VP_26_10_2019_2_100cm_FINAL_340	240268	241191	0.29	Brown_BROWN-SR-VP_26_10_2019_2_100cm_FINAL_340	307	0	o	Unknown	K20926	cellobiuronic acid synthase [EC:2.4.1.-]	PF00535	Glycosyl transferase family 2	IPR001173	Glycosyltransferase 2-like	subfam0788	PF03142.15	Chitin_synth_2	FALSE	FALSE	FALSE
1632	Brown	341	Brown_BROWN-SR-VP_26_10_2019_2_100cm_FINAL_341	241181	242329	0.279	Brown_BROWN-SR-VP_26_10_2019_2_100cm_FINAL_341	382	0	o	Cytoplasmic			PF04055|PF13394|PF13186	Radical SAM superfamily|4Fe-4S single cluster domain|Iron-sulfur cluster-binding domain	IPR007197|-|IPR023885	Radical SAM|-|4Fe4S-binding SPASM domain	subfam1645	PF04055.21	Radical_SAM	FALSE	FALSE	FALSE
[truncated: 18,647 more rows]

## Sheet: 3. Core
Supplementary Data 3. Protein subfamilies consistently encoded in Borgs. Marker and near-marker proteins: exactly one example occurs in all 17 or 16/17 Borgs, respectively, listed in order of their location in the Black Borg genome. Multicopy marker proteins occur in all genomes but occur in >1 copy in at least one Borg genome. Protein subfamilies were numbered (1-40 marker proteins; 1*-22* near …
[truncated: 44 more rows]

[truncated: 14 more sheets: 4. MHCs, 5. homologs, 6. significant correlations, 7. all correlations, 8. Capsid, 9. CheckV, 10. GeNomad, 11. Replication, 12. Methylation, 13. Mp proteins, 14. Metabolism , 15. MT stats, 16. MT, 17. Coverage]
